# Supplementary material for: A Study on the Inflammatory Response of the Brain in Neurosyphilis
Source: Adv Sci (Weinh). 2024 Nov 22;12(5):2406971. doi: 10.1002/advs.202406971 (PMC11792053; doi:10.1002/advs.202406971)
Supplement: Supplementary file 2 — Supplemental Table 1 [file ADVS-12-2406971-s001.xlsx]

## Sheet: Table S1-1
Table S1-1. Overview of the characteristics of brain tissue samples from NS patients and NC involved in the study. NS: neurosyphilis; NC: normal control.
Sample NO.	Age (years)	Gender	CSF RPR titre	CSF WBC count (cells/μL)	CSF protein (g/L)	CSF TPPA	Group	Classification
NO.1	40-49	Male	8	16	1.66	Positive	NS	Syphilitic gumma
NO.2	60-69	Female	1	7	0.56	Positive	NS	Tabes dorsalis
NO.3	70-79	Female	NA	NA	NA	NA	NS	Tabes dorsalis
NO.1	40-49	Female	NA	NA	NA	NA	NC	NA
NO.2	40-49	Male	NA	NA	NA	NA	NC	NA
NO.3	30-39	Female	NA	NA	NA	NA	NC	NA
NO.4	50-59	Female	NA	NA	NA	NA	NC	NA
NO.5	40-49	Male	NA	NA	NA	NA	NC	NA

## Sheet: Table S1-2
Table S1-2. Overview of the characteristics of CSF samples from NS patients involved in single-cell transcriptomics (scRNA) in the study. CSF: cerebrospinal fluid; NS: neurosyphilis.
Sample NO.	Age (years)	Gender	CSF RPR titre	CSF WBC count (cells/μL)	CSF protein (g/L)	CSF TPPA	Group	Classification
NO.1	60-69	Male	1:1	18	0.73	Positive	NS	Asymptomatic neurosyphilis
NO.2	50-59	Female	1:1	16	0.28	Positive	NS	Tabes dorsalis
NO.3	50-59	Male	1:16	16	1.19	Positive	NS	General paresis
