# Supplementary material for: A Study on the Inflammatory Response of the Brain in Neurosyphilis
Source: Adv Sci (Weinh). 2024 Nov 22;12(5):2406971. doi: 10.1002/advs.202406971 (PMC11792053; doi:10.1002/advs.202406971)
Supplement: Supplementary file 3 — Supplemental Table 2 [file ADVS-12-2406971-s002.xlsx]

## Sheet: Table S2-1
Table S2-1. All protein identified in tissue samples from NS patients and NC by DIA-MS. NS: neurosyphilis; NC: normal control. The quantification values of the identified proteins were normalized by taking the fraction of the total, followed by a multiplication by 106 and a log2 transformation.
Gene Symbols	Normalized protein Intensity (NC)						Normalized protein Intensity (NS)
	NO.1	NO.2	NO.3	NO.4	NO.5	Mean±SD	NO.1	NO.2	NO.3	Mean±SD
IGLV8-61	NA	NA	NA	NA	NA		0.426335	-0.991156	NA	-0.2824±1.0023
IGLV3-10	NA	NA	NA	NA	NA		0.564665	NA	NA	0.5647
IGLV3-9	-2.30278	NA	-3.20892	0.720755	-1.99177	-1.6957±1.6917	1.21591	5.19552	NA	3.2057±2.814
IGKV1-27	NA	NA	NA	NA	NA		0.436938	-1.20102	NA	-0.382±1.1582
IGKV3D-15	NA	NA	NA	NA	NA		2.9869	2.71483	NA	2.8509±0.1924
IGKV3D-11	2.2131	NA	2.40526	NA	NA	2.3092±0.1359	7.36258	4.15398	2.72819	4.7483±2.3737
IGHV3-49	NA	NA	NA	-3.07743	NA	-3.0774	2.2479	1.54936	NA	1.8986±0.4939
IGHV6-1	NA	NA	0.81791	NA	NA	0.8179	2.17583	NA	-0.576036	0.7999±1.9459
IGHV3-74	-1.44136	NA	0.7656	NA	-0.650642	-0.4421±1.1182	2.65751	-0.979325	NA	0.8391±2.5716
IGHV3-72	0.373928	NA	0.832256	NA	1.31332	0.8398±0.4697	3.36895	0.636575	0.0863066	1.3639±1.7581
GATD3B	0.0354978	0.0850852	0.145863	0.332737	0.895859	0.299±0.3521	0.932202	0.110491	0.122952	0.3885±0.4709
IGKV3D-20	NA	-2.20545	0.748521	NA	0.204715	-0.4174±1.5722	5.53585	NA	1.57896	3.5574±2.7979
IGHV1-3	NA	NA	NA	-2.37964	NA	-2.3796	NA	1.08248	NA	1.0825
IGHV4-61	NA	NA	NA	NA	NA		NA	0.719524	NA	0.7195
IGKV1-6	NA	NA	NA	NA	NA		2.71307	3.61827	NA	3.1657±0.6401
CRYAA2	NA	NA	-1.08307	NA	-0.164868	-0.624±0.6493	-1.90017	-2.4106	NA	-2.1554±0.3609
RBM47	NA	NA	NA	NA	NA		NA	-1.53745	NA	-1.5375
UBA6	-0.78264	-1.16191	-1.04771	-1.44734	-0.945885	-1.0771±0.2495	-1.99024	-0.0045237	-2.94807	-1.6476±1.5014
ESYT2	-1.42022	-1.16279	-0.935935	-1.18414	-1.34215	-1.209±0.1869	-1.92241	-0.342827	-1.51888	-1.2614±0.8207
IGLC7	NA	NA	NA	NA	NA		NA	NA	-1.24344	-1.2434
SHTN1	0.142894	0.0504094	0.0997975	-0.63386	0.305616	-0.007±0.3633	-0.705912	-0.816861	0.491742	-0.3437±0.7256
ILVBL	-0.954027	-1.00498	-0.835817	-0.442525	-0.189398	-0.6853±0.3542	-0.248359	-0.662106	-1.23432	-0.7149±0.4951
SH3PXD2B	NA	NA	NA	NA	NA		0.348542	-0.368394	NA	-0.0099±0.507
NBAS	-1.11155	-0.919083	-0.707202	-1.30254	-0.894295	-0.9869±0.2273	NA	-1.35196	-1.3119	-1.3319±0.0283
TARS3	-0.579029	-1.64916	-1.63521	-1.05396	-1.11335	-1.2061±0.4487	NA	NA	-0.110239	-0.1102
DENND3	NA	NA	NA	NA	NA		-1.70753	NA	NA	-1.7075
VWA8	0.0791399	-0.431918	-0.163603	-1.12536	-1.57386	-0.6431±0.6883	-1.72575	NA	-1.70069	-1.7132±0.0177
WDR91	-0.34806	-0.325533	-0.0742093	NA	-0.148825	-0.2242±0.1339	-1.48211	-0.315248	-1.2424	-1.0133±0.6163
VPS37C	NA	0.633345	-2.15725	1.51894	NA	-0.0017±1.9186	NA	NA	0.806448	0.8064
CNOT1	-1.47613	-1.33855	-1.11027	-1.44741	-1.76621	-1.4277±0.2377	-2.17279	-1.59979	-0.640404	-1.471±0.7743
MAP1LC3B2	2.20926	2.31794	2.42045	2.56078	2.94489	2.4907±0.2851	-1.48363	-0.284494	2.2325	0.1548±1.8966
PGP	0.0305928	-0.533419	-0.206764	0.645871	0.291334	0.0455±0.4527	NA	-0.248594	0.114885	-0.0669±0.257
RCCD1	NA	NA	-1.97654	NA	-1.94694	-1.9617±0.0209	NA	NA	NA
TCAF2	NA	NA	NA	NA	NA		-1.57061	NA	NA	-1.5706
GGT3P	NA	NA	NA	NA	-0.547529	-0.5475	2.95108	NA	NA	2.9511
TUBAL3	0.65827	NA	NA	NA	NA	0.6583	NA	NA	0.57612	0.5761
SMCHD1	-2.04724	-3.55273	-3.6759	-1.9652	NA	-2.8103±0.9304	-1.58723	-0.28426	NA	-0.9357±0.9213
NCF1B	NA	NA	NA	NA	NA		0.847079	1.86845	NA	1.3578±0.7222
TUBB8B	6.54141	4.96313	6.94732	6.91554	7.62976	6.5994±0.9954	3.41805	3.53606	5.54081	4.165±1.193
RTL8C	-0.49086	-2.69433	0.388573	-0.670535	-0.347934	-0.763±1.1523	NA	NA	-0.515887	-0.5159
ARHGAP32	-0.496571	-1.3209	-2.92608	-0.578184	-1.22656	-1.3097±0.9767	NA	NA	-1.6971	-1.6971
EFCAB7	-0.477533	1.62967	-0.936608	NA	-0.156151	0.0148±1.1232	NA	NA	2.58644	2.5864
SNRPGP15	-0.0295225	0.113184	-0.082858	0.223088	-0.412697	-0.0378±0.2416	0.456748	0.0918514	0.0742341	0.2076±0.2159
NUDT19	-0.23945	-1.74354	-0.634914	-1.46969	-0.851203	-0.9878±0.6137	-0.126314	-1.09325	-0.366583	-0.5287±0.5034
MYO1G	NA	NA	0.472283	NA	2.58077	1.5265±1.4909	1.72468	1.71548	NA	1.7201±0.0065
EIF3CL	-1.34617	-1.30308	-1.14234	-1.25645	-1.03758	-1.2171±0.1259	0.0331344	-0.886947	-0.755832	-0.5365±0.4977
IGLL5	NA	NA	NA	NA	NA		1.75993	3.23124	NA	2.4956±1.0404
WASH3P	1.04306	0.13432	NA	-0.103836	1.22665	0.575±0.658	-0.932298	-2.5983	1.3317	-0.733±1.9726
MCRIP1	-0.601865	0.484413	0.316677	NA	0.0539537	0.0633±0.4775	NA	0.619033	-1.75692	-0.5689±1.6801
NACA	-0.739943	-0.5818	-0.476011	-0.754031	-0.540164	-0.6184±0.1234	3.9029	0.950396	-1.76364	1.0299±2.8341
SUMO1P1	1.44275	1.51198	1.4309	NA	1.49624	1.4705±0.0397	3.19756	NA	1.09047	2.144±1.4899
SLC35A4	NA	-1.68999	NA	-4.56712	-3.19627	-3.1511±1.4391	-2.68868	-2.65379	NA	-2.6712±0.0247
DNASE2	NA	NA	NA	NA	NA		1.95888	0.276155	NA	1.1175±1.1899
AGPS	-2.17556	-2.43364	-1.75858	0.390173	-2.25413	-1.6463±1.165	-2.10204	-0.869065	-0.945825	-1.3056±0.6908
KIF2A	0.929428	1.05275	0.830781	0.713312	0.835842	0.8724±0.1266	-1.08409	-2.17059	0.819031	-0.8119±1.5133
TK2	1.00291	-0.881188	0.437344	0.244018	-0.227621	0.1151±0.7104	NA	-0.429273	-0.191542	-0.3104±0.1681
PDLIM1	-0.470955	NA	NA	NA	NA	-0.471	0.99828	3.11335	NA	2.0558±1.4956
ACOT7	2.26838	2.32085	2.43223	2.65501	2.41843	2.419±0.1485	-1.22016	0.183558	2.53026	0.4979±1.8949
MYO1C	-1.44327	-1.64477	-0.927593	-1.13959	-1.78544	-1.3881±0.3538	-1.34428	-0.364681	-1.57624	-1.0951±0.6431
MYO1F	NA	NA	NA	NA	NA		0.594594	0.947949	NA	0.7713±0.2499
SNAP23	NA	NA	NA	NA	-1.80262	-1.8026	0.154342	0.528701	-1.24932	-0.1888±0.9374
HAX1	-0.462796	-0.267417	-0.278754	-1.05455	-0.488095	-0.5103±0.3208	-1.60362	NA	-0.128371	-0.866±1.0432
AIP	0.221974	0.244612	-0.084871	0.283106	-0.254811	0.082±0.2386	-1.55066	0.0175241	0.00810932	-0.5083±0.9027
GTPBP1	-0.970273	-2.31374	-0.54529	-0.820149	-0.972607	-1.1244±0.6873	NA	NA	NA
LGALS9	NA	NA	NA	NA	NA		0.0962584	1.37729	-1.5714	-0.0326±1.4786
STXBP3	-0.446518	-0.405146	-0.682634	-0.522799	-0.714416	-0.5543±0.1387	-1.56527	1.05751	-0.724362	-0.4107±1.3392
MASP2	NA	NA	NA	NA	NA		-0.239078	0.177629	NA	-0.0307±0.2947
SMAP	NA	NA	NA	NA	NA		NA	-1.57129	NA	-1.5713
RAB27B	-0.645495	-2.97167	NA	-3.2617	-2.89532	-2.4435±1.209	NA	NA	-0.977277	-0.9773
AP3B1	-0.748015	-0.513397	-0.63415	-1.54158	-1.25413	-0.9383±0.4396	0.00297782	-1.87424	-1.17245	-1.0146±0.9485
NDUFS8	0.946803	1.86274	1.61731	1.4008	1.39974	1.4455±0.3378	-1.00061	-0.515386	0.624785	-0.2971±0.8344
NFKBIE	NA	NA	NA	NA	NA		0.466769	-0.0286919	NA	0.219±0.3503
PSMD11	-0.641077	0.0464982	-0.10946	-0.315991	-0.0538549	-0.2148±0.2726	-0.608927	-0.649401	-0.459941	-0.5728±0.0998
PSMD12	-1.20651	-1.28239	-1.36813	-0.692338	-1.43263	-1.1964±0.2945	-2.88921	-1.70115	-1.14466	-1.9117±0.8911
PSMD9	-1.42678	-1.64149	-1.8985	-0.599266	-0.787387	-1.2707±0.5569	0.828278	NA	NA	0.8283
ATOX1	-0.672392	0.128192	0.477811	0.072995	0.72001	0.1453±0.528	0.313654	2.60475	0.242546	1.0536±1.3438
PGRMC1	0.987535	1.23851	0.841614	1.14357	1.27606	1.0975±0.1813	-0.15407	0.0800331	1.18677	0.3709±0.7162
DFFA	-1.58178	-1.29365	-1.72638	-1.96228	-1.85249	-1.6833±0.26	NA	-2.4157	-3.20663	-2.8112±0.5593
HIP1	NA	-0.538801	-1.61769	-0.642022	-0.527732	-0.8316±0.5266	-1.11445	NA	-0.459857	-0.7872±0.4629
CLIC1	1.1362	1.66774	1.44564	0.638142	1.09432	1.1964±0.3905	4.47127	1.32246	1.84105	2.5449±1.6883
EIF3F	-0.277617	-0.447364	-0.466953	-0.895222	-0.311034	-0.4796±0.2466	-0.58308	0.0178188	-0.231737	-0.2657±0.3019
PDHX	-1.44414	-0.750376	-1.05163	-0.9667	-0.824063	-1.0074±0.2711	NA	-0.645713	-1.73136	-1.1885±0.7677
QSOX1	NA	NA	NA	NA	NA		1.98788	1.54222	-1.05659	0.8245±1.6442
DCTN6	NA	NA	-0.238956	-0.260088	0.796424	0.0991±0.604	NA	0.166182	NA	0.1662
WASL	0.70697	0.882183	0.918818	1.14891	0.705673	0.8725±0.1829	NA	0.821705	0.870996	0.8464±0.0349
PDE2A	-0.107736	0.737572	-0.272908	-0.191903	-0.0811689	0.0168±0.4099	NA	NA	1.1238	1.1238
IPO5	-1.05955	-0.396841	-0.630731	-0.554083	-0.716244	-0.6715±0.2467	-2.26801	-2.93733	-0.363283	-1.8562±1.3355
SAP18	0.994341	1.38853	NA	NA	1.24153	1.2081±0.1992	2.13184	NA	NA	2.1318
DNM1L	0.686622	0.922774	1.02515	1.05382	1.32688	1.003±0.2316	-2.30064	-1.3344	0.86372	-0.9238±1.6216
RTCA	0.0859964	0.34831	0.160225	0.537956	0.0066746	0.2278±0.2146	-0.253502	-0.625751	-0.137027	-0.3388±0.2553
GFRA2	-0.437892	-0.0303464	0.341752	0.239852	0.847653	0.1922±0.4746	NA	NA	NA
PIK3R2	NA	-1.35826	-1.62413	NA	-1.66963	-1.5507±0.1682	-1.13241	NA	-0.315234	-0.7238±0.5778
AGRN	-0.145362	0.0779969	0.0229274	-0.325973	-0.139591	-0.102±0.1593	-0.717112	-1.21589	0.218871	-0.5714±0.7284
PLOD2	NA	NA	NA	NA	NA		-3.40874	-3.19681	NA	-3.3028±0.1499
EXOC5	-0.317088	-0.298425	-0.703225	NA	-1.1922	-0.6277±0.42	NA	NA	-0.928527	-0.9285
BTN3A3	NA	NA	0.450579	NA	NA	0.4506	NA	0.911765	1.49832	1.205±0.4148
HMGN4	NA	-4.20486	-5.21764	-6.20051	-5.21713	-5.21±0.8148	2.13036	-1.14998	0.70992	0.5634±1.6451
NDUFA4	1.68961	1.28102	1.50809	0.966029	1.91309	1.4716±0.366	NA	-1.86544	-1.3464	-1.6059±0.367
PSMD14	0.936787	-0.191524	-0.345427	-1.92494	-1.27152	-0.5593±1.0945	-1.19445	5.6121	0.581694	1.6664±3.5306
BIN1	1.76375	2.30729	2.49298	2.73949	2.63109	2.3869±0.384	-6.96944	-3.12726	1.72025	-2.7922±4.3545
STK25	-2.84987	-1.84396	-1.84934	-2.47329	-2.07078	-2.2174±0.4364	NA	-2.6365	-2.29761	-2.4671±0.2396
FAAH	-1.26546	-0.964291	-0.403318	-1.50784	-0.41805	-0.9118±0.4963	NA	NA	-0.50326	-0.5033
CHL1	0.263431	-0.0538896	-0.644539	0.209639	0.266292	0.0082±0.388	NA	NA	0.211504	0.2115
VWA5A	-2.04134	0.0982697	-2.35035	-2.62459	-2.47059	-1.8777±1.1252	NA	1.32371	-1.93169	-0.304±2.3019
SDCBP	NA	-0.877511	-1.33799	-1.19182	-1.22497	-1.1581±0.1972	-1.10644	-1.55474	-0.667117	-1.1094±0.4438
PITPNM1	-0.161377	0.13546	-1.34521	-0.467256	-0.960737	-0.5598±0.5976	NA	NA	-0.411991	-0.412
NOP56	-1.26631	-1.07769	-0.979982	-1.43167	-1.54682	-1.2605±0.2363	-0.656281	0.557213	NA	-0.0495±0.8581
DDX3X	-0.162132	0.08955	-0.00839122	-0.282927	-0.11528	-0.0958±0.143	0.043926	1.16732	-0.351784	0.2865±0.7881
RNASET2	-1.89765	-1.36868	-1.26847	-1.34723	-1.16827	-1.4101±0.2837	NA	-0.395835	-1.37498	-0.8854±0.6924
FCN1	NA	NA	NA	NA	NA		NA	0.939121	NA	0.9391
PIR	-0.835485	NA	-1.87207	-1.25255	-1.08817	-1.2621±0.4414	NA	-0.234398	NA	-0.2344
KPNA4	NA	NA	NA	-1.66901	NA	-1.669	NA	-1.5485	NA	-1.5485
PPP6C	-0.254868	0.147014	-0.104718	-0.947547	0.499734	-0.1321±0.538	0.42176	-0.852355	-0.83373	-0.4214±0.7303
MAN2B1	NA	NA	NA	NA	NA		0.553406	-0.378409	NA	0.0875±0.6589
PDXK	1.50003	1.52851	1.73177	1.35204	1.801	1.5827±0.1822	0.382567	0.159307	1.46334	0.6684±0.6974
PLPP3	1.19173	0.880732	1.69352	0.352926	0.395953	0.903±0.5631	NA	NA	1.30606	1.3061
ARID1A	NA	NA	NA	NA	NA		-1.60141	2.83718	NA	0.6179±3.1386
C2CD2L	NA	NA	-2.3421	NA	-2.41292	-2.3775±0.0501	-2.13657	NA	-1.20293	-1.6698±0.6602
TXNDC9	NA	-3.77389	-3.02561	-2.98836	-2.64972	-3.1094±0.4742	NA	NA	-3.86839	-3.8684
DPYSL4	0.94244	1.19904	1.10908	1.01009	1.36266	1.1247±0.1649	NA	NA	1.27463	1.2746
TRAFD1	NA	-0.932814	NA	NA	-3.03255	-1.9827±1.4847	-0.670367	NA	NA	-0.6704
COX7A2L	-0.66386	-0.316728	-1.42659	0.694056	-0.590491	-0.4607±0.7657	NA	NA	NA
HSPB6	-0.661117	-0.781064	-0.257372	-1.42407	-1.68712	-0.9621±0.5829	-0.523725	-1.93883	-0.935943	-1.1328±0.7278
NDUFAB1	NA	NA	-1.26452	-2.44201	-1.28823	-1.6649±0.6731	NA	NA	NA
DYNC1I1	3.76622	3.99737	3.86912	3.7297	4.29927	3.9323±0.23	NA	NA	4.29305	4.293
CIT	NA	-0.158466	-1.58386	-0.16022	0.179095	-0.4309±0.785	NA	NA	-0.884854	-0.8849
COPE	-0.33463	-0.163958	-0.239723	NA	-0.17236	-0.2277±0.079	0.149417	0.768425	-0.0176618	0.3001±0.4141
EIF1AY	NA	NA	NA	NA	-2.15515	-2.1551	-3.31471	0.75902	NA	-1.2778±2.8806
AP3D1	-1.65417	-0.869659	-1.02715	-1.45508	-0.990085	-1.1992±0.337	-2.88144	-0.733348	-1.04553	-1.5534±1.1606
CCS	-0.213013	-0.321379	-0.0364999	-0.870154	0.214922	-0.2452±0.4039	0.766245	1.91934	-0.681322	0.6681±1.3031
ABLIM1	-0.898034	-0.500108	-0.158736	0.16024	-0.468699	-0.3731±0.3972	NA	-3.02846	-0.625028	-1.8267±1.6995
TOR1A	NA	-0.501493	0.324886	NA	-0.452496	-0.2097±0.4636	-0.751361	NA	-0.347253	-0.5493±0.2857
STX16	-0.936775	-0.283857	-0.481704	-1.37526	-0.349985	-0.6855±0.4621	-0.654445	-0.798884	0.638612	-0.2716±0.7915
ADAM10	-0.854186	-0.346252	0.0325178	1.06285	-0.226428	-0.0663±0.7088	-1.29482	0.325606	-0.121816	-0.3637±0.8368
CDIPT	0.994153	0.281272	0.594425	0.209123	-0.0889815	0.398±0.4124	1.06737	NA	-0.108948	0.4792±0.8318
PDCD5	-0.314021	0.66348	0.670117	0.584396	1.09574	0.5399±0.5178	-0.682967	-0.585482	-0.320625	-0.5297±0.1875
PRMT5	-1.66237	-0.608432	-0.670698	-0.700409	-0.686619	-0.8657±0.4467	-0.761442	0.298698	-1.25791	-0.5736±0.7951
SLC9A3R1	0.316571	0.638886	0.759849	0.48122	0.654463	0.5702±0.1732	-0.442924	0.29992	0.812207	0.2231±0.6311
TPP1	1.62393	1.91224	1.89157	1.53816	1.78681	1.7505±0.1647	2.58328	3.98281	0.665989	2.4107±1.6651
GNB5	-1.61409	-1.63004	NA	-2.19042	NA	-1.8115±0.3282	NA	NA	-0.859357	-0.8594
TCERG1	-1.14051	-1.02938	-1.44883	-2.18972	-1.57307	-1.4763±0.456	-0.79058	0.559893	-0.0616239	-0.0974±0.6759
NRP1	NA	-0.897034	NA	NA	NA	-0.897	NA	-1.94012	NA	-1.9401
TNPO2	NA	-1.0813	-1.22623	-1.33151	NA	-1.213±0.1256	NA	NA	-1.24901	-1.249
APOL1	NA	NA	NA	NA	NA		1.04965	-1.28232	NA	-0.1163±1.649
UNC13B	-0.976277	-1.35571	-1.14345	-1.4161	-0.769451	-1.1322±0.2677	NA	NA	NA
MRAS	1.17013	0.547756	1.06766	1.11685	0.955642	0.9716±0.2498	NA	1.87177	0.858947	1.3654±0.7162
CPLX1	NA	NA	-0.46418	1.85506	-0.101609	0.4298±1.2476	NA	NA	NA
PSMA7	0.200398	0.0229416	-0.0169928	-0.42964	0.0358057	-0.0375±0.2344	-0.162841	0.347391	0.295541	0.16±0.2808
SCAMP3	0.751536	1.13969	0.232315	1.33611	0.775555	0.847±0.4234	0.92069	1.30676	0.17188	0.7998±0.577
OPLAH	-1.12819	-1.05643	-1.27164	-1.17028	-1.39935	-1.2052±0.1336	-1.40547	-1.93727	NA	-1.6714±0.376
BCKDK	-0.349581	-0.353053	-0.0871868	0.216071	0.221521	-0.0704±0.2852	0.598914	0.713295	-0.623463	0.2296±0.741
MGST3	3.2388	3.28331	2.98818	2.71541	2.50613	2.9464±0.3346	0.484728	2.79815	1.91985	1.7342±1.1678
GIPC1	-2.37237	-1.6761	-1.54027	0.795867	-2.26772	-1.4121±1.286	NA	NA	-2.94426	-2.9443
LIN7A	0.540962	0.681295	-0.732549	NA	1.28703	0.4442±0.8487	NA	NA	1.22459	1.2246
RGS12	-0.763888	-2.46581	-0.647035	-1.38427	-1.04464	-1.2611±0.731	NA	-3.37816	-0.738369	-2.0583±1.8666
UBE2L6	NA	NA	NA	NA	NA		-0.0132578	0.368863	NA	0.1778±0.2702
CASK	-1.1355	-1.09699	-0.783697	-0.574368	-0.778744	-0.8739±0.2372	NA	NA	-0.515281	-0.5153
UQCRQ	2.35338	2.7784	2.79693	2.56937	2.73036	2.6457±0.1864	1.19376	0.437537	2.04249	1.2246±0.8029
MYL12B	0.543917	0.780163	0.879396	0.477793	0.927434	0.7217±0.2011	1.44321	-0.278517	0.813978	0.6596±0.8712
HGS	-0.775221	-0.0751937	0.24549	0.779556	-0.176102	-0.0003±0.5713	-2.33551	0.216694	-0.403668	-0.8408±1.3311
RAB29	NA	NA	NA	NA	NA		NA	2.99824	NA	2.9982
VPS26C	-0.901146	-0.934365	-1.52976	NA	-1.27277	-1.1595±0.2985	-2.37461	-2.7342	-1.25709	-2.122±0.7703
PPP1R12A	-1.1876	-1.05043	-1.29845	-1.25119	-1.17685	-1.1929±0.0937	0.689218	1.29323	-1.87456	0.036±1.6819
GAK	-1.36432	-1.14633	-0.716828	-1.0923	-0.934604	-1.0509±0.242	-0.327747	-0.568451	-1.28998	-0.7287±0.5007
HNRNPDL	0.138429	0.234243	0.155118	-0.21475	-0.0119937	0.0602±0.1776	0.185878	2.22531	-0.547285	0.6213±1.4367
XPO1	-0.693513	-0.519753	-0.625504	-0.718233	-0.462353	-0.6039±0.1103	-1.94486	-0.226449	-0.937574	-1.0363±0.8634
SPTBN2	-0.383581	-0.300225	-0.511591	-0.34554	-0.108018	-0.3298±0.1468	-0.993718	0.503761	-0.185761	-0.2252±0.7495
SEC16A	NA	NA	-0.0527565	-1.22232	-0.319067	-0.5314±0.613	1.54746	0.727921	1.91874	1.398±0.6093
PLXNB2	-1.73242	-0.608311	-0.52171	-1.28074	-1.34617	-1.0979±0.5171	-0.435742	-0.200029	-0.74369	-0.4598±0.2726
TECPR2	-1.06887	-3.52923	-0.710673	NA	NA	-1.7696±1.5344	NA	NA	NA
U2SURP	NA	-3.10552	NA	NA	NA	-3.1055	NA	-2.62412	NA	-2.6241
SYNM	-0.879254	-0.141884	-0.00880101	-1.76047	-1.00001	-0.7581±0.7105	-1.31933	1.51952	-0.120357	0.0266±1.4251
PFAS	-0.54023	-0.512274	-0.5642	-0.215601	-0.732367	-0.5129±0.187	-0.360104	NA	-0.655188	-0.5076±0.2087
DCLK1	1.50464	1.87088	1.68161	2.05879	1.991	1.8214±0.2277	-5.04118	-4.13988	1.70892	-2.4907±3.6648
ANKRD28	NA	NA	NA	NA	NA		-0.881254	0.17147	NA	-0.3549±0.7444
ARHGEF11	-0.854546	-0.493038	-1.09215	-1.29242	-1.22357	-0.9911±0.3247	NA	-1.74521	-1.01607	-1.3806±0.5156
LSM1	NA	-0.0261198	NA	NA	-0.354353	-0.1902±0.2321	NA	-1.10885	NA	-1.1089
FYB1	NA	NA	NA	NA	NA		-0.782123	-2.60802	NA	-1.6951±1.2911
SCAMP1	0.995086	-0.168282	0.409686	-0.105849	0.975189	0.4212±0.5616	NA	NA	NA
ARPC1B	NA	0.199283	NA	NA	0.346106	0.2727±0.1038	1.42861	2.37077	-0.231384	1.1893±1.3175
ARPC2	-1.33402	-0.407659	-0.412288	-0.260265	-0.490065	-0.5809±0.4292	-0.881564	0.428848	-0.49893	-0.3172±0.6738
ARPC3	0.626676	1.07439	0.526618	0.603691	0.603466	0.687±0.2199	0.746307	0.674714	0.953337	0.7915±0.1447
PLSCR1	NA	NA	NA	NA	NA		1.80137	3.03829	NA	2.4198±0.8746
PGRMC2	0.969875	0.769456	0.821632	1.13046	0.771282	0.8925±0.1561	1.04478	3.12744	1.00427	1.7255±1.2143
PFDN6	-0.211168	0.330369	0.497943	-0.720271	0.479314	0.0752±0.5296	-1.24104	0.0227211	-0.819753	-0.6794±0.6435
GSTA4	-0.711521	0.117754	-1.13057	-3.23304	-1.38018	-1.2675±1.2372	NA	NA	NA
GNPAT	NA	NA	0.929904	-0.761814	0.0209937	0.063±0.8466	0.308658	NA	1.14145	0.7251±0.5889
LAMA5	-1.75722	-1.12801	-1.25155	-0.906948	-1.70983	-1.3507±0.371	-2.09328	-0.623955	-1.51204	-1.4098±0.74
NDUFA1	NA	NA	NA	NA	0.0110316	0.011	NA	-0.270234	NA	-0.2702
VGF	1.02599	0.985258	0.476856	NA	1.246	0.9335±0.3253	NA	NA	0.625798	0.6258
CLIC2	NA	NA	NA	NA	NA		-0.403135	-1.26126	NA	-0.8322±0.6068
ACOX3	-2.33311	NA	-4.03888	-5.08732	-1.55678	-3.254±1.6027	NA	NA	NA
RER1	-1.30771	-1.22172	-0.67089	NA	NA	-1.0668±0.3455	-0.895971	0.299152	NA	-0.2984±0.8451
SURF4	1.84086	NA	0.560276	-0.477225	0.754666	0.6696±0.9498	2.36268	NA	1.38524	1.874±0.6912
SPTLC1	NA	NA	NA	NA	NA		NA	1.65735	NA	1.6573
SPTLC2	-0.716671	NA	NA	-0.159171	-1.49447	-0.7901±0.6707	NA	-1.78834	NA	-1.7883
OGT	-0.247765	0.132012	-0.360287	-0.663665	-0.025355	-0.233±0.3075	NA	-3.56484	-0.295122	-1.93±2.312
TM9SF1	NA	NA	NA	NA	NA		NA	NA	2.23924	2.2392
PPM1G	NA	NA	-1.98135	NA	-2.07979	-2.0306±0.0696	0.61309	-0.461384	NA	0.0759±0.7598
EIF3D	-0.733366	-0.884615	-0.898659	-0.912372	-0.808335	-0.8475±0.0754	0.177914	-0.394744	-1.0923	-0.4364±0.6361
EIF3H	-1.58055	NA	NA	NA	-0.840189	-1.2104±0.5235	0.352566	0.186846	-0.732937	-0.0645±0.5848
BCAT2	NA	NA	-2.10751	-0.365356	-1.74733	-1.4067±0.9197	-1.86598	NA	NA	-1.866
NCAM2	2.85296	0.791542	1.23303	2.05558	2.51505	1.8896±0.8637	NA	NA	2.77078	2.7708
STX7	-0.00517263	1.34187	0.628164	0.611004	0.788409	0.6729±0.4813	NA	1.04116	0.0528302	0.547±0.6989
P4HA2	NA	NA	NA	NA	NA		0.0271594	-1.37269	NA	-0.6728±0.9898
CAPN5	0.531823	0.503928	1.13581	0.0282938	0.478077	0.5356±0.3943	NA	NA	0.457894	0.4579
YKT6	0.00599714	-0.101852	-0.656654	-0.416895	-1.33592	-0.5011±0.535	NA	NA	0.0928675	0.0929
ARPC5	1.64651	1.87478	1.68762	1.59915	2.22017	1.8056±0.2542	4.43041	5.08345	2.93771	4.1505±1.0999
PDPK1	-1.35619	-1.26061	-1.67643	-0.966792	-0.946521	-1.2413±0.3021	NA	NA	-1.30695	-1.307
TAPBP	NA	NA	NA	NA	1.03458	1.0346	6.74349	4.34739	1.96635	4.3524±2.3886
FABP7	0.79612	0.498896	0.547466	0.0910321	0.0839897	0.4035±0.3097	-2.06794	1.05238	0.776133	-0.0798±1.7273
DHX15	-0.676484	-0.570448	-0.811913	-0.617745	-0.848258	-0.705±0.1209	-0.442498	1.06833	-0.346113	0.0932±0.8458
ZZEF1	NA	NA	NA	NA	-0.977003	-0.977	0.64788	-0.646598	-2.88608	-0.9616±1.7879
PLXNB1	NA	-1.18237	-1.77593	-1.80126	-1.7327	-1.6231±0.2952	NA	NA	-0.47122	-0.4712
SIPA1L1	0.209016	-1.15614	-0.325493	-0.473571	-0.301367	-0.4095±0.4906	0.716016	NA	0.987455	0.8517±0.1919
CYB5B	0.36068	1.48456	1.36339	1.18087	1.53517	1.1849±0.4805	-0.509688	-0.850538	-0.443821	-0.6013±0.2183
PHGDH	0.407325	1.23762	0.648152	1.64116	1.29061	1.045±0.5042	-2.56453	-0.44831	0.587758	-0.8084±1.6067
NDUFS4	NA	-0.56378	-1.46484	-1.58272	-0.348841	-0.99±0.6244	NA	NA	-2.1131	-2.1131
SEPTIN4	1.03239	1.3993	1.37545	1.37861	1.60154	1.3575±0.2048	NA	0.475795	1.19603	0.8359±0.5093
DYNC1LI2	0.403291	0.881564	1.02874	1.08016	1.12479	0.9037±0.2943	NA	-0.956364	0.662179	-0.1471±1.1445
PSMD3	-0.667193	-0.465187	-0.408775	-0.695634	-0.542165	-0.5558±0.1245	-0.775186	-0.540992	-0.236076	-0.5174±0.2703
PAPSS1	-2.88123	-4.60679	-3.05082	NA	-2.96098	-3.375±0.8241	-1.14806	-1.45282	NA	-1.3004±0.2155
ZW10	-0.758946	-0.702257	-0.911611	-1.48317	-1.11487	-0.9942±0.3166	NA	-0.84297	-0.791206	-0.8171±0.0366
PRODH	-2.11015	-0.727996	-0.514017	-1.75777	-0.907642	-1.2035±0.6925	NA	NA	-3.00721	-3.0072
SART1	-1.60845	NA	-2.92996	NA	NA	-2.2692±0.9344	NA	0.206604	NA	0.2066
GPAA1	-0.0545539	NA	NA	NA	NA	-0.0546	NA	0.923903	0.402383	0.6631±0.3688
TGFB1I1	NA	-1.99508	-1.63731	NA	NA	-1.8162±0.253	-0.606461	-0.534797	NA	-0.5706±0.0507
AP5Z1	NA	NA	NA	NA	NA		-3.96388	NA	NA	-3.9639
HSPA12A	2.87834	2.88662	2.67159	3.08491	3.02408	2.9091±0.1597	-1.37125	-2.60884	2.82684	-0.3844±2.849
MAP3K7	NA	NA	NA	NA	NA		-2.18596	NA	-1.61914	-1.9025±0.4008
EEF1E1	0.761518	-0.0212073	0.435135	-0.414225	0.605736	0.2734±0.4833	-1.12338	-0.794415	1.10744	-0.2701±1.2043
HNRNPR	0.635868	0.806383	0.654704	0.529989	0.510119	0.6274±0.1184	0.0612349	0.525003	0.674835	0.4204±0.3199
PRPF3	-2.05342	-2.88363	-3.38302	NA	-3.19475	-2.8787±0.5875	0.27634	1.59588	NA	0.9361±0.9331
TXNL1	0.826297	0.340122	0.925994	-0.052806	0.648087	0.5375±0.3981	0.533189	-3.57792	-0.658256	-1.2343±2.1152
TPD52L2	-0.400013	0.477504	0.352354	0.0557195	0.341205	0.1654±0.3518	0.70095	1.98212	-0.378715	0.7681±1.1819
SYNJ1	0.525806	0.969168	0.708947	0.979018	0.969359	0.8305±0.2051	NA	NA	0.334843	0.3348
EIF4G3	0.300357	0.0381061	-0.0304335	-0.336597	0.256068	0.0455±0.2555	-0.659918	-0.800625	0.207161	-0.4178±0.5458
PPIH	NA	-1.57195	-1.27202	NA	-1.63499	-1.493±0.1939	NA	-1.05619	-1.75073	-1.4035±0.4911
HTRA2	-0.0097099	-0.430723	-0.663685	-1.27506	-0.0353932	-0.4829±0.5213	-1.58502	-1.9627	0.0222245	-1.1752±1.054
AKR7A2	1.04877	1.35109	0.836368	1.08166	0.770677	1.0177±0.2292	0.218566	0.573351	1.21477	0.6689±0.5049
EPB41L2	0.264829	1.01397	0.712429	1.29228	0.522224	0.7611±0.4037	-0.770195	0.0218734	-0.209129	-0.3192±0.4073
LAMTOR5	0.272	1.20382	0.888174	0.296313	1.00455	0.733±0.4251	2.37029	2.04116	NA	2.2057±0.2327
B4GAT1	0.552811	-0.166747	-0.498149	0.0977735	-0.0348995	-0.0098±0.3847	NA	NA	0.460578	0.4606
WIPF1	NA	NA	NA	NA	NA		4.0939	0.74527	NA	2.4196±2.3678
DENR	0.118523	1.56808	-0.0827345	1.60692	-1.34101	0.374±1.2411	NA	1.49038	NA	1.4904
XPOT	NA	NA	0.28382	NA	-0.288064	-0.0021±0.4044	NA	NA	-1.12887	-1.1289
DNPH1	0.530787	0.447911	0.289122	0.135138	0.271754	0.3349±0.1558	0.369715	3.73878	0.331202	1.4799±1.9563
TIMM44	-1.46185	-1.03942	-1.26488	-1.54559	-1.04936	-1.2722±0.2316	-1.1909	NA	-0.884755	-1.0378±0.2165
TRAPPC3	0.207928	0.516779	0.768207	0.895081	0.717279	0.6211±0.2681	-1.70666	1.50435	-0.284938	-0.1624±1.609
CHMP2A	NA	-0.59146	-0.51859	-0.868308	0.98982	-0.2471±0.8383	-0.476899	-0.0898348	0.550213	-0.0055±0.5187
NCK2	-1.00817	-0.973508	-1.84059	-1.71582	-1.51052	-1.4097±0.4003	NA	NA	-1.13419	-1.1342
ZNF207	NA	NA	NA	-0.457972	NA	-0.458	0.194069	2.44206	NA	1.3181±1.5896
NDUFB5	0.53383	0.330948	0.215269	-0.301852	0.857715	0.3272±0.4279	NA	0.237092	0.460831	0.349±0.1582
NDUFB3	0.394362	NA	-0.0913269	0.0140463	-0.466392	-0.0373±0.354	NA	NA	NA
NDUFA2	2.01986	2.16919	2.19025	1.8551	2.92372	2.2316±0.4096	0.161712	-0.239252	1.77656	0.5663±1.0671
GET3	1.35362	1.38492	1.25581	1.06539	0.978459	1.2076±0.1788	-0.588528	-1.71115	1.09483	-0.4016±1.4123
BUB3	-1.88723	-1.38595	-1.35071	-0.429016	-1.36908	-1.2844±0.5284	-1.129	NA	-1.43849	-1.2837±0.2188
ACTN4	-0.09304	-0.0464056	0.0798482	0.0836479	0.183303	0.0415±0.1109	-0.492298	-0.00625889	-0.448258	-0.3156±0.2688
GSTZ1	-1.56522	-0.227162	-0.255386	-1.43556	-1.17812	-0.9323±0.6461	NA	-3.05785	NA	-3.0579
CYTH3	1.1527	0.476401	0.863756	0.964187	0.921443	0.8757±0.2481	NA	-1.22315	0.824588	-0.1993±1.448
AP1G1	-0.038748	0.170691	-0.260087	-0.386947	-0.39496	-0.182±0.2441	-2.87045	NA	0.245794	-1.3123±2.2035
STX6	NA	-1.2741	-1.6061	2.36018	-1.9063	-0.6066±1.9946	NA	NA	NA
SYNGR1	2.2278	1.33542	2.68179	2.26446	1.62876	2.0276±0.5391	NA	NA	1.16545	1.1655
SYNGR2	NA	-1.65402	-3.17012	NA	-3.46446	-2.7629±0.9715	-1.41498	NA	NA	-1.415
SYNGR3	-0.887968	0.10999	-0.650611	-3.55591	-1.04264	-1.2054±1.3866	NA	NA	1.09096	1.091
SGTA	-1.04908	-0.101107	0.142515	0.301841	0.146188	-0.1119±0.5434	-2.22184	-2.21436	-0.595988	-1.6774±0.9365
ENSA	NA	-2.36304	-1.4306	-0.527248	-0.462787	-1.1959±0.8948	NA	NA	-1.59143	-1.5914
NARS1	0.101311	0.501398	0.544628	0.0927821	0.370441	0.3221±0.2153	-0.175597	0.308883	0.118914	0.0841±0.2441
NUDT21	-0.932405	-0.960776	-0.829363	-0.947676	-0.845286	-0.9031±0.0611	-0.278115	-0.0555714	-0.559086	-0.2976±0.2523
LANCL1	2.21351	2.63036	2.50377	3.07784	2.56857	2.5988±0.3118	-0.395713	-5.49259	1.4999	-1.4628±3.6163
STRN	-0.802141	-0.665439	-0.560122	-0.499626	-0.776608	-0.6608±0.1318	-0.927214	0.481807	-0.631977	-0.3591±0.7431
IDH3B	-0.159855	-0.0233205	0.199181	-0.226506	0.156163	-0.0109±0.1877	-2.42861	-1.6713	-0.325844	-1.4753±1.065
CALU	0.490783	0.574908	0.842648	-1.15183	0.0277495	0.1569±0.7883	-1.29032	NA	-0.313334	-0.8018±0.6908
AHCYL1	0.553542	0.156794	0.342584	1.11605	-0.237653	0.3863±0.5011	NA	1.04034	0.631387	0.8359±0.2892
CD5L	NA	NA	-0.206328	NA	NA	-0.2063	-0.862486	-2.18967	NA	-1.5261±0.9385
NDUFS5	-0.0136182	0.567986	-0.382066	-1.52808	-0.299404	-0.331±0.7658	-1.67237	NA	-0.241441	-0.9569±1.0118
PDE6D	-1.45667	-1.00834	-0.629743	-0.893375	-0.125051	-0.8226±0.4913	NA	NA	-1.11378	-1.1138
RAD21	NA	NA	NA	NA	NA		-2.17392	-0.220172	NA	-1.197±1.3815
AKR1B10	2.49861	2.40301	2.32764	4.59099	2.48693	2.8614±0.9693	3.91995	2.10797	2.92576	2.9846±0.9074
TIMM8A	-0.729966	NA	NA	NA	1.77967	0.5249±1.7746	NA	NA	NA
DHX16	NA	0.245554	0.154778	0.28637	-0.0812823	0.1514±0.1646	NA	-2.30119	0.797269	-0.752±2.1909
GMFG	-0.291031	-0.709862	1.54418	0.519733	0.569684	0.3265±0.871	1.0841	1.83977	-0.198892	0.9083±1.0306
PPP1R12B	-2.22926	-0.433338	-2.49955	-0.478916	-1.21129	-1.3705±0.9632	NA	NA	NA
BNIP3L	-3.49819	-4.29646	NA	NA	-3.87815	-3.8909±0.3993	NA	NA	NA
PCDH7	-1.77057	-1.09275	-1.88729	-1.1882	-1.42758	-1.4733±0.3493	NA	NA	-1.82596	-1.826
PRPSAP2	-0.0306565	0.0784282	0.258125	0.554516	0.284546	0.229±0.2236	-1.42082	0.729721	0.296212	-0.1316±1.1373
GNG7	-0.847999	-0.445952	0.292393	1.18834	-0.703884	-0.1034±0.8452	NA	-1.03295	-1.07636	-1.0547±0.0307
SMARCA5	-0.692075	NA	NA	NA	NA	-0.6921	0.63383	-0.379053	0.109098	0.1213±0.5066
SPAG9	-1.2653	-0.946903	-0.669862	-0.530141	-0.797837	-0.842±0.2824	-2.02429	-0.320577	-1.01937	-1.1214±0.8564
AQR	NA	NA	NA	NA	-1.76601	-1.766	0.849288	0.263636	NA	0.5565±0.4141
MAST3	0.198007	0.238577	-0.154549	0.281671	0.1674	0.1462±0.1735	NA	NA	0.519238	0.5192
OPA1	-0.0475836	0.240878	0.200855	0.256857	0.46455	0.2231±0.1827	-1.22158	-1.60156	0.416249	-0.8023±1.0723
PIP5K1C	1.06675	0.954766	1.06203	0.802994	0.192828	0.8159±0.3644	NA	NA	0.776961	0.777
KIF1B	-2.99027	-2.53805	-2.12598	-2.5031	-2.3046	-2.4924±0.3239	NA	NA	-2.9835	-2.9835
TBC1D4	-0.459941	-0.696566	-0.456274	-1.0062	-0.628706	-0.6495±0.2254	NA	NA	-0.787451	-0.7875
GSDME	-1.86713	-3.9621	NA	-5.11705	NA	-3.6488±1.6475	NA	NA	NA
LY75	NA	NA	NA	NA	NA		-2.70763	NA	NA	-2.7076
ACSL4	NA	NA	-1.2393	NA	NA	-1.2393	0.750072	-0.0753341	NA	0.3374±0.5837
SNX3	1.15922	1.25938	1.00759	1.10789	1.03296	1.1134±0.1014	-0.526478	-2.99878	1.26789	-0.7525±2.1423
DOK2	NA	NA	NA	NA	NA		NA	1.41593	NA	1.4159
OGA	0.00894385	0.50525	1.19747	0.488989	0.623218	0.5648±0.4248	-2.22396	-1.86005	-0.0199201	-1.368±1.1815
SORBS3	NA	NA	-0.423044	NA	-2.09875	-1.2609±1.1849	0.251579	0.401549	NA	0.3266±0.106
SYNCRIP	0.204127	0.353454	0.434462	0.329168	0.543697	0.373±0.1262	0.944726	2.62432	0.308352	1.2925±1.1965
CDC40	NA	NA	NA	0.375813	NA	0.3758	0.0425601	1.03392	NA	0.5382±0.701
RANBP6	-1.04283	-1.37232	-1.07003	-1.22974	-0.884123	-1.1198±0.187	NA	NA	-1.19467	-1.1947
NEMF	NA	-0.709451	-1.01484	-1.49363	-1.61842	-1.2091±0.4226	NA	NA	NA
PLOD3	NA	NA	NA	NA	NA		0.802966	0.212441	NA	0.5077±0.4176
TLR2	NA	NA	NA	NA	NA		-0.413399	-0.32709	NA	-0.3702±0.061
DIAPH1	NA	NA	-1.46358	NA	-0.884906	-1.1742±0.4092	0.283646	-0.855595	2.60659	0.6782±1.7645
SELENOF	NA	0.223938	0.554922	-0.155956	0.340392	0.2408±0.2979	1.34556	1.08606	NA	1.2158±0.1835
EXOC3	-0.543206	-0.911257	-1.07724	-1.56186	-1.25556	-1.0698±0.3805	NA	-3.06322	-0.224745	-1.644±2.0071
PLIN3	-0.520176	0.453307	0.0828859	-0.031032	0.483394	0.0937±0.4104	0.829307	1.4707	-1.20878	0.3637±1.3991
KPNA6	0.642802	0.48465	0.631558	0.722726	0.803494	0.657±0.1187	0.303077	-2.02169	0.339622	-0.4597±1.3529
UGDH	NA	NA	NA	NA	NA		-1.03115	-0.945021	NA	-0.9881±0.0609
LPXN	NA	NA	NA	NA	NA		-0.0702391	-2.04641	NA	-1.0583±1.3974
CTNND1	-1.02562	-0.612018	-0.781664	-0.707345	-0.830512	-0.7914±0.1547	-2.28513	-1.6622	-1.34081	-1.7627±0.4801
ICMT	-2.17386	-2.07737	-2.25071	-2.0495	-2.50791	-2.2119±0.1837	NA	NA	-1.32	-1.32
SNX2	-0.0305816	-0.318464	-0.295228	-0.837407	-0.286228	-0.3536±0.2948	1.01966	-1.02497	-1.04692	-0.3507±1.1869
DPM1	-0.930037	-1.14896	-0.63656	-1.26563	-1.32112	-1.0605±0.2804	-1.2194	NA	-0.904816	-1.0621±0.2224
USO1	-0.750038	-0.622078	-0.330935	-0.27651	-0.415014	-0.4789±0.2006	-1.20814	-0.94465	-1.10451	-1.0858±0.1327
TOM1	0.819954	0.631936	0.747577	0.174255	0.836262	0.642±0.2736	0.696088	-0.275612	0.43478	0.2851±0.5028
PFKFB2	-0.593304	-1.34277	-2.8418	-0.663133	-1.27743	-1.3437±0.9048	NA	NA	-0.315721	-0.3157
CCDC22	0.0187187	-0.194878	-0.472318	-0.545504	-0.0458436	-0.248±0.2518	0.419069	0.158657	-0.43516	0.0475±0.4378
PRAF2	1.93528	2.01392	1.89447	2.24263	1.91507	2.0003±0.1428	1.56025	-1.68155	1.16103	0.3466±1.7677
DKC1	0.027613	-2.99301	-0.0720076	-0.814513	-1.26882	-1.0241±1.224	-3.46366	0.516381	NA	-1.4736±2.8143
EIF5B	NA	1.22662	NA	-0.633234	NA	0.2967±1.3151	-1.51293	-0.316531	NA	-0.9147±0.846
GAS7	-0.0444522	0.796562	1.05772	0.318933	0.868344	0.5994±0.4512	NA	NA	0.241324	0.2413
EDF1	-1.10733	-0.394531	-0.680928	1.29292	0.240369	-0.1299±0.9342	NA	-0.477554	-0.591104	-0.5343±0.0803
DIAPH2	-2.10551	-1.89654	-1.6468	NA	-2.07179	-1.9302±0.2099	-2.0956	NA	-0.611346	-1.3535±1.0495
DNAJA2	-1.85226	-1.74648	-1.07449	-1.38991	-0.658762	-1.3444±0.4911	NA	-1.67033	-1.06173	-1.366±0.4304
CUTA	0.63814	0.856363	0.917829	0.869426	1.56091	0.9685±0.3482	-2.08954	-0.463677	0.93598	-0.5391±1.5142
PFDN1	0.750497	1.27718	1.52939	1.16295	2.06012	1.356±0.4837	-1.46524	1.30469	-0.219174	-0.1266±1.3873
NOL3	-0.308834	0.3926	0.108219	-0.372894	0.452358	0.0543±0.3841	NA	NA	-1.40636	-1.4064
ABCB7	-1.36347	-3.03266	-2.87631	-1.20408	-1.52517	-2.0003±0.8801	NA	NA	-1.09457	-1.0946
KIF21B	1.25462	1.34065	0.296329	0.658041	1.09684	0.9293±0.4408	5.32167	NA	2.67852	4.0001±1.869
SRGAP2	-1.53675	-2.78691	-1.34062	-1.10294	-1.06084	-1.5656±0.7092	NA	0.0611026	-1.16514	-0.552±0.8671
PLXNA2	-2.73509	-2.5047	-2.26806	-2.60934	-2.15179	-2.4538±0.2406	NA	NA	-2.80287	-2.8029
DNAJC6	3.98502	3.96379	3.92825	4.0096	4.18059	4.0134±0.0981	NA	NA	4.09005	4.09
WDR1	0.0936054	0.482571	0.483237	0.15941	0.260545	0.2959±0.1808	0.417401	1.3746	0.84869	0.8802±0.4794
ATP9A	1.21982	2.34662	-1.28743	1.07767	1.40473	0.9523±1.3465	NA	NA	1.38498	1.385
LDB3	0.131274	-0.706906	0.16217	-0.19844	0.166607	-0.0891±0.3777	NA	NA	0.0211282	0.0211
ROCK2	-0.504983	0.282647	-0.348362	-0.0077359	-0.323513	-0.1804±0.3155	NA	-0.729746	0.0206166	-0.3546±0.5306
CLASP2	0.119869	0.644492	0.350032	-0.00579073	0.19353	0.2604±0.2503	-0.678938	-0.470264	-0.22864	-0.4593±0.2253
CPNE3	0.297083	0.341768	0.415884	0.257776	0.0737196	0.2772±0.128	-0.877431	0.423502	0.939398	0.1618±0.9363
ICOSLG	-0.222807	0.274133	-0.717717	0.339684	-0.658334	-0.197±0.4987	NA	-2.18711	-1.61515	-1.9011±0.4044
PPFIA3	0.669241	-0.223492	0.568643	0.0429671	0.502909	0.3121±0.3838	NA	NA	0.818499	0.8185
HIP1R	-0.113414	0.0636734	-0.689258	0.00986268	-0.189267	-0.1837±0.2997	NA	-2.41818	-1.20022	-1.8092±0.8612
PHF2	NA	NA	NA	NA	-0.0970876	-0.0971	NA	2.55013	NA	2.5501
CLUH	-1.20367	-0.85615	-0.662656	-1.32432	-1.14757	-1.0389±0.2717	NA	NA	-0.457135	-0.4571
CAND2	-0.216109	NA	-0.198024	-0.225023	0.34961	-0.0724±0.2816	NA	NA	0.886241	0.8862
DNAJC13	NA	-1.03068	-1.79793	-1.60039	-1.60384	-1.5082±0.3315	-1.21948	-0.660541	-1.07945	-0.9865±0.2908
PPP6R2	0.520892	0.452589	0.420154	0.697335	0.467944	0.5118±0.1099	-0.509616	-0.0075839	-0.0887993	-0.202±0.2695
DNAJB6	1.63486	0.772452	1.67848	1.65929	2.34477	1.618±0.5587	NA	0.00128558	0.430975	0.2161±0.3038
COQ9	-0.362533	-0.277885	0.303443	0.359655	0.774195	0.1594±0.475	-2.27083	-2.22758	-0.939062	-1.8125±0.7567
GGCT	1.00044	1.2062	-1.29395	NA	-0.361336	0.1378±1.1811	-1.51276	NA	0.900722	-0.306±1.7066
NDUFS7	0.745871	0.967851	1.24967	0.71936	1.63163	1.0629±0.3827	-0.0236616	-0.385898	0.0353326	-0.1247±0.2281
NDUFS2	1.01264	0.688104	0.663492	0.892181	1.51096	0.9535±0.3437	-2.72479	1.50998	0.958924	-0.0853±2.3024
ZPR1	-0.146426	0.383534	0.0610137	-0.651396	-0.47315	-0.1653±0.4135	1.96823	0.996808	0.406877	1.124±0.7884
USP12	1.73437	1.62628	1.43422	1.28835	0.961286	1.4089±0.3036	-3.55564	NA	2.23231	-0.6617±4.0927
NIPSNAP2	1.12277	1.27061	1.22992	1.1039	0.998641	1.1452±0.1079	-1.43367	-1.25731	0.917311	-0.5912±1.3094
CILP	NA	NA	NA	NA	NA		0.151136	NA	NA	0.1511
PDCD6	0.83338	1.3738	1.61807	1.58648	1.87125	1.4566±0.3906	-0.334255	-0.0701652	0.750133	0.1152±0.5655
TBCA	0.568224	1.08573	0.915814	1.01978	0.998465	0.9176±0.2045	-0.46898	0.860074	0.271547	0.2209±0.666
ATP6V1G1	1.02858	2.02492	1.88212	2.07278	2.86804	1.9753±0.6546	1.1986	1.0613	0.0645878	0.7748±0.6189
VPS4B	0.552037	0.423758	0.359758	0.0488684	0.203228	0.3175±0.1958	0.958252	0.497116	0.313792	0.5897±0.3321
MPDU1	NA	-1.6702	-1.73809	-1.44701	-2.10503	-1.7401±0.2732	-1.67103	-1.31938	NA	-1.4952±0.2487
BCAS1	1.48534	2.96246	2.69848	-1.98036	2.0341	1.44±1.9972	NA	NA	1.253	1.253
MACROH2A1	-0.649324	-0.432914	-0.340713	-0.174731	-0.228571	-0.3653±0.1877	2.07004	1.27538	-0.504988	0.9468±1.3186
SH3BGRL	1.02831	1.4737	1.16965	1.06935	1.26575	1.2014±0.178	-0.680565	0.392277	0.831268	0.181±0.7777
FLNB	-0.572914	-0.0623354	-0.49053	-0.365619	-0.401099	-0.3785±0.1943	1.06351	0.929621	-0.0975033	0.6319±0.6352
NDUFS6	0.225478	-0.0359148	-0.513687	0.299864	1.11631	0.2184±0.5945	-1.36503	-1.30507	-0.435516	-1.0352±0.5202
PEX14	-0.467678	-0.684824	-0.305213	-1.32335	-0.0272112	-0.5617±0.4888	-0.534851	NA	-0.462277	-0.4986±0.0513
TRIM3	0.564706	-0.437361	-0.754139	0.499712	0.0824423	-0.0089±0.5777	NA	NA	0.439598	0.4396
CS	2.519	2.72257	2.46117	1.30418	2.716	2.3446±0.5931	0.513995	-0.49459	2.28565	0.7684±1.4075
SEC22B	0.277622	0.573837	0.29411	0.290729	0.553738	0.398±0.1516	0.984018	1.14109	0.0435545	0.7229±0.5935
PRPF40A	NA	0.286122	NA	-0.611711	NA	-0.1628±0.6349	NA	1.33112	-0.338609	0.4963±1.1807
TACC1	-0.460879	-0.458597	-0.443029	-1.53441	-0.754986	-0.7304±0.468	-3.17098	-0.599921	-1.24039	-1.6704±1.3384
LRCH4	NA	NA	NA	NA	NA		-2.68962	-3.23728	NA	-2.9634±0.3873
MTX2	-0.30417	0.153456	0.969358	0.774608	1.33948	0.5865±0.6576	NA	NA	NA
VPS26A	0.47561	0.391492	0.338672	0.465109	0.487429	0.4317±0.0641	-0.528392	-0.00556967	0.670737	0.0456±0.6012
NDUFB1	-0.615666	-0.301321	-1.00394	-1.69669	0.498044	-0.6239±0.8152	NA	NA	NA
PMPCB	0.0114419	-0.0272656	-0.140844	-0.231787	-0.0289142	-0.0835±0.1005	-2.12381	-1.47803	-0.159266	-1.2537±1.0013
PSIP1	-0.20752	0.268166	-1.10274	-0.336634	0.136719	-0.2484±0.5372	NA	NA	-0.246304	-0.2463
ERLIN1	1.21935	1.50218	1.07488	0.942813	1.14063	1.176±0.2086	0.524653	2.68392	1.23993	1.4828±1.0999
NDUFS3	2.08797	1.90285	1.80568	1.60219	2.12849	1.9054±0.2151	-1.27904	-0.841566	1.77085	-0.1166±1.6491
SRSF10	-0.261889	-0.170043	-0.373197	-0.494849	-0.723159	-0.4046±0.2156	1.08981	-0.445825	-0.295203	0.1163±0.8465
CLDN11	-0.271087	-1.62746	0.874796	0.159314	-0.785297	-0.3299±0.9467	NA	NA	-1.79266	-1.7927
ECI2	-2.5456	-2.26076	-0.760418	-2.6915	-1.63669	-1.979±0.7922	-3.36648	0.591342	-1.48543	-1.4202±1.9797
BANF1	-1.44101	-0.957506	-1.04678	-1.70526	-0.888389	-1.2078±0.3509	-1.19505	-0.298206	-2.83407	-1.4424±1.2859
SF3B1	-0.434699	-0.51423	-0.508652	-0.51923	-0.702967	-0.536±0.0996	-1.30982	-2.52981	-0.402728	-1.4141±1.0674
CSDE1	-1.35483	-1.23915	-0.962556	-0.417215	-1.05937	-1.0066±0.3631	-2.47233	-0.321773	-1.07617	-1.2901±1.0911
STX11	NA	NA	NA	NA	NA		0.0305666	-3.07546	NA	-1.5224±2.1963
PRKRA	-0.25799	0.128579	0.290395	0.00993457	0.291654	0.0925±0.229	-2.51034	-1.72498	-0.912503	-1.7159±0.799
MYCBP2	-1.34334	-1.29472	-1.36645	-1.8614	-1.16052	-1.4053±0.2672	-2.48966	-1.04605	-0.654248	-1.3967±0.9666
PGLYRP1	NA	NA	NA	NA	NA		-0.83885	0.0660551	NA	-0.3864±0.6399
NPM3	NA	NA	NA	NA	NA		1.46847	-0.717395	NA	0.3755±1.5456
LYPLA1	0.699898	0.87505	1.01782	1.22034	0.8412	0.9309±0.1974	1.44754	1.21625	0.443813	1.0359±0.5256
CREG1	1.26165	1.3321	1.72777	0.720124	1.46649	1.3016±0.3706	2.90182	2.22874	1.68032	2.2703±0.6118
SNRNP200	-1.92253	-1.16896	-1.47647	-1.81415	-1.40552	-1.5575±0.3081	-0.547734	-0.493704	-2.05203	-1.0312±0.8845
TIPRL	-1.22948	-1.15783	-0.63707	-1.34366	-0.547327	-0.9831±0.3643	-1.56078	-0.306036	-1.3689	-1.0786±0.6759
RPS6KA4	-0.185294	-0.948161	-0.000883953	-0.290306	-0.199472	-0.3248±0.364	0.238829	NA	0.014048	0.1264±0.1589
PPM1B	NA	1.09189	0.899612	0.269333	0.870293	0.7828±0.3561	-0.46	0.312171	0.30985	0.054±0.4451
ADAP1	1.25539	-1.28295	1.00865	1.20501	1.3764	0.7125±1.1233	-1.43769	NA	0.774188	-0.3317±1.564
NUP155	-1.43701	-0.986915	-0.911331	-1.11506	-0.932535	-1.0766±0.2165	-0.524324	-2.92736	-1.14948	-1.5337±1.2467
RP2	NA	NA	1.73803	-1.45666	0.752309	0.3446±1.6359	NA	0.168614	0.883031	0.5258±0.5052
CRTAP	NA	NA	NA	NA	NA		-1.27311	NA	NA	-1.2731
SLC25A12	1.15517	1.04912	1.37605	1.08933	1.62891	1.2597±0.2419	NA	-0.330992	0.83784	0.2534±0.8265
PALM	0.870826	0.295797	1.30295	1.50301	1.26159	1.0468±0.4782	-2.85187	NA	1.31728	-0.7673±2.948
ATP6AP2	-0.930678	0.181896	-1.28099	NA	0.0738947	-0.489±0.7278	NA	NA	NA
EIF3G	0.337465	0.414208	0.0245236	-0.00707285	0.297693	0.2134±0.1918	0.600147	0.457342	0.562997	0.5402±0.0741
EIF3J	-0.975461	-0.194366	0.011582	-0.684197	-0.621145	-0.4927±0.3967	NA	NA	-0.851849	-0.8518
CBR3	0.310863	-0.49224	0.673076	0.00560825	-0.368735	0.0257±0.4808	NA	3.31519	0.316754	1.816±2.1202
PSMD10	-1.72437	-1.57781	-1.61443	-3.04269	-1.57784	-1.9074±0.6375	-0.953636	-3.05885	-1.59591	-1.8695±1.0789
ZMPSTE24	NA	NA	NA	-0.893075	NA	-0.8931	NA	2.11842	0.325166	1.2218±1.268
IDH1	-0.675394	-0.185116	-0.519221	-0.420162	-0.355516	-0.4311±0.1829	0.978671	0.389946	-0.652832	0.2386±0.8262
SCO1	1.70371	NA	2.74889	NA	-0.0824348	1.4567±1.4317	1.05202	NA	NA	1.052
ATRN	NA	NA	-0.863076	NA	-1.33791	-1.1005±0.3358	NA	-2.30958	-1.08852	-1.699±0.8634
ALDH1L1	0.692542	0.833644	1.3986	1.06359	0.68822	0.9353±0.3006	NA	2.50759	1.03497	1.7713±1.0413
TUSC2	-0.0285676	-0.951818	0.0394733	0.355024	0.256335	-0.0659±0.5192	NA	-1.49959	-0.18925	-0.8444±0.9266
ARL6IP5	1.11864	1.35325	1.48669	1.24115	1.26576	1.2931±0.1369	0.9068	1.42661	1.40206	1.2452±0.2933
DYSF	NA	NA	NA	NA	-2.08798	-2.088	0.375107	2.31914	NA	1.3471±1.3746
BCAS2	NA	NA	NA	NA	-3.88562	-3.8856	NA	-0.409924	NA	-0.4099
DCTN3	0.345272	-0.328576	1.05576	0.899066	0.621704	0.5186±0.5458	NA	-1.54372	0.207598	-0.6681±1.2384
BBOX1	-0.0244871	0.949041	0.202664	-0.880717	-0.791969	-0.1091±0.7559	NA	NA	0.968896	0.9689
ATP5PD	0.741482	0.802646	1.26316	1.34596	2.13275	1.2572±0.5584	-0.8915	-0.36753	0.0409974	-0.406±0.4674
FLOT1	-0.182587	-0.10403	0.29709	0.177792	-0.173108	0.003±0.2202	-2.41388	0.311758	-0.244116	-0.7821±1.4403
TRIO	-2.26155	-2.24486	-2.02512	-2.11338	-1.91482	-2.1119±0.147	NA	NA	-1.05393	-1.0539
ATP5MG	1.80692	2.65927	2.30293	1.9832	1.97225	2.1449±0.339	-0.756176	-0.283932	0.382012	-0.2194±0.5718
CPD	-1.61693	-1.62826	-1.53598	-1.75016	-1.77497	-1.6613±0.0995	-2.13831	NA	-1.84037	-1.9893±0.2107
SASH3	NA	NA	NA	NA	NA		0.530479	-0.178346	NA	0.1761±0.5012
GLRX3	NA	NA	-0.96877	-1.29	-0.725188	-0.9947±0.2833	-2.86721	-0.252688	-0.524084	-1.2147±1.4376
KRT36	1.5957	1.60615	0.559465	0.153778	0.360687	0.8552±0.6957	NA	NA	3.82359	3.8236
RSL1D1	NA	NA	NA	NA	NA		-0.872334	0.390713	NA	-0.2408±0.8931
WFS1	-0.387108	-0.437359	-0.7289	-0.493036	-1.13586	-0.6365±0.3084	-1.60969	NA	0.102934	-0.7534±1.211
NEBL	-0.261614	-0.40828	-0.194692	-0.3879	0.190096	-0.2125±0.2418	NA	NA	NA
SEC14L2	-0.417793	-0.29399	-0.543401	0.797551	-0.070399	-0.1056±0.5342	NA	NA	-0.568595	-0.5686
TM7SF2	0.825409	1.3329	-2.15242	0.601462	-0.0167605	0.1181±1.3586	NA	NA	1.32135	1.3214
SNCG	1.20677	1.59781	1.87534	1.53902	2.31858	1.7075±0.4162	-2.48362	-0.0290541	1.06699	-0.4819±1.8181
DDAH1	2.65586	2.87713	2.85263	1.79107	3.02799	2.6409±0.4932	-0.855193	0.76288	2.24033	0.716±1.5483
MTA2	NA	NA	NA	-2.88782	NA	-2.8878	-0.987686	-1.67475	NA	-1.3312±0.4858
ALDH1A2	NA	NA	NA	NA	NA		NA	1.89589	NA	1.8959
STK10	NA	NA	NA	NA	NA		0.957144	1.26457	NA	1.1109±0.2174
TPPP	2.8295	2.99177	3.0866	2.81231	3.27445	2.9989±0.1918	-1.41007	-0.96313	2.57274	0.0665±2.1819
KBTBD11	2.34566	2.7709	2.7494	2.14583	2.38897	2.4802±0.2717	-0.762367	-1.18082	2.48059	0.1791±2.0041
LTN1	-1.03634	-0.989604	NA	NA	NA	-1.013±0.033	NA	NA	-0.975366	-0.9754
TOMM70	0.360856	0.680127	0.91464	0.809007	1.20416	0.7938±0.3097	-1.20959	-1.86835	-0.0933399	-1.0571±0.8973
DDHD2	-0.15123	-0.37524	-0.74552	-0.303688	-0.264904	-0.3681±0.226	NA	NA	-0.384069	-0.3841
MYO1D	-0.618382	0.184197	-0.141337	0.452982	-0.146184	-0.0537±0.4026	-2.49832	-2.11389	-0.503983	-1.7054±1.0581
SEC24D	NA	NA	NA	NA	NA		-0.52076	-1.47923	NA	-1±0.6777
NFASC	3.6882	3.90838	3.59937	3.48394	3.23793	3.5836±0.248	NA	-0.861609	3.58458	1.3615±3.1439
UFL1	-0.980416	-1.13912	-0.517563	-0.237697	-0.774285	-0.7298±0.3604	0.215704	1.15334	-1.3462	0.0076±1.2627
SORBS2	-0.0703446	1.32839	-0.624222	-0.157233	0.0623296	0.1078±0.7297	NA	NA	-0.545272	-0.5453
TMEM63A	-1.12928	-0.839327	-0.751528	-0.502519	-1.40602	-0.9257±0.3497	-0.499412	2.34594	-0.642575	0.4013±1.6856
SUN1	NA	0.685017	1.9518	-0.411794	0.114998	0.585±1.0153	-0.0391317	0.19747	-1.31773	-0.3865±0.8151
PLPBP	0.112069	-0.71027	0.345858	0.79388	-0.109826	0.0863±0.5572	NA	0.185534	-1.47957	-0.647±1.1774
ERLIN2	-0.431847	-0.661839	0.582877	-3.15661	-0.507228	-0.8349±1.3875	-1.394	NA	-0.895289	-1.1446±0.3526
PRPF6	NA	NA	NA	-2.51895	-3.25726	-2.8881±0.5221	NA	1.00362	NA	1.0036
ADGRL1	0.510092	0.20061	-0.0466179	0.129407	0.588731	0.2764±0.2664	NA	NA	0.315598	0.3156
ABCA8	-0.96849	-2.15487	-1.12955	-0.995645	-1.20365	-1.2904±0.4928	NA	NA	NA
ENDOD1	1.08643	1.32694	0.996006	1.42833	0.965348	1.1606±0.2062	-1.37246	0.15553	0.623693	-0.1977±1.0439
GLS	0.664403	0.911846	1.59569	1.4118	1.63371	1.2435±0.433	-1.29255	-2.13926	-0.0494676	-1.1604±1.0511
WDR47	-0.77477	-3.94617	1.3865	-0.889673	-0.367058	-0.9182±1.9239	NA	NA	-0.830693	-0.8307
AP2A2	0.773619	1.14473	1.14096	0.993317	1.11246	1.033±0.1576	-0.943991	-0.797569	0.342264	-0.4664±0.7042
SEC31A	-0.980871	-0.559779	-1.19702	-0.853981	-0.542818	-0.8269±0.2799	-0.0283291	-0.391321	-0.683584	-0.3677±0.3283
CLSTN1	0.746318	0.937357	-0.143158	0.349353	-0.125458	0.3529±0.4928	NA	NA	0.653988	0.654
AGFG2	-2.20416	-2.19035	-1.73557	0.381026	-1.76859	-1.5035±1.0768	NA	NA	NA
NDUFB6	1.09136	1.55594	1.93699	3.30372	1.40243	1.8581±0.8635	NA	NA	0.502364	0.5024
MFN2	-0.555097	-0.405724	-0.328973	-0.935885	-0.590878	-0.5633±0.2342	-0.745226	NA	-1.26856	-1.0069±0.3701
UBE4B	NA	-0.373571	-3.77114	NA	-1.16324	-1.7693±1.778	NA	NA	NA
UBL3	NA	-0.334655	NA	NA	-1.32574	-0.8302±0.7008	NA	NA	NA
NDUFA3	1.35919	1.82457	1.44634	1.85877	1.29418	1.5566±0.266	NA	NA	NA
NDUFB4	2.37786	2.22023	2.02628	1.97551	2.46642	2.2133±0.2137	0.969962	0.598514	0.479421	0.6826±0.2559
NDUFB8	1.36166	1.17148	0.734656	0.745718	2.12963	1.2286±0.5723	-0.215795	0.864603	0.638656	0.4292±0.5699
NDUFB2	2.12067	2.8075	1.98384	NA	2.17844	2.2726±0.3658	0.265622	NA	1.52227	0.8939±0.8886
NDUFA7	-0.689347	-1.22929	-0.758459	-0.328377	-0.663062	-0.7337±0.3231	-2.17191	-1.69426	-1.44216	-1.7694±0.3706
VAMP5	NA	NA	-1.22262	NA	NA	-1.2226	1.66069	2.78905	NA	2.2249±0.7979
RTN3	1.18047	1.58406	2.04304	1.88956	2.42367	1.8242±0.47	1.65738	NA	0.134406	0.8959±1.0769
LETM1	0.526699	-0.308604	0.939543	0.349595	1.42648	0.5867±0.6502	NA	-2.06003	-0.0292058	-1.0446±1.436
SNX4	-0.688376	0.541407	0.0101913	0.597082	-0.0698485	0.0781±0.5239	NA	-2.51212	-0.992603	-1.7524±1.0745
APOL3	NA	NA	NA	NA	NA		-0.0774037	-0.390852	NA	-0.2341±0.2216
SBF1	0.451263	0.56005	0.307648	0.0922018	0.620403	0.4063±0.2121	-1.96808	-2.55185	0.406796	-1.371±1.5671
EPM2A	-1.61398	-1.7948	NA	-1.40966	NA	-1.6061±0.1927	NA	NA	NA
VAPB	0.597075	0.839735	0.943333	0.662297	1.51218	0.9109±0.3633	-1.52538	1.86724	-0.202259	0.0465±1.7099
RASAL1	-0.808924	-0.44959	-0.166921	-0.631124	-0.441793	-0.4997±0.2395	-3.10907	-3.77552	0.150432	-2.2447±2.1009
SNAPIN	-0.254862	0.110645	-0.230924	0.29234	-0.453803	-0.1073±0.3018	1.36661	1.03228	0.0931424	0.8307±0.6602
NDUFC2	-1.26815	-1.77904	-1.35888	0.522844	-0.912246	-0.9591±0.884	0.107924	-2.25648	0.814689	-0.4446±1.6084
NDUFA10	1.18352	0.50651	0.894055	0.731592	0.716005	0.8063±0.2518	-1.70691	-0.692392	-0.0605731	-0.82±0.8306
FKBP9	-1.63656	NA	NA	NA	NA	-1.6366	-1.33759	-0.441127	NA	-0.8894±0.6339
CELF2	-0.679379	-0.34255	-0.227221	-0.659584	0.200776	-0.3416±0.3614	-0.482508	0.76496	0.519018	0.2672±0.6608
PGLS	1.31954	1.68084	1.57049	1.41784	1.64751	1.5272±0.1541	1.29615	1.02626	1.60824	1.3102±0.2912
ATG7	-0.435127	-0.463978	-0.668962	-0.718538	-0.521218	-0.5616±0.1258	-1.17392	-1.71926	-1.76261	-1.5519±0.3281
LYPLA2	0.0518304	0.22983	0.578374	-1.79032	0.625942	-0.0609±0.9961	1.74969	-2.24977	0.841492	0.1138±2.0967
IPO7	-1.79099	-1.61052	-1.96687	-1.66431	-0.95188	-1.5969±0.3858	-3.19929	-3.15898	-1.25121	-2.5365±1.1133
PGM3	0.144842	0.161653	0.622155	-0.483178	-0.143184	0.0605±0.4092	-1.29534	-1.88439	0.124314	-1.0185±1.0326
CD2BP2	-1.00945	NA	NA	NA	-1.01279	-1.0111±0.0024	0.573805	NA	-1.63852	-0.5324±1.5643
SVIL	NA	NA	NA	NA	NA		NA	-0.0250213	NA	-0.025
AHSA1	0.30033	-0.77003	0.232465	0.663219	0.665551	0.2183±0.5877	NA	-0.534281	0.279447	-0.1274±0.5754
PSMG1	NA	NA	-0.93742	NA	-1.67369	-1.3056±0.5206	-1.98085	-1.95608	-0.684127	-1.5404±0.7416
FMNL1	NA	1.66637	NA	NA	NA	1.6664	0.290166	0.459323	NA	0.3747±0.1196
H6PD	NA	NA	NA	-0.463309	NA	-0.4633	-0.299002	1.13704	NA	0.419±1.0154
SEC24A	NA	NA	NA	NA	-2.59803	-2.598	0.845558	0.790764	NA	0.8182±0.0387
SEC24B	-2.45106	-2.64	-1.96532	-1.28097	-2.38198	-2.1439±0.5417	NA	-1.17907	-2.82866	-2.0039±1.1664
VNN2	NA	NA	NA	NA	NA		NA	-5.02075	NA	-5.0207
MPC2	NA	-2.48304	-0.974977	-1.27793	-0.917416	-1.4133±0.7305	NA	NA	-1.11461	-1.1146
ETHE1	1.25846	1.28026	0.476164	0.326073	0.183897	0.705±0.5255	2.30546	1.55556	0.741938	1.5343±0.782
ACSL3	0.0203519	0.00343997	0.0786872	0.186081	-0.380012	-0.0183±0.2145	-0.362806	-0.477236	-0.419604	-0.4199±0.0572
STAMBP	NA	-2.38875	-1.93708	0.251282	-1.63066	-1.4263±1.1609	NA	NA	NA
ASMTL	0.115143	-0.729628	-0.297641	0.0306186	-0.242853	-0.2249±0.3321	NA	NA	0.809668	0.8097
CDS2	-1.00497	-1.07143	-1.07452	-0.755208	-1.18255	-1.0177±0.16	NA	-1.2891	-1.32764	-1.3084±0.0273
SNAP29	-0.832875	-0.246908	-0.398041	0.57308	-0.935089	-0.368±0.5998	-0.847889	-0.702178	-1.47987	-1.01±0.4134
OXSR1	0.525394	1.06846	0.824898	0.672524	0.784388	0.7751±0.2009	-0.632405	0.457392	1.3449	0.39±0.9904
HSPA4L	0.348241	0.683421	0.83935	0.477224	0.768234	0.6233±0.2051	NA	NA	0.0793054	0.0793
PTBP3	NA	NA	NA	NA	NA		-1.50641	-2.476	NA	-1.9912±0.6856
AP2A1	1.39694	1.66786	1.65423	1.50864	1.57372	1.5603±0.1117	-1.4229	-0.827737	1.45107	-0.2665±1.5169
DDX58	NA	NA	NA	NA	-2.21254	-2.2125	0.123436	-0.642829	NA	-0.2597±0.5418
STAU1	NA	NA	NA	NA	-1.64643	-1.6464	NA	-0.957054	-1.99243	-1.4747±0.7321
TMEM50A	NA	-3.01433	-2.80288	NA	-2.6871	-2.8348±0.1659	-2.5911	-2.03444	-1.08951	-1.905±0.7591
CAVIN2	NA	-1.26483	-2.22272	NA	-3.84086	-2.4428±1.302	NA	NA	NA
BAG3	-1.67094	-2.271	-1.05994	-1.98111	NA	-1.7457±0.5187	-1.39051	-1.97539	-1.55513	-1.6403±0.3016
MAP4K4	0.00254772	0.38461	0.00405648	-0.781656	0.156098	-0.0469±0.4394	-2.17327	-1.61433	0.0276675	-1.2533±1.144
MLYCD	NA	-2.45568	NA	-3.27871	-2.09828	-2.6109±0.6053	NA	-0.16586	-3.44438	-1.8051±2.3183
CRYZL1	-0.313374	-0.966295	-0.853904	-1.75121	-0.887278	-0.9544±0.5149	-2.1635	NA	-0.852587	-1.508±0.927
AIFM1	0.117293	0.100929	0.319033	-0.121791	0.737239	0.2305±0.3234	0.154978	0.0738087	0.269694	0.1662±0.0984
CLIC3	NA	NA	NA	NA	NA		-2.10953	-0.694449	NA	-1.402±1.0006
EML2	NA	NA	NA	NA	-0.0726604	-0.0727	NA	0.438885	NA	0.4389
NUDT14	2.3872	1.82855	1.58457	1.23026	1.09204	1.6245±0.5157	NA	NA	1.04019	1.0402
BPNT1	-0.997572	-0.181505	-0.778913	-0.610433	-0.771331	-0.668±0.3048	NA	0.715984	-0.589417	0.0633±0.9231
DDAH2	1.66316	0.741243	1.23084	1.05628	0.985825	1.1355±0.3434	-0.778308	-1.70054	1.26246	-0.4055±1.5163
ABHD16A	0.107726	0.352764	0.0203092	-0.282642	0.243779	0.0884±0.2433	-0.90946	-2.59231	-0.29651	-1.2661±1.1887
TXNDC12	-1.90147	-3.9112	-2.47394	-2.01105	-1.88844	-2.4372±0.8579	NA	NA	-1.74497	-1.745
EFEMP2	NA	NA	NA	NA	NA		-0.749845	-6.07364	NA	-3.4117±3.7645
NUDT3	0.857915	0.684371	0.475549	0.890221	0.710621	0.7237±0.1651	NA	NA	1.22599	1.226
NDUFB10	1.52744	1.87866	1.77195	1.38525	2.06553	1.7258±0.2721	-3.20772	-0.86496	0.864181	-1.0695±2.0436
CLPTM1	1.62082	0.67297	0.988446	0.966572	0.395164	0.9288±0.4566	-0.753303	0.45413	-0.0766007	-0.1253±0.6052
MOCS2	-0.84472	-1.11536	-1.09767	-1.45685	-1.73425	-1.2498±0.3474	NA	NA	-0.382037	-0.382
TOMM40	NA	NA	NA	NA	-2.38841	-2.3884	NA	1.30573	NA	1.3057
PEX11B	-1.22447	-1.04791	-0.527758	-0.919462	-0.854235	-0.9148±0.2584	NA	-1.81824	-1.06286	-1.4406±0.5341
ACTL6A	NA	NA	NA	-1.1082	NA	-1.1082	-0.387799	-1.06284	NA	-0.7253±0.4773
MT-CYB	0.780128	1.00083	0.911446	0.839862	0.522175	0.8109±0.1812	NA	NA	NA
CYB5A	-1.47037	-0.00101501	-0.18169	-0.811572	-0.703462	-0.6336±0.579	1.19589	1.08353	NA	1.1397±0.0795
LDHA	0.764565	0.862417	0.861464	1.05022	1.13164	0.9341±0.1514	0.502658	0.758605	0.280116	0.5138±0.2394
ALDH1A1	0.662249	1.02443	0.829183	0.44082	0.73154	0.7376±0.2147	1.69315	1.56251	0.460669	1.2388±0.677
GLUD1	2.037	2.43018	2.53641	2.27936	2.32313	2.3212±0.1876	-0.151934	0.319003	2.22497	0.7973±1.2586
CYB5R3	0.554278	0.716518	0.862717	0.207952	0.878621	0.644±0.2767	0.542304	0.481652	0.320859	0.4483±0.1144
GSR	-0.459645	-0.22756	0.136545	-0.422019	-0.0444645	-0.2034±0.2524	-1.28479	1.17045	-1.04952	-0.388±1.3547
MT-CO2	2.45742	2.35801	2.00662	2.08855	2.43858	2.2698±0.2083	-0.40227	-0.661298	1.9343	0.2902±1.4297
SOD1	1.51305	1.40487	1.46286	1.2574	1.68439	1.4645±0.1559	-0.536294	-0.529484	0.709741	-0.1187±0.7174
CP	-0.0431606	0.996282	0.0551442	0.254815	0.681888	0.389±0.439	2.50726	2.84296	0.226032	1.8587±1.4239
F13A1	NA	NA	NA	NA	NA		-0.288225	0.606564	NA	0.1592±0.6327
PNP	-1.18669	-0.760808	-0.54778	-0.981049	-0.506332	-0.7965±0.2888	1.2438	-3.39999	-1.17666	-1.1109±2.3226
HPRT1	2.28995	2.80124	2.688	3.08554	2.85983	2.7449±0.2927	-1.19396	-2.70698	2.07538	-0.6085±2.4443
GOT2	1.4495	1.67467	1.74908	1.42372	2.15769	1.6909±0.2963	-1.45414	-0.150055	1.47847	-0.0419±1.4693
EGFR	-1.86562	-2.07411	-0.95332	-3.01285	-1.3812	-1.8574±0.7788	NA	NA	NA
PGK1	1.18202	1.49222	1.48065	1.5668	1.84503	1.5133±0.2367	0.861268	1.44805	1.25422	1.1878±0.299
AK1	1.70217	2.40098	2.05016	1.72703	2.29108	2.0343±0.3183	-0.349721	-0.430857	1.48549	0.235±1.0837
F2	NA	1.96725	NA	NA	-0.776683	0.5953±1.9403	4.08737	4.81848	NA	4.4529±0.517
C1R	NA	NA	NA	NA	-0.801785	-0.8018	1.34388	1.85071	NA	1.5973±0.3584
HP	0.602283	0.832661	-0.73096	0.555081	1.59412	0.5706±0.8384	3.00218	0.658434	0.212414	1.291±1.4986
F9	NA	NA	NA	NA	NA		-0.325257	0.103334	NA	-0.111±0.3031
F10	NA	NA	NA	NA	NA		0.5094	-0.150364	NA	0.1795±0.4665
CFD	NA	NA	NA	NA	NA		0.837987	0.75196	NA	0.795±0.0608
PLG	NA	-0.295736	NA	1.04022	-0.542328	0.0674±0.8515	4.89351	5.7591	-0.33446	3.4394±3.2968
F12	NA	NA	NA	NA	-1.55837	-1.5584	-0.464913	0.989707	NA	0.2624±1.0286
CFB	NA	-1.45557	NA	-1.78501	-1.70168	-1.6474±0.1713	1.9294	3.33013	NA	2.6298±0.9905
ADA	NA	-0.384312	NA	0.567963	-1.34063	-0.3857±0.9543	NA	-1.84344	NA	-1.8434
CA1	-1.13439	-0.510688	0.0761433	0.103049	0.678328	-0.1575±0.6892	NA	-2.35763	-0.378049	-1.3678±1.3998
CA2	0.296817	1.00006	0.562954	1.38102	1.33404	0.915±0.4759	-2.41955	0.679922	0.471824	-0.4226±1.7325
ASS1	-0.776132	-0.0551271	-0.458429	-1.90573	0.251899	-0.5887±0.8334	-2.27056	NA	-0.424894	-1.3477±1.3051
SERPINC1	-0.301648	1.29888	-1.02004	1.28026	1.12694	0.4769±1.0713	5.66809	2.78928	0.871896	3.1098±2.4141
SERPINA1	-0.129358	1.37608	-0.37989	1.21405	1.29479	0.6751±0.8553	1.61481	2.96901	-0.827704	1.252±1.9242
SERPINA3	-0.700296	0.734743	-0.441216	0.333882	0.875827	0.1606±0.7026	1.06819	2.62403	-0.478565	1.0712±1.5513
AGT	-1.21192	0.265748	-1.08653	-0.524503	-0.510454	-0.6135±0.586	-1.29175	-0.527929	-2.01086	-1.2768±0.7416
A2M	-0.0720289	0.643631	0.327511	0.165919	0.635319	0.3401±0.3081	2.18381	1.71212	-0.0378267	1.286±1.1705
C3	-0.696405	1.28833	-0.301497	0.249443	1.15582	0.3391±0.8745	3.88441	4.01915	0.153836	2.6858±2.1938
C5	NA	NA	NA	NA	0.170038	0.17	0.177554	0.251824	NA	0.2147±0.0525
TIMP1	NA	NA	NA	NA	NA		1.68617	2.50481	NA	2.0955±0.5789
CST3	1.75496	1.03792	1.93112	2.69472	1.75136	1.834±0.591	-0.0498878	1.49345	1.11292	0.8522±0.804
CSTA	NA	NA	NA	NA	NA		NA	3.43086	NA	3.4309
KNG1	NA	0.510517	NA	0.436198	1.03405	0.6603±0.3258	3.48542	5.05405	0.0650138	2.8682±2.5512
NRAS	1.37636	1.36532	1.45741	1.50279	1.75902	1.4922±0.1597	-1.16338	0.0339237	0.979175	-0.0501±1.0737
HRAS	-0.0129925	-0.875754	-0.108137	0.835434	1.49358	0.2664±0.9155	NA	NA	-0.959034	-0.959
KRAS	NA	0.304561	0.582569	0.823038	1.19105	0.7253±0.3759	0.989088	-1.39676	0.331126	-0.0255±1.2323
JCHAIN	NA	NA	1.20379	-3.29057	-2.42668	-1.5045±2.3849	1.15649	-1.47867	NA	-0.1611±1.8633
IGKV1D-33	NA	NA	NA	NA	-2.3189	-2.3189	1.99905	3.09322	NA	2.5461±0.7737
IGKV1-17	NA	NA	NA	NA	NA		1.56201	3.61651	NA	2.5893±1.4527
IGKV1-5	NA	NA	NA	NA	NA		0.645597	-0.363891	NA	0.1409±0.7138
IGKV3-20	0.764974	NA	1.59419	NA	1.19692	1.1854±0.4147	4.38044	5.11011	2.03648	3.8423±1.6059
IGKV3-15	2.23318	1.06863	2.78013	NA	2.55037	2.1581±0.7601	8.07078	7.66063	3.40272	6.378±2.5849
IGLV1-47	NA	NA	0.781776	NA	NA	0.7818	1.07586	5.93513	NA	3.5055±3.436
IGLV2-11	NA	NA	NA	NA	NA		-1.11417	NA	NA	-1.1142
IGLV2-8	NA	NA	NA	NA	NA		-0.931754	-1.66696	NA	-1.2994±0.5199
IGLV3-19	NA	NA	NA	NA	NA		NA	-2.82993	NA	-2.8299
IGHV3-23	NA	NA	NA	NA	NA		-0.298468	-1.10314	NA	-0.7008±0.569
IGHV3-7	NA	NA	NA	NA	NA		0.00114586	3.18486	NA	1.593±2.2512
IGHV3-9	NA	NA	NA	NA	NA		0.134569	-1.757	NA	-0.8112±1.3375
IGKC	1.25438	0.240244	2.13703	1.38858	1.84972	1.374±0.726	4.53761	5.81088	1.4204	3.923±2.2589
IGHG1	1.72301	0.716025	2.31507	1.66896	2.33877	1.7524±0.66	4.93015	6.02351	1.49637	4.15±2.3622
IGHG2	2.22321	0.549956	2.07666	1.00473	2.73659	1.7182±0.9075	6.07086	5.37058	0.849753	4.0971±2.834
IGHG3	0.785204	-0.182585	1.90156	0.80657	1.72787	1.0077±0.8403	5.11705	4.18947	1.3634	3.5566±1.9552
IGHG4	NA	NA	0.00919471	NA	1.24755	0.6284±0.8756	5.40029	4.77553	-0.492934	3.2276±3.2372
IGHM	-0.578503	-1.01857	2.35078	1.45505	1.25999	0.6937±1.4315	3.56399	2.60118	0.210511	2.1252±1.7267
IGHA1	1.11693	-0.781948	2.44486	0.860178	3.08576	1.3452±1.5042	6.74412	6.29309	0.673293	4.5702±3.3823
IGHA2	0.26852	-0.284364	1.42845	1.43913	1.63959	0.8983±0.8542	5.25505	3.11176	0.297732	2.8882±2.4862
HLA-B	-1.35204	-1.62133	-0.340624	NA	-0.341448	-0.9139±0.6705	4.64375	2.35083	0.431508	2.4754±2.1089
HLA-H	NA	NA	NA	NA	NA		2.79257	0.69706	NA	1.7448±1.4817
HLA-DRA	NA	NA	NA	NA	NA		1.72578	1.89984	-0.678086	0.9825±1.4408
HLA-DQA1	NA	NA	NA	NA	NA		NA	-2.68067	NA	-2.6807
HLA-DRB1	3.1775	NA	NA	NA	NA	3.1775	2.48631	2.16431	NA	2.3253±0.2277
HLA-DQB1	NA	NA	NA	NA	NA		1.33167	0.772179	NA	1.0519±0.3956
HBD	1.13422	1.39705	2.11988	2.0332	2.9569	1.9283±0.7104	0.686659	1.92118	3.37311	1.9936±1.3447
COL1A1	NA	0.0861792	-0.400972	NA	0.140728	-0.058±0.2983	2.81767	2.17081	-0.653713	1.4449±1.846
COL2A1	-0.982531	1.83524	1.58341	2.00604	-0.360397	0.8164±1.3841	4.29446	3.7521	1.40281	3.1498±1.537
COL3A1	NA	NA	NA	NA	NA		-0.0336887	-1.69779	NA	-0.8657±1.1767
COL4A1	0.232342	0.72636	0.485763	-0.880393	-0.183857	0.076±0.632	2.46799	1.6493	0.738911	1.6187±0.8649
CRYAB	3.0493	3.36765	3.67412	3.60388	3.48317	3.4356±0.2456	0.365992	1.16457	2.78657	1.439±1.2334
KRT14	-0.0273071	0.811651	-0.898534	-0.301343	-1.10477	-0.3041±0.7609	0.887505	0.60684	1.49905	0.9978±0.4562
LMNA	-0.772473	-0.12434	-0.520357	-0.36705	-0.413768	-0.4396±0.2359	-0.328891	1.80156	-0.725185	0.2492±1.3589
SPTA1	-0.825315	NA	0.263386	-0.623523	0.202558	-0.2457±0.5594	1.56088	1.71381	-1.98463	0.43±2.0925
APOA1	0.0086393	0.328091	-1.43692	0.720813	1.1114	0.1464±0.9773	1.43292	1.71044	-0.40941	0.9113±1.1522
APOE	-0.630935	0.116695	-0.159168	0.999226	0.432251	0.1516±0.6139	1.22445	2.20937	-0.460602	0.9911±1.3502
APOA2	NA	NA	NA	NA	NA		-1.62568	-1.03877	NA	-1.3322±0.415
APOC1	NA	NA	NA	NA	NA		NA	1.32191	NA	1.3219
APOC3	NA	NA	NA	NA	-0.135842	-0.1358	-0.806504	1.62902	NA	0.4113±1.7222
FGA	-2.12331	1.36238	0.642661	2.56364	2.03514	0.8961±1.8355	7.92403	6.69072	2.21706	5.6106±3.0029
FGB	NA	1.23399	0.147932	1.82142	1.68404	1.2218±0.7586	8.29805	7.41361	2.79902	6.1702±2.9529
FGG	NA	0.0417186	-0.956749	1.31447	0.946954	0.3366±1.0146	6.1348	6.02048	1.96335	4.7062±2.3761
MBP	5.85708	7.21371	6.97026	6.4572	6.04196	6.508±0.5821	3.48014	1.45318	4.36049	3.0979±1.4909
PMP2	-0.617261	-0.519235	-0.403371	0.403017	0.107839	-0.2058±0.4403	-0.404283	NA	-1.1619	-0.7831±0.5357
SLC4A1	-1.53467	-1.30587	-0.763251	-0.622046	-0.366675	-0.9185±0.4864	-0.466025	-0.77813	0.691639	-0.1842±0.7744
CRP	NA	NA	NA	NA	NA		-0.162241	NA	NA	-0.1622
APCS	NA	NA	NA	NA	-1.61165	-1.6117	1.21286	2.49037	NA	1.8516±0.9033
C1QA	NA	1.55539	-1.48475	NA	NA	0.0353±2.1497	5.02874	NA	1.47506	3.2519±2.5128
C1QB	NA	0.957034	-1.74909	NA	-0.422144	-0.4047±1.3531	4.75941	6.00906	1.11388	3.9608±2.5434
C1QC	-0.261608	0.84655	0.649054	0.296925	0.71332	0.4488±0.4461	6.15722	4.2017	0.902645	3.7539±2.6558
C9	NA	NA	NA	NA	0.473661	0.4737	0.921062	1.8507	NA	1.3859±0.6574
APOH	NA	0.0599007	NA	-0.0923615	0.0873765	0.0183±0.0968	4.73853	2.94776	NA	3.8431±1.2663
LRG1	-2.15662	0.0713116	-2.41729	NA	0.30152	-1.0503±1.435	3.11595	1.55337	-0.918271	1.2503±2.0341
FN1	0.615419	1.71211	0.606	1.1556	1.54908	1.1276±0.5134	8.85692	6.99027	3.11057	6.3193±2.9314
RBP4	NA	NA	NA	NA	NA		0.15734	1.96017	-3.89929	-0.5939±3.0011
AMBP	NA	0.767718	NA	-1.09215	0.188422	-0.0453±0.9517	3.63537	1.58498	0.273534	1.8313±1.6944
ORM1	-1.27757	1.68254	-1.30567	0.823095	1.79274	0.343±1.5387	2.07293	5.26329	1.40316	2.9131±2.0627
AHSG	NA	NA	NA	NA	NA		1.64857	4.11915	NA	2.8839±1.747
TTR	0.785577	1.6972	1.04303	1.05589	0.811851	1.0787±0.3679	4.13877	6.29299	1.39245	3.9414±2.4562
ALB	0.129458	1.09206	0.804779	1.24447	1.59678	0.9735±0.5516	3.44519	5.03384	0.556308	3.0118±2.27
GC	NA	-0.510427	NA	-1.12055	0.674927	-0.3187±0.913	3.13768	2.96077	NA	3.0492±0.1251
TF	0.163683	0.566158	0.416049	0.710578	0.24069	0.4194±0.2256	1.70465	2.22956	-0.482582	1.1505±1.4385
LTF	NA	NA	NA	NA	NA		2.57735	3.56965	-1.5035	1.5478±2.6887
HPX	-0.0946008	1.34462	NA	1.32059	1.53164	1.0256±0.7527	3.60076	3.22386	0.326806	2.3838±1.7914
FTL	0.775291	1.29173	0.980568	1.35342	1.64592	1.2094±0.3387	1.86648	3.18978	0.0509629	1.7024±1.5758
FTH1	0.847328	1.61374	1.63057	1.72107	2.1702	1.5966±0.4763	-0.459522	0.701098	-0.420091	-0.0595±0.659
MT2A	NA	NA	-3.29316	-2.5182	NA	-2.9057±0.548	NA	-0.965261	NA	-0.9653
MT-ND2	-1.10898	-0.36272	-0.352122	-0.235749	-0.413724	-0.4947±0.3495	NA	NA	0.288815	0.2888
MT-ND3	NA	NA	-0.292573	-0.504185	0.190975	-0.2019±0.3563	NA	NA	NA
MT-ND4	-0.853953	-2.63129	-2.61078	-2.13188	-2.18583	-2.0827±0.725	NA	NA	-1.56193	-1.5619
MT-ND5	2.17462	2.79473	1.58773	1.16909	1.73842	1.8929±0.6192	NA	NA	2.09418	2.0942
MT-ATP8	2.03985	2.83648	3.60256	NA	4.33065	3.2024±0.9863	2.81729	NA	NA	2.8173
KLKB1	NA	NA	NA	NA	NA		0.0752644	0.297982	NA	0.1866±0.1575
C4BPA	NA	-1.36908	NA	-1.30128	-0.707637	-1.126±0.3639	2.50666	2.12627	NA	2.3165±0.269
VTN	NA	0.7812	NA	0.212934	0.710464	0.5682±0.3097	7.05368	6.27673	0.828742	4.7197±3.392
CAT	-0.0542442	-0.365802	0.42554	0.119427	0.511282	0.1272±0.358	1.05481	1.07604	0.591213	0.9074±0.274
GBA	-0.568092	-0.149565	0.411963	-0.474022	0.8183	0.0077±0.5935	NA	1.92303	-0.274723	0.8242±1.554
FUCA1	-0.952123	-0.462226	-0.314462	NA	-1.13843	-0.7168±0.3915	NA	-1.26519	NA	-1.2652
ALDOA	0.796956	1.57723	1.70441	1.61261	1.62156	1.4626±0.375	0.379762	1.5087	1.36068	1.083±0.6135
CSTB	0.854363	0.92514	0.636782	1.01365	0.641299	0.8142±0.1696	0.582143	3.09849	0.96679	1.5491±1.3555
ANXA1	-0.929351	-0.112107	-0.413204	-0.746942	-0.585162	-0.5574±0.3139	3.37424	3.73356	0.887382	2.6651±1.55
APOB	NA	0.312577	0.590307	2.821	-0.374473	0.8374±1.3832	-0.237307	2.19857	-0.46751	0.4979±1.4773
PRNP	-2.34108	-0.174257	-3.23901	-0.385268	-2.59298	-1.7465±1.3804	NA	-1.50306	NA	-1.5031
SOD2	0.137322	0.2822	0.586277	0.464775	0.77449	0.449±0.25	1.38526	2.44239	-0.0210353	1.2689±1.2358
OAT	-0.203422	-0.802491	-0.654829	-1.02337	-0.895003	-0.7158±0.3164	NA	NA	-1.16544	-1.1654
HRG	NA	-0.4315	-1.48813	-0.461697	0.588256	-0.4483±0.8478	6.40502	4.87898	-0.890016	3.4647±3.8477
THY1	2.87487	3.2079	3.33296	4.09958	3.89467	3.482±0.5044	-0.505537	-0.960066	2.97201	0.5021±2.151
A1BG	4.01194	-0.047241	NA	1.72826	-0.0803016	1.4032±1.9335	2.70263	2.16463	0.270703	1.7127±1.2774
CD74	NA	NA	NA	NA	NA		0.0355921	-0.431111	NA	-0.1978±0.33
KRT6B	-0.715402	1.493	-0.756377	1.12788	-1.07788	0.0142±1.1985	-0.152759	2.36052	1.36431	1.1907±1.2656
KRT1	0.169844	1.82718	-0.299861	1.16603	-0.0357508	0.5655±0.8971	1.72399	1.04867	2.71022	1.8276±0.8356
S100B	4.61203	5.58298	4.91515	5.10668	4.29009	4.9014±0.491	-0.393823	0.627343	4.44863	1.5607±2.5526
VWF	-1.1763	-1.08728	-0.0682261	-1.31584	-1.16741	-0.963±0.5069	0.814763	0.780568	NA	0.7977±0.0242
TUBB4A	5.17906	6.21283	6.23816	6.30698	6.69442	6.1263±0.5641	0.851006	2.591	5.06492	2.8356±2.1176
GAPDH	1.96592	2.36791	2.37977	2.45907	2.48332	2.3312±0.2101	1.27374	1.65744	2.01706	1.6494±0.3717
IGKV1-16	NA	NA	NA	NA	NA		NA	2.71082	NA	2.7108
HLA-A	-0.714019	0.175815	-0.857515	-0.322322	-0.507618	-0.4451±0.4022	4.20605	3.78391	1.56301	3.1843±1.4199
HLA-DPB1	NA	NA	3.06269	NA	NA	3.0627	NA	1.70984	NA	1.7098
CAPNS1	-0.37227	-0.157666	0.0382557	0.634927	-0.478399	-0.067±0.44	-1.00669	-0.0766269	-0.648228	-0.5772±0.4691
HSPB1	1.06021	1.66174	2.2139	2.04218	1.33967	1.6635±0.4783	3.28286	2.15366	1.32566	2.2541±0.9825
CYBB	NA	NA	NA	NA	NA		1.71917	1.40822	NA	1.5637±0.2199
RPN1	0.206764	0.259561	0.206954	0.0853401	0.629634	0.2777±0.2069	1.40023	1.75745	0.476371	1.2113±0.6611
RPN2	NA	NA	NA	NA	-0.0219365	-0.0219	NA	-0.689407	NA	-0.6894
GNAI2	0.383816	0.827729	0.724044	1.25933	0.959377	0.8309±0.3207	0.200853	2.32082	0.357437	0.9597±1.1814
H2AC4	2.51971	2.93974	3.08805	3.70575	3.52354	3.1554±0.4726	2.69217	4.63579	2.55282	3.2936±1.1645
ATP1A1	1.77053	1.94083	2.27303	2.15254	2.66121	2.1596±0.3405	-1.38315	0.380418	1.69608	0.2311±1.545
ATP1B1	3.67225	3.72639	3.85531	4.0455	4.73159	4.0062±0.4302	-1.76239	-1.41882	2.71972	-0.1538±2.4945
ALDOB	NA	NA	NA	NA	NA		NA	0.821069	NA	0.8211
APP	1.23395	2.19486	1.01776	1.17489	1.41817	1.4079±0.4626	NA	-0.40716	0.660302	0.1266±0.7548
ARG1	NA	NA	NA	NA	NA		-0.326218	NA	NA	-0.3262
APOD	1.03027	0.578119	0.73955	0.951472	0.779869	0.8159±0.1789	NA	0.950545	0.117965	0.5343±0.5887
ALDH2	1.24908	1.48069	1.63014	1.13616	1.2771	1.3546±0.1979	-0.162877	0.281671	-0.47644	-0.1192±0.3809
ITGB3	NA	NA	NA	NA	NA		NA	0.310112	NA	0.3101
ITGB2	NA	NA	NA	NA	NA		0.907253	0.0592869	NA	0.4833±0.5996
S100A8	NA	-0.305163	-1.11697	-0.970132	NA	-0.7974±0.4326	1.0392	1.67791	-1.52604	0.397±1.6958
SLC25A5	0.532703	0.719036	0.422482	0.590461	0.748843	0.6027±0.1346	-1.49351	-0.303653	0.436951	-0.4534±0.9739
SERPING1	NA	-1.16065	NA	-3.4876	-1.36983	-2.006±1.2873	0.275543	1.24529	NA	0.7604±0.6857
CFI	NA	NA	NA	NA	NA		0.0261656	-0.16408	NA	-0.069±0.1345
ISG15	NA	NA	NA	NA	NA		NA	-0.459152	NA	-0.4592
MPO	0.560403	-1.05583	-1.04727	NA	NA	-0.5142±0.9307	4.32294	3.25272	0.67437	2.75±1.8755
PCCA	0.294722	0.257028	0.556756	0.231238	0.749847	0.4179±0.2266	-2.26254	-0.470878	0.388925	-0.7815±1.3528
PCCB	0.567895	0.471385	0.506843	0.368245	0.336865	0.4502±0.0963	-1.56271	-0.632578	0.635901	-0.5198±1.1036
ALPL	-2.86718	NA	NA	-2.5712	NA	-2.7192±0.2093	NA	-1.75846	NA	-1.7585
EIF2S1	0.425611	0.645236	0.487288	-0.337313	0.107641	0.2657±0.3897	-0.483727	1.33341	0.54695	0.4655±0.9113
HMGN2	-2.68516	-2.12659	-2.31295	-3.72347	-2.6547	-2.7006±0.6181	3.19273	-0.308091	-3.18164	-0.099±3.1923
ICAM1	NA	NA	NA	NA	NA		1.75882	0.996946	NA	1.3779±0.5387
RPLP1	1.30926	1.60925	1.96799	1.95206	2.65556	1.8988±0.5029	2.77503	2.93348	0.711743	2.1401±1.2395
RPLP2	NA	-0.232184	-0.775526	-1.84005	NA	-0.9493±0.8179	NA	2.90178	0.265697	1.5837±1.864
RPLP0	-0.163219	0.0181444	0.231079	-0.213319	0.239779	0.0225±0.2126	0.652877	0.323322	0.138937	0.3717±0.2604
FABP3	1.39181	1.0901	1.40396	1.25507	1.77032	1.3823±0.2513	-3.45166	-3.98289	1.81318	-1.8738±3.204
CLEC3B	NA	NA	NA	NA	NA		-0.0829561	-5.21636	NA	-2.6497±3.6299
SSB	-1.53085	-1.04616	-1.2297	-1.54462	-1.05812	-1.2819±0.2446	NA	-1.16244	-1.58379	-1.3731±0.2979
SERPINA7	NA	NA	-5.58071	NA	NA	-5.5807	-3.48554	-3.27555	NA	-3.3805±0.1485
SERPIND1	NA	NA	NA	NA	NA		-1.17205	-0.337535	NA	-0.7548±0.5901
ITGB1	NA	-1.34559	-0.251851	-0.343909	0.220044	-0.4303±0.6583	1.14981	0.344805	-1.5788	-0.0281±1.402
PRKCB	1.26749	0.457008	1.31076	2.11942	1.48323	1.3276±0.5944	NA	NA	1.08427	1.0843
KRT8	NA	1.43171	NA	NA	NA	1.4317	0.802651	NA	NA	0.8027
COL5A2	NA	NA	NA	NA	NA		0.0154835	1.46764	NA	0.7416±1.0268
CD5	NA	NA	NA	NA	NA		-1.44584	2.90704	NA	0.7306±3.078
UROD	NA	-1.08976	-0.925022	-1.24703	-0.838538	-1.0251±0.181	-0.90721	-1.31455	-0.676017	-0.9659±0.3233
FYN	0.659419	0.302912	0.384919	1.16713	0.299435	0.5628±0.3685	NA	NA	0.746389	0.7464
IGKV2-30	NA	NA	-0.792112	NA	-1.19017	-0.9911±0.2815	0.238126	NA	-1.54992	-0.6559±1.2643
IGKV4-1	NA	NA	-0.198168	-0.935599	0.238194	-0.2985±0.5933	2.76981	3.30031	-1.01212	1.686±2.3516
GSN	0.338185	0.677594	1.05883	1.16414	1.27909	0.9036±0.3885	1.11644	1.95374	0.355782	1.142±0.7993
PTMA	NA	0.0646812	-7.67887	-0.456987	-1.62851	-2.4249±3.5735	NA	6.57264	NA	6.5726
ATP5F1B	3.34777	3.41749	3.48189	3.2733	3.62963	3.43±0.136	1.16912	1.63498	3.0157	1.9399±0.9603
C2	NA	NA	-0.205381	NA	NA	-0.2054	0.527785	-0.554891	NA	-0.0136±0.7656
S100A9	-0.916105	-0.907135	-0.242648	-1.0837	NA	-0.7874±0.3721	2.79575	4.4193	0.673161	2.6294±1.8786
S100A6	-0.0342844	-0.558228	-0.458999	-3.1196	-1.27608	-1.0894±1.2196	-1.07054	-2.80153	-1.31228	-1.7281±0.9374
APOA4	NA	NA	NA	NA	NA		-1.16494	-1.46115	NA	-1.313±0.2095
EIF4E	-2.03874	-1.4824	-0.679616	0.473185	-0.91585	-0.9287±0.9442	-1.99746	1.9907	-2.40782	-0.8049±2.4297
CEACAM5	NA	NA	NA	NA	NA		-0.237752	NA	NA	-0.2378
CKM	2.80466	4.40851	3.54803	3.90295	3.66522	3.6659±0.5838	NA	1.30058	2.79897	2.0498±1.0595
ENO1	1.89587	2.34466	2.38505	2.10134	2.30937	2.2073±0.2056	1.3356	1.53739	1.84844	1.5738±0.2584
PYGL	0.511449	0.837682	1.97196	0.920584	1.54132	1.1566±0.5887	-2.61391	0.546279	1.22743	-0.2801±2.0497
GPI	0.799432	1.17747	1.389	1.27901	1.57732	1.2444±0.2896	-0.731875	-0.213025	0.768087	-0.0589±0.7618
NPM1	-0.195711	-0.221508	0.393004	-0.346464	0.712136	0.0683±0.4598	1.44517	0.706237	-0.138945	0.6708±0.7926
TPM3	0.516298	1.07036	1.3936	1.25719	1.43293	1.1341±0.3733	-0.193639	1.98003	0.635626	0.8073±1.097
ITGAV	-0.659642	-1.79859	-1.23362	-1.51036	-0.638921	-1.1682±0.5142	NA	-0.288637	-1.0799	-0.6843±0.5595
HEXA	1.63677	1.14269	1.87597	0.577411	0.876581	1.2219±0.534	2.36482	0.333838	NA	1.3493±1.4361
H2BC11	0.597256	0.764214	0.683595	0.961135	0.322336	0.6657±0.2345	2.05325	2.26062	0.367605	1.5605±1.0383
SERPINE2	-1.18424	-2.42666	-0.962104	-1.37473	-1.69845	-1.5292±0.5698	NA	-2.02339	-1.31097	-1.6672±0.5038
EPHX1	-0.314318	0.0606043	0.355385	0.0873645	0.18981	0.0758±0.2468	-0.39315	-0.410263	0.315423	-0.1627±0.4141
DBI	0.915444	1.1702	0.613406	0.858096	1.09275	0.93±0.2178	-0.375955	0.913972	-0.271793	0.0887±0.7166
LDHB	1.6108	1.80688	1.75138	1.68989	2.30326	1.8324±0.2731	-0.597846	0.402135	0.612087	0.1388±0.6465
NEFL	2.99394	3.66849	3.52374	4.00763	3.77958	3.5947±0.3795	-0.242888	-0.517184	3.23533	0.8251±2.0918
NEFM	0.85334	1.42035	1.43275	2.3747	2.08763	1.6338±0.6021	-1.47125	-0.904218	0.860836	-0.5049±1.2162
CENPB	NA	2.05208	1.69685	0.389919	NA	1.3796±0.8753	NA	NA	NA
GPX1	0.402932	0.41921	0.477659	0.442513	0.5422	0.4569±0.0553	1.51021	1.42715	0.489438	1.1423±0.5669
PROS1	NA	NA	NA	NA	NA		2.22516	2.15997	NA	2.1926±0.0461
P4HB	-0.512955	-0.222976	-0.222457	-0.531255	0.0335651	-0.2912±0.2354	1.06546	1.64656	-0.654189	0.6859±1.1964
H1-0	0.520745	0.592077	0.516247	-0.0874674	0.150413	0.3384±0.2941	-1.36732	-0.0939955	-0.0730481	-0.5115±0.7413
ACYP1	-0.751463	-0.652329	-0.0997711	-0.135857	0.0503874	-0.3178±0.3592	NA	NA	-0.870406	-0.8704
FES	NA	NA	NA	NA	NA		-0.17148	-0.738031	NA	-0.4548±0.4006
CTSD	0.737999	0.526458	0.837716	0.396961	0.868237	0.6735±0.2044	1.60691	2.17024	0.230049	1.3357±0.9981
ANXA2	0.807602	0.191685	0.444797	0.255667	0.237723	0.3875±0.2539	3.6006	3.54828	0.879298	2.6761±1.5563
C8A	NA	NA	NA	NA	NA		-0.241541	-0.0864344	NA	-0.164±0.1097
C8B	NA	NA	NA	-2.11533	NA	-2.1153	1.0522	3.68921	NA	2.3707±1.8646
C8G	NA	NA	NA	NA	NA		1.44477	1.37014	NA	1.4075±0.0528
CAPN1	0.0816433	0.316039	0.200934	0.0333975	0.110837	0.1486±0.1118	0.530156	0.319331	0.318536	0.3893±0.1219
TUBB	3.40034	3.85696	3.66255	3.68819	4.27848	3.7773±0.3243	2.28236	2.918	2.86636	2.6889±0.353
PRSS1	3.25417	1.76329	2.2287	2.0369	2.31172	2.319±0.5637	3.49163	2.08107	0.518602	2.0304±1.4872
DCN	NA	-1.52148	NA	NA	NA	-1.5215	-0.490285	-0.865599	NA	-0.6779±0.2654
PSAP	-0.280495	0.159411	0.168429	0.368922	0.547577	0.1928±0.3093	-1.15157	-1.54415	-1.38538	-1.3604±0.1975
HEXB	NA	-0.279229	-0.834173	NA	NA	-0.5567±0.3924	-0.358208	-3.15365	NA	-1.7559±1.9767
CTSL	1.21063	0.831288	1.16039	NA	0.162057	0.8411±0.4829	1.83272	NA	0.00510903	0.9189±1.2923
PFN1	0.936193	1.12991	1.25615	1.24367	1.19614	1.1524±0.1306	2.60751	2.99727	1.92896	2.5112±0.5406
BPGM	-1.09279	0.149946	-0.572882	-0.746379	-0.650499	-0.5825±0.4551	NA	-0.752272	-1.25841	-1.0053±0.3579
APRT	1.46643	1.61993	1.27112	1.44641	0.87461	1.3357±0.2859	0.943446	1.35652	1.93968	1.4132±0.5005
EPRS1	-1.27083	-0.594396	-0.444522	-0.15419	-0.245267	-0.5418±0.4421	0.0500236	0.841641	-0.935687	-0.0147±0.8904
CTSB	0.696854	0.7969	1.13673	-0.443183	0.508229	0.5391±0.5946	2.06056	2.71667	-1.05751	1.2399±2.0165
HSP90AA1	0.814149	1.05784	0.999247	1.50444	1.45259	1.1657±0.3	-0.934678	0.12567	0.82944	0.0068±0.888
GALT	NA	-1.30756	-1.7773	NA	-0.39928	-1.1614±0.7005	1.64858	1.85833	NA	1.7535±0.1483
HNRNPC	0.52281	0.600876	0.704504	-0.255677	0.434521	0.4014±0.3805	1.72888	1.30389	0.516409	1.1831±0.6152
UQCRH	NA	1.31137	0.0338829	-0.837145	0.31568	0.2059±0.8854	NA	NA	-0.657882	-0.6579
LAMB1	-0.404059	-1.18413	0.195699	NA	0.228156	-0.2911±0.6625	1.033	0.681251	0.769647	0.828±0.183
YES1	-0.576752	-0.282569	0.07423	-0.105788	-0.576876	-0.2936±0.2877	-0.868061	0.123453	-0.956491	-0.567±0.5996
LYN	NA	NA	0.269589	NA	NA	0.2696	0.591744	1.32691	NA	0.9593±0.5198
TPM2	1.12082	0.819203	0.653963	0.542736	0.151983	0.6577±0.3569	0.880303	2.52945	1.27331	1.561±0.8614
FH	0.752907	0.54796	0.878417	0.68181	0.562097	0.6846±0.1378	-1.74381	0.432394	1.28396	-0.0092±1.5614
THBS1	NA	NA	NA	NA	NA		1.11238	-3.39533	NA	-1.1415±3.1874
RNASE1	-1.85848	-3.7351	-0.933835	1.09054	-2.7697	-1.6413±1.8485	NA	NA	NA
COL1A2	-1.23597	0.731398	0.146163	0.530419	-0.887494	-0.1431±0.8733	3.7594	3.5531	0.271607	2.528±1.9568
ANXA6	1.08785	1.38302	1.22734	1.46946	1.39671	1.3129±0.1536	-0.34699	0.291976	1.31885	0.4213±0.8404
RHOC	-0.00422827	0.972202	0.671317	NA	-0.467479	0.293±0.6509	0.927433	3.25972	-0.120525	1.3555±1.7303
SLC3A2	1.11449	1.56213	1.02775	1.18594	1.56558	1.2912±0.2551	-0.411155	-0.38463	1.31559	0.1733±0.9894
GUSB	NA	NA	NA	NA	NA		-2.92717	-1.40527	NA	-2.1662±1.0761
PFKM	-0.266304	0.175966	0.0872117	-0.0563703	0.300065	0.0481±0.2186	0.850476	0.796704	0.0472642	0.5648±0.449
HSP90AB1	0.605213	0.942318	1.08656	1.66508	1.31215	1.1223±0.3974	0.173609	0.973347	0.57701	0.5747±0.3999
SRPRA	NA	NA	-0.895626	-1.35177	-1.0996	-1.1157±0.2285	0.532584	-0.584855	-0.45201	-0.1681±0.6104
ASNS	-1.28273	-2.03423	-1.1327	-2.81275	-2.16986	-1.8865±0.6879	NA	NA	-0.881902	-0.8819
ELANE	NA	NA	NA	NA	NA		0.314924	1.11983	3.09141	1.5087±1.4285
SYP	1.82922	2.5616	2.63688	2.9302	3.55286	2.7022±0.6248	NA	NA	1.38783	1.3878
SOD3	0.138299	0.149751	0.236459	-1.40374	0.141924	-0.1475±0.7035	0.487313	0.171433	-0.758692	-0.0333±0.6477
CTSG	0.790603	1.11668	0.736795	-1.14859	-1.41539	0.016±1.1975	5.79089	3.3854	0.5367	3.2377±2.6302
ITGA2B	NA	NA	NA	0.360405	NA	0.3604	-0.78608	-0.905909	NA	-0.846±0.0847
LPA	NA	-0.571061	NA	NA	-1.2827	-0.9269±0.5032	-1.54098	NA	NA	-1.541
PDHA1	1.52121	1.45853	1.36771	1.03429	1.08838	1.294±0.2201	-1.55199	-0.915769	1.07489	-0.4643±1.3704
PLEK	NA	NA	NA	NA	NA		2.9065	2.62976	-1.07726	1.4863±2.2244
CD14	NA	NA	NA	NA	NA		1.77446	2.0988	NA	1.9366±0.2293
COL4A2	0.13469	0.78612	0.5788	-0.0523561	0.632899	0.416±0.3567	2.84213	1.15927	-0.684915	1.1055±1.7641
CYC1	1.57137	1.62661	1.48227	1.31077	1.08622	1.4154±0.2195	-0.581593	-1.93645	1.21118	-0.4356±1.5789
PTPRC	NA	-0.990074	NA	NA	NA	-0.9901	2.62434	3.39714	0.178897	2.0668±1.68
SNRPB2	NA	NA	-0.59107	NA	-0.641072	-0.6161±0.0354	0.756939	3.53937	NA	2.1482±1.9675
CFH	NA	0.495642	NA	-1.24254	0.437369	-0.1032±0.9871	4.51558	3.67947	NA	4.0975±0.5912
SNRNP70	-0.311478	-0.38547	-0.715788	-0.783665	-0.848887	-0.6091±0.2439	-0.868975	0.532531	-0.335357	-0.2239±0.7074
HCK	NA	NA	NA	NA	NA		1.22868	1.4901	NA	1.3594±0.1849
FCGR3A	NA	NA	NA	NA	-2.08868	-2.0887	2.29493	3.32109	NA	2.808±0.7256
ITGA5	0.117395	-0.658647	0.166268	-0.388602	0.0646079	-0.1398±0.3649	2.60543	1.62112	NA	2.1133±0.696
VIM	0.242534	1.2864	1.27366	0.70073	0.577446	0.8162±0.4555	3.31241	3.52664	1.1379	2.659±1.3216
SERPINF2	NA	NA	NA	NA	NA		3.48259	2.50472	-2.1254	1.2873±2.9957
RPS17	0.251217	-0.217539	0.883577	NA	0.488472	0.3514±0.4603	0.209377	2.29956	0.825221	1.1114±1.0741
GNAI3	-0.475803	-0.800079	0.0273419	-0.283582	0.320144	-0.2424±0.4349	-0.962403	2.44734	-0.449621	0.3451±1.8386
ANXA5	0.86978	1.29561	1.19982	1.39954	1.03332	1.1596±0.2107	1.88502	2.50984	1.30974	1.9015±0.6002
KRT16	NA	-0.441856	NA	NA	NA	-0.4419	NA	-0.699787	-3.23978	-1.9698±1.796
STS	-0.778849	-0.531317	-0.655662	-0.778664	-0.947743	-0.7384±0.1556	NA	NA	NA
RPSA	1.36172	1.39377	1.45296	1.15512	1.48463	1.3696±0.1293	2.44277	1.98096	1.31283	1.9122±0.5681
ADRA2A	-0.822784	-1.04759	0.19018	NA	-0.386283	-0.5166±0.5454	NA	NA	-1.42899	-1.429
SNRPA	0.363479	0.412418	0.203784	0.349442	-0.333998	0.199±0.308	1.64105	-0.354986	1.2418	0.8426±1.0562
FGF2	-1.1429	-0.703578	-0.308928	NA	0.0150276	-0.5351±0.5005	NA	NA	0.202089	0.2021
ENO2	4.45415	4.77633	5.22081	4.54169	4.83291	4.7652±0.2996	-1.40843	0.085767	3.57308	0.7501±2.5563
ACAA1	0.877031	1.16645	1.02951	0.253431	0.432116	0.7517±0.3922	0.874975	0.232886	0.869986	0.6593±0.3693
SRP19	NA	NA	NA	NA	NA		0.676329	0.346142	NA	0.5112±0.2335
GSTP1	1.67284	2.16635	2.2298	2.08791	2.60622	2.1526±0.334	2.20734	2.64563	0.491359	1.7814±1.1385
CD48	NA	NA	NA	NA	NA		1.51011	NA	NA	1.5101
LGALS1	1.52557	2.3434	2.57213	3.22302	3.16441	2.5657±0.6932	2.23777	3.91464	-0.289519	1.9543±2.1164
QDPR	1.29021	1.50067	1.02451	2.5594	2.18133	1.7112±0.6391	-1.12325	0.661081	0.389947	-0.0241±0.9615
HMGB1	-0.552625	-0.53093	-0.698676	-1.1405	-0.336958	-0.6519±0.3019	-0.00117994	0.811011	-0.785479	0.0081±0.7983
RBP1	1.05962	1.1053	0.99212	1.15423	1.41479	1.1452±0.1621	-1.09378	1.40514	0.285086	0.1988±1.2517
FBP1	NA	NA	NA	NA	NA		2.21693	1.97197	NA	2.0944±0.1732
GNAO1	4.57344	5.04952	5.28627	5.49885	5.50452	5.1825±0.3883	-3.42133	-0.60633	4.49438	0.1556±4.0125
SPARC	-1.74449	-2.04885	NA	-1.19384	-1.78928	-1.6941±0.3595	-1.35769	NA	NA	-1.3577
GSTM1	-0.602817	-2.97395	0.563602	-0.550424	-0.396914	-0.7921±1.3085	-2.7331	NA	-1.6648	-2.199±0.7554
TPM1	0.683017	1.35807	0.918572	0.790517	0.60625	0.8713±0.2964	NA	0.24522	1.04857	0.6469±0.5681
CLTA	NA	-1.67475	-0.155186	-0.165501	-1.8298	-0.9563±0.9213	-1.71459	0.546032	NA	-0.5843±1.5985
CLTB	0.603293	0.192889	-0.032403	1.12819	1.52201	0.6828±0.6443	-0.198537	NA	0.855881	0.3287±0.7456
ANXA4	-0.966472	-0.241532	-0.616825	-0.517479	-0.798572	-0.6282±0.2763	0.907453	1.01562	-0.819446	0.3679±1.0297
CNP	3.78085	4.53122	4.32456	5.14249	4.2719	4.4102±0.4933	-2.08914	-0.262745	3.2226	0.2902±2.6987
HMOX1	NA	NA	NA	NA	NA		-0.605728	0.493086	NA	-0.0563±0.777
PDGFRB	NA	-1.63873	NA	-2.79128	-0.862322	-1.7641±0.9706	0.0467346	-0.255294	NA	-0.1043±0.2136
DLD	1.35195	1.15983	0.865068	0.659223	1.32877	1.073±0.3022	-1.05938	-1.22826	1.16995	-0.3726±1.3385
HNRNPA1	-0.649463	-0.297746	-0.349449	-0.654446	-0.450388	-0.4803±0.166	0.413037	-0.13199	-0.934327	-0.2178±0.6778
SNRPA1	-0.585459	NA	-0.87886	-2.44154	-1.0906	-1.2491±0.8215	-0.562493	-0.845129	-0.53297	-0.6469±0.1723
COX6C	-1.48292	-0.82621	-0.0393056	0.2793	0.823526	-0.2491±0.9123	0.16213	2.20408	-1.41711	0.3164±1.8155
C1S	NA	NA	NA	NA	-0.827106	-0.8271	0.280984	2.64892	NA	1.465±1.6744
PARP1	0.00205638	0.016317	-0.0375914	0.509482	0.0781937	0.1137±0.2251	0.541927	-0.43718	-0.566581	-0.1539±0.6061
POLA1	1.07881	1.27406	1.02331	1.4994	0.888149	1.1527±0.2383	0.695868	1.93318	1.42641	1.3518±0.622
IFIT2	NA	NA	NA	NA	NA		NA	2.23592	0.658278	1.4471±1.1156
IFIT1	-0.442427	NA	-0.95526	-0.352169	0.299079	-0.3627±0.515	NA	3.06815	0.298271	1.6832±1.9586
ALOX5	NA	NA	NA	NA	NA		0.692033	0.300432	NA	0.4962±0.2769
UCHL1	2.59155	2.94067	3.13208	2.66111	3.71142	3.0074±0.4496	0.0955327	-0.251475	2.55272	0.7989±1.5287
LTA4H	-1.17537	-0.37914	-0.0746647	0.0574141	0.0320209	-0.3079±0.515	1.51424	2.64948	-0.0639089	1.3666±1.3627
ALDOC	3.61911	3.67625	3.89356	3.52757	3.93731	3.7308±0.1774	-0.426098	-0.539802	3.33779	0.7906±2.2066
C4A	-0.944102	1.0558	-1.52536	0.326059	1.13152	0.0088±1.1957	3.69348	3.28229	0.939619	2.6385±1.4855
C4B	NA	NA	NA	-2.47183	NA	-2.4718	NA	0.0438378	NA	0.0438
H2AZ1	-0.0181817	0.666324	-0.140402	0.457673	0.137062	0.2205±0.3351	0.29816	0.0548157	0.480034	0.2777±0.2133
H2AC11	1.96721	2.68492	2.39579	2.68503	2.61146	2.4689±0.3044	4.02589	3.52281	1.81195	3.1202±1.1606
JMJD7	-2.07369	-4.4187	-2.50784	-2.64928	-2.05047	-2.74±0.9746	NA	NA	-2.08586	-2.0859
DERPC	6.33101	NA	7.33401	6.69007	6.7807	6.7839±0.4149	-0.460629	NA	6.36735	2.9534±4.8281
GSTT2	0.644579	-0.738084	0.500198	0.777075	0.706475	0.378±0.6322	NA	0.337432	NA	0.3374
POTEI	1.95243	2.56124	1.83015	1.78614	1.56199	1.9384±0.3757	1.40049	-0.657941	1.68233	0.8083±1.2776
SAA1	NA	NA	NA	-1.13052	1.07144	-0.0295±1.557	2.01037	NA	NA	2.0104
HSPA1A	0.366116	0.845357	0.991359	1.81382	1.39688	1.0827±0.5503	-0.457794	0.800356	0.19618	0.1796±0.6292
U2AF1L5	NA	-0.400315	-1.28353	-1.94815	-1.05896	-1.1727±0.6385	0.0922545	-0.692778	-1.21415	-0.6049±0.6576
IGLC2	-1.49846	NA	-0.384488	-1.19536	-0.48305	-0.8903±0.543	3.02539	3.59366	-0.363742	2.0851±2.1397
CALM1	0.527451	0.812228	-0.0872887	1.14101	-0.358285	0.407±0.622	NA	0.273775	0.172314	0.223±0.0717
LYNX1	-0.314747	0.557154	-2.34512	1.00992	-0.10507	-0.2396±1.2897	NA	NA	NA
TUBA3C	3.12946	3.56158	3.60656	3.84633	4.09089	3.647±0.3583	0.770278	-0.664857	3.18853	1.098±1.9475
FDX1	NA	NA	NA	NA	NA		-0.235215	0.599729	NA	0.1823±0.5904
RAP2A	0.963725	1.15634	0.462398	0.554313	0.832773	0.7939±0.2868	-0.955712	-1.34239	0.521894	-0.5921±0.9839
RO60	-1.1333	-0.63678	-1.28302	-0.775515	-1.14086	-0.9939±0.2738	-2.63438	-0.879314	-1.04357	-1.5191±0.9694
GAA	0.414894	NA	-1.98853	NA	-0.0996931	-0.5578±1.2655	1.02444	-0.331156	-0.293038	0.1334±0.7719
RRAS	-0.153575	-0.172001	-0.149236	-0.645868	-0.577569	-0.3396±0.2497	-0.0334498	0.312263	-1.36726	-0.3628±0.8869
HLA-C	NA	-0.0193903	-0.220917	-1.42513	0.627881	-0.2594±0.8574	1.66241	3.95688	1.04201	2.2204±1.5355
H1-4	1.17432	1.2847	1.24527	2.04551	1.48432	1.4468±0.3539	2.42924	1.08494	1.36228	1.6255±0.7098
SPP1	NA	-2.0165	-1.33672	1.28085	-1.73392	-0.9516±1.5142	NA	NA	NA
DLAT	1.76365	1.67241	1.7092	1.33888	1.92159	1.6811±0.2137	-0.699408	-2.51752	1.91547	-0.4338±2.2284
PTPRF	0.170917	0.546064	0.260936	0.230193	0.32392	0.3064±0.1449	NA	NA	-0.187265	-0.1873
TXN	0.565042	0.56996	0.729086	0.241722	0.868264	0.5948±0.234	0.413003	-0.11945	-0.29718	-0.0012±0.3696
COX5B	2.50859	2.37024	2.331	2.16701	3.13894	2.5032±0.3757	1.95396	0.318105	0.702758	0.9916±0.8553
CTSA	NA	NA	NA	NA	-0.857315	-0.8573	-1.07473	-2.30078	NA	-1.6878±0.867
MGST1	NA	NA	-0.331742	NA	-0.00713797	-0.1694±0.2295	NA	0.416249	0.550138	0.4832±0.0947
MAPT	0.562073	1.75102	2.15492	1.30413	2.56563	1.6676±0.7754	-2.43133	0.418454	0.799208	-0.4046±1.7655
C7	NA	NA	NA	NA	NA		1.60314	0.482948	NA	1.043±0.7921
PRKAR1A	-0.292119	-0.212125	0.356427	1.35618	0.0907464	0.2598±0.6647	0.23626	0.937912	-0.468309	0.2353±0.7031
ESD	1.19664	1.43812	1.50022	1.86756	1.01502	1.4035±0.3239	0.506442	0.793017	-0.419218	0.2934±0.6336
HSPD1	0.349322	0.825579	0.891568	0.830588	1.15684	0.8108±0.2915	-0.973308	0.435527	0.925383	0.1292±0.9857
CLU	0.855973	1.28333	1.38636	1.2476	1.32146	1.2189±0.2093	1.99827	2.72265	1.01433	1.9117±0.8574
HAPLN1	2.4637	1.51598	2.36076	2.30179	2.4211	2.2127±0.3942	NA	-0.978558	2.21238	0.6169±2.2563
HSPA5	0.810675	1.06484	1.05534	1.09671	1.71665	1.1488±0.3374	2.69558	2.93508	1.20132	2.2773±0.9395
LAMC1	-1.07428	-0.506616	-0.802835	-0.800321	-0.976807	-0.8322±0.2164	-0.314349	-0.228439	-0.964873	-0.5026±0.4027
ACP2	0.216516	-0.199294	0.0570786	NA	-0.17385	-0.0249±0.198	1.6491	-0.699159	NA	0.475±1.6605
MAP2	1.94814	2.22932	2.54869	2.78127	2.83073	2.4676±0.3753	NA	0.0418641	2.1206	1.0812±1.4699
HSPA8	1.75101	2.05415	2.20036	2.42361	2.67681	2.2212±0.3528	0.09746	2.19612	1.26347	1.1857±1.0515
SLC2A1	0.27017	0.463781	0.290878	0.217674	-0.0327231	0.242±0.1792	-0.972056	-2.25946	0.631261	-0.8668±1.4482
SLC2A3	1.17176	0.775915	0.997769	0.679325	1.16353	0.9577±0.2238	-0.764423	-1.5675	1.42801	-0.3013±1.5505
EPB41	NA	-1.18745	-1.39516	NA	NA	-1.2913±0.1469	0.692594	0.321699	0.192921	0.4024±0.2594
PDHB	1.67857	1.67695	2.01417	1.67888	2.12661	1.835±0.2185	-0.361585	-1.1362	2.02982	0.1773±1.6504
DBT	-0.941539	-0.266412	-0.480932	-0.751489	-0.666857	-0.6214±0.2585	NA	-3.23482	-0.880966	-2.0579±1.6644
ITGAM	1.44066	0.778362	0.253513	0.420099	0.574069	0.6933±0.4604	2.63745	3.5785	1.28028	2.4987±1.1554
PYGB	1.1798	1.4285	1.99978	1.19385	1.40204	1.4408±0.3329	-1.62703	-1.713	1.36574	-0.6581±1.7532
PYGM	0.39401	1.01301	0.853494	0.779122	0.70055	0.748±0.2291	-1.19147	-0.287201	0.567715	-0.3037±0.8797
RALA	1.58468	1.99465	1.95392	2.08539	2.05502	1.9347±0.2023	-1.51615	-0.452908	1.52431	-0.1483±1.543
RALB	NA	NA	-1.56827	-0.339152	-1.75741	-1.2216±0.7701	NA	0.0289784	-0.645054	-0.308±0.4766
BCR	-0.876794	-0.543325	-0.405895	-0.565822	-0.219313	-0.5222±0.2415	-3.56558	-4.37678	-0.608407	-2.8503±1.9834
SPTB	-1.49943	-1.52275	-1.61569	-1.75689	-1.78089	-1.6351±0.1299	-2.5712	-3.09874	-0.910029	-2.1933±1.1422
LAMP1	NA	NA	NA	NA	NA		0.335158	2.03517	-0.447163	0.6411±1.2691
ACADM	0.079314	0.0849323	0.198887	-0.405251	0.510137	0.0936±0.3293	-0.253353	0.507192	-2.21958	-0.6552±1.4071
TOP1	-1.42492	-3.73105	-2.10146	NA	-2.24841	-2.3765±0.9717	0.0277013	-0.293484	-1.69043	-0.6521±0.9135
G6PD	-0.538227	-0.166557	-0.0913336	-0.462164	-0.416625	-0.335±0.1949	-0.845013	-0.42304	-0.383256	-0.5504±0.2559
UBL4A	-0.916293	-0.839134	0.107	0.168359	0.219246	-0.2522±0.5731	NA	-0.636982	-0.498766	-0.5679±0.0977
ESRRA	3.56552	4.03575	3.41014	2.58988	3.74661	3.4696±0.544	NA	1.0534	NA	1.0534
PC	0.385836	0.889775	0.328176	0.743752	0.477684	0.565±0.2415	NA	-0.39271	0.230618	-0.081±0.4408
DMD	-0.77686	-1.29061	-0.947488	-0.75588	-0.619402	-0.878±0.2584	NA	-2.5379	-1.30282	-1.9204±0.8733
MTHFD1	0.130129	0.39877	0.640528	0.491886	0.307857	0.3938±0.192	0.270307	-0.016973	0.430748	0.228±0.2268
IGF2R	0.247243	0.181738	0.465336	-1.09643	-0.0527392	-0.051±0.6129	2.95421	1.50157	-0.0468633	1.4696±1.5008
ADH5	-0.446688	0.0866101	-0.260172	-0.637304	0.0653461	-0.2384±0.3166	0.741169	-0.777415	-0.588878	-0.2084±0.8277
PRPS2	-0.722925	NA	-3.98534	NA	-0.496863	-1.735±1.9521	NA	1.28371	NA	1.2837
PABPC1	0.0898056	0.0523002	0.0967566	-0.00178438	0.299763	0.1074±0.1144	0.487032	0.983902	0.454258	0.6417±0.2968
PCNA	-2.11513	NA	NA	NA	-1.81753	-1.9663±0.2104	0.539272	NA	-1.55713	-0.5089±1.4824
NEFH	1.35529	1.90874	1.74389	2.06611	2.26293	1.8674±0.3447	-0.0128523	-2.82311	1.03974	-0.5987±1.997
HARS1	-0.0434058	-0.221481	0.230955	-0.233694	0.0673328	-0.0401±0.1971	-0.689923	0.863469	0.524293	0.2326±0.8167
COL6A1	0.301511	0.742235	1.64557	0.741576	0.0949278	0.7052±0.5963	3.89481	2.86252	1.09492	2.6174±1.4159
COL6A2	NA	-0.247855	-0.450535	4.95861	NA	1.4201±3.0661	2.76171	2.7012	1.31157	2.2582±0.8203
COL6A3	-0.262304	0.703818	0.977787	-0.0602835	0.59764	0.3913±0.528	5.62496	6.52902	2.14989	4.768±2.3119
SLC25A4	2.31347	2.72768	2.77515	2.24125	2.53426	2.5184±0.2392	-1.6579	-1.78273	0.734757	-0.902±1.4188
SLC25A6	0.798204	1.18681	1.24686	1.3305	1.35542	1.1836±0.2256	NA	-1.70825	1.04819	-0.33±1.9491
F5	NA	NA	NA	NA	NA		0.107139	-1.20575	NA	-0.5493±0.9283
IMPDH2	0.0278653	0.222617	0.0326519	0.1175	-0.529799	-0.0258±0.2926	0.215954	0.397702	-0.66351	-0.0166±0.5675
TPR	-1.12045	-0.820966	-0.972258	-1.17638	-1.03889	-1.0258±0.1384	-0.908351	-0.559885	-1.15693	-0.8751±0.2999
CKB	3.77172	4.15853	4.00738	3.99527	4.05956	3.9985±0.1422	-0.770914	-0.0347862	3.26459	0.8196±2.1491
FCGR1A	NA	NA	NA	NA	NA		0.771182	-0.820608	NA	-0.0247±1.1256
FCGR2A	NA	NA	NA	NA	NA		1.72267	1.38171	NA	1.5522±0.2411
ANXA3	0.259741	-0.418749	-0.385715	0.0541614	-0.443758	-0.1869±0.3228	-0.553351	0.413123	-0.650098	-0.2634±0.5879
CKMT1A	2.22651	2.08649	2.33877	2.05749	2.74999	2.2918±0.2799	-0.699044	-1.19894	2.23736	0.1131±1.8565
GZMA	NA	NA	NA	NA	NA		NA	0.185974	NA	0.186
BCKDHA	0.0350244	-0.15741	0.671124	0.515797	0.546585	0.3222±0.3613	NA	-1.55774	-0.363006	-0.9604±0.8448
RNASE3	NA	NA	NA	NA	NA		1.20855	2.97391	NA	2.0912±1.2483
ACTN1	0.119272	0.325541	0.490431	0.487383	0.798331	0.4442±0.2495	0.257725	0.656785	0.223344	0.3793±0.2409
SRC	-0.611211	-0.621549	-0.445266	-1.29402	-0.576645	-0.7097±0.3341	0.35731	2.74907	-0.167297	0.9797±1.5546
PEPD	0.712245	0.800343	0.741981	-0.761626	0.386816	0.376±0.656	-2.2141	-0.340184	0.83014	-0.5747±1.5356
XRCC6	-1.07978	-0.830636	-0.571057	-0.696539	-0.665198	-0.7686±0.1972	-0.472227	-1.0712	-0.851733	-0.7984±0.303
XRCC5	-1.03477	-0.744084	-0.42671	-0.813424	-0.974515	-0.7987±0.2389	-0.238661	0.374507	-0.722328	-0.1955±0.5497
COX4I1	1.52676	2.04385	1.89366	1.38374	2.4006	1.8497±0.4076	-0.746934	0.783805	1.15912	0.3987±1.0097
IFI30	NA	NA	NA	NA	NA		-0.864518	-1.57656	NA	-1.2205±0.5035
LAMP2	0.503564	-1.07352	-1.88792	0.946785	0.177617	-0.2667±1.1771	NA	NA	0.245612	0.2456
RNH1	0.111815	0.743873	0.595888	0.872345	0.605244	0.5858±0.2882	0.59202	1.27517	0.271508	0.7129±0.5126
CYBA	NA	0.130937	NA	NA	0.673441	0.4022±0.3836	4.23705	2.55478	NA	3.3959±1.1895
SCG2	-1.69084	-0.562566	-1.58709	-1.06519	-1.40682	-1.2625±0.4578	NA	NA	NA
NCAM1	1.85074	2.57679	2.38336	2.60504	2.25582	2.3343±0.306	NA	-0.261894	1.33234	0.5352±1.1273
VCAN	1.64495	2.20335	2.30182	2.36974	1.82775	2.0695±0.3165	0.310228	0.525535	1.38413	0.74±0.5682
ATP1A3	2.10027	2.25224	2.24993	2.4674	2.67285	2.3485±0.2236	-1.07566	-1.10683	1.54133	-0.2137±1.52
EEF2	-0.228761	-0.24197	-0.327944	-0.0651983	0.333224	-0.1061±0.2633	1.19038	1.50699	0.0573845	0.9182±0.7622
KRT10	0.302347	0.575411	-0.639175	0.553618	-1.08105	-0.0578±0.7566	-0.283002	-0.433548	1.69872	0.3274±1.19
KRT5	-1.21346	-0.465852	-2.06328	-0.77606	-2.53924	-1.4116±0.8709	0.770165	0.103153	-0.452289	0.1403±0.6121
PDIA4	-0.561484	-0.700349	-0.305114	0.356273	-0.128889	-0.2679±0.4134	1.43547	1.72337	-1.29937	0.6198±1.6683
C6	NA	NA	NA	NA	NA		0.379369	0.841213	NA	0.6103±0.3266
P4HA1	NA	NA	0.415229	NA	NA	0.4152	2.50776	-1.11388	NA	0.6969±2.5609
ACP5	NA	NA	NA	NA	NA		0.347388	-0.299624	NA	0.0239±0.4575
TPT1	-0.538892	-0.724071	-0.382446	-0.453202	0.224405	-0.3748±0.3585	NA	-0.541672	-0.64758	-0.5946±0.0749
ALAD	0.239222	1.07564	0.409801	-0.0455409	0.373439	0.4105±0.4126	-1.51847	-0.691449	0.266305	-0.6479±0.8932
HLA-E	NA	NA	NA	NA	NA		1.61676	-0.289501	NA	0.6636±1.3479
HLA-DRB4	NA	NA	NA	NA	NA		1.98233	0.43949	NA	1.2109±1.091
LCP1	-0.35052	0.734343	0.406069	0.424276	0.00145403	0.2431±0.4217	3.26471	4.08374	0.853163	2.7339±1.6794
PLS3	-0.53033	-0.511088	-0.409674	-0.203862	-0.267939	-0.3846±0.145	-0.12834	-0.591173	-0.577755	-0.4324±0.2634
APEH	0.351086	0.153115	-0.236915	0.359176	0.576962	0.2407±0.3062	-0.451572	0.482648	0.372167	0.1344±0.5105
ETFA	0.565298	0.474281	0.573555	0.550371	0.75312	0.5833±0.1027	-0.12282	0.0232224	0.43251	0.111±0.2879
GYS1	-0.284538	-1.21367	-0.165274	-1.06745	-1.11096	-0.7684±0.5007	-0.45123	NA	-1.48709	-0.9692±0.7325
PRKAR2A	0.7706	0.928141	0.887721	0.577393	1.1562	0.864±0.2127	-0.372209	-0.863092	0.977203	-0.086±0.9529
ENO3	3.30238	4.03877	4.15655	3.64787	3.76689	3.7825±0.3371	2.03978	1.55954	3.10233	2.2339±0.7895
CD59	0.0618218	0.65116	0.706578	-1.33835	-0.204157	-0.0246±0.8302	NA	1.19557	-1.00213	0.0967±1.554
GFAP	3.69704	4.87295	4.13226	4.05975	3.81353	4.1151±0.4592	2.66964	2.99561	5.88752	3.8509±1.7713
MIF	2.14166	3.04314	1.87644	2.64173	1.6966	2.2799±0.5558	4.65119	2.35747	1.57054	2.8597±1.6006
PRKCSH	-1.01016	-0.73037	-0.182635	-0.19248	0.224103	-0.3783±0.4896	-0.274605	0.591173	-0.487666	-0.057±0.5714
HCLS1	NA	NA	0.962427	4.79168	0.59682	2.117±2.3236	3.89253	2.12661	0.553187	2.1908±1.6706
FDPS	0.962351	0.354799	0.370665	0.375761	-0.127978	0.3871±0.3865	NA	-1.45641	-0.463725	-0.9601±0.7019
CPM	-0.319327	-0.157112	-0.287385	0.356064	-0.740719	-0.2297±0.394	-0.804118	-0.123643	-1.29069	-0.7395±0.5862
COX7A2	2.54345	3.04142	2.43012	1.73629	2.4747	2.4452±0.466	-0.874207	0.0791786	1.77511	0.3267±1.3419
ATP1B2	2.10762	3.39452	4.49745	1.53232	3.39491	2.9854±1.173	NA	NA	2.97891	2.9789
NID1	-0.542101	0.105388	-0.0989909	-0.377632	-0.545582	-0.2918±0.2869	0.551168	1.11177	-0.587102	0.3586±0.8656
AKR1A1	0.215262	0.569288	0.534571	0.247034	0.834432	0.4801±0.2554	1.32543	2.20681	0.426101	1.3194±0.8904
PKM	1.68083	2.21896	2.20613	1.8164	2.23472	2.0314±0.2628	1.78365	1.74169	1.84707	1.7908±0.0531
ACYP2	1.31376	-0.582182	0.848943	1.54056	1.49817	0.9238±0.8854	NA	NA	1.09113	1.0911
HSP90B1	0.307452	0.45665	0.651153	0.332607	0.756676	0.5009±0.1973	1.69263	1.97277	0.333309	1.3329±0.8769
MYL6B	-1.26339	-0.98524	-0.665579	-1.07732	-0.0891492	-0.8161±0.4604	-2.69788	-2.75417	-0.88348	-2.1118±1.0642
SNRPB	0.365125	0.306384	0.516517	0.563238	-0.00570702	0.3491±0.2246	-2.27277	-2.48364	0.211585	-1.5149±1.4989
MMP9	NA	NA	NA	NA	NA		0.461603	-0.466885	NA	-0.0026±0.6565
COX6B1	1.58521	1.7963	2.21402	2.13363	3.48859	2.2436±0.741	1.86931	-0.0474529	0.182873	0.6682±1.0465
HNRNPL	-0.556297	-0.440536	-0.448164	-0.303826	-0.469135	-0.4436±0.0907	-1.09138	1.3083	-1.14546	-0.3095±1.4013
DARS1	0.16757	0.664677	0.670576	0.473987	0.193721	0.4341±0.2447	-1.25345	0.622693	0.70443	0.0246±1.1075
JUP	-2.80817	-2.99609	-3.12381	-2.89939	-2.98065	-2.9616±0.1176	NA	NA	-1.97031	-1.9703
UQCRB	0.855081	0.907681	0.985213	0.811574	1.43528	0.999±0.2523	-1.47951	2.81333	0.736534	0.6901±2.1468
BRAF	-0.577422	-0.915208	-0.54067	-0.694291	-0.53819	-0.6532±0.1597	NA	NA	-0.506187	-0.5062
GLUL	1.52973	1.89404	1.64395	1.58973	2.70971	1.8734±0.4876	1.21589	1.17528	0.21921	0.8701±0.5641
AKR1B1	0.60765	0.606823	0.656581	0.466436	0.60735	0.589±0.0717	1.92934	0.761627	0.939231	1.2101±0.6292
ANPEP	NA	NA	NA	NA	-3.45355	-3.4536	-4.83864	-1.4835	NA	-3.1611±2.3724
RAC2	1.99342	3.38211	3.614	NA	2.72379	2.9283±0.7285	1.95756	2.21808	2.04875	2.0748±0.1322
GSPT1	-1.03586	-0.78218	-0.798288	-1.64769	-0.969607	-1.0467±0.3532	-0.742971	-1.49466	-1.71813	-1.3186±0.5109
ARSA	-0.857016	-0.80568	-0.953718	-0.981691	-1.35975	-0.9916±0.2178	0.278476	-1.33343	-1.66227	-0.9057±1.0387
EZR	-0.73302	0.151302	0.353522	0.115482	0.334093	0.0443±0.4473	-0.742882	1.51384	-0.428502	0.1142±1.2223
UCHL3	-0.165768	-0.204014	-0.699316	-0.110144	-0.361581	-0.3082±0.2378	NA	-0.314816	-0.487907	-0.4014±0.1224
VAV1	NA	NA	NA	NA	NA		0.68355	-0.352287	NA	0.1656±0.7324
NME1	-0.697537	0.843863	-0.306119	-0.1937	-0.534055	-0.1775±0.6036	NA	-1.76734	0.0292376	-0.8691±1.2704
NQO1	-1.95882	NA	-0.735451	NA	-1.46524	-1.3865±0.6155	NA	-0.993757	-1.17995	-1.0869±0.1317
GNS	-1.20818	-1.5136	-0.47559	-1.55739	-0.745451	-1.1±0.4763	0.589356	1.74376	NA	1.1666±0.8163
RPS2	0.188693	0.272367	0.121173	0.0319497	0.414778	0.2058±0.1464	1.27235	0.129883	0.138363	0.5135±0.6572
CHN1	-0.124749	-0.383858	-0.275448	-0.0844201	0.266267	-0.1204±0.2471	NA	NA	NA
COX7C	NA	-1.34821	-1.38296	-1.86368	-1.68651	-1.5703±0.2477	NA	-2.21157	NA	-2.2116
CD44	1.21368	1.92115	1.4406	1.46996	0.942599	1.3976±0.3613	5.08312	7.07047	1.08216	4.4119±3.0501
NQO2	NA	-1.0778	-1.00491	NA	-0.159684	-0.7475±0.5103	NA	-0.954613	NA	-0.9546
ACAN	-0.315416	0.168959	0.282992	2.30675	-0.642591	0.3601±1.1504	NA	NA	NA
ITGB4	-0.505035	-0.413092	-0.696016	-0.105952	-1.03853	-0.5517±0.3457	NA	NA	-0.198312	-0.1983
SPN	NA	NA	NA	NA	NA		1.2671	1.51809	NA	1.3926±0.1775
CBR1	3.29841	3.70602	3.66877	3.96608	3.31359	3.5906±0.284	1.02895	2.0444	2.88868	1.9873±0.9312
ANK1	-1.23734	-1.29621	-1.31124	-1.69301	-0.545215	-1.2166±0.4164	-2.06777	NA	-0.758651	-1.4132±0.9257
ACADS	0.154563	0.696661	0.376554	0.313169	-0.100547	0.2881±0.2934	NA	-0.168498	-0.730808	-0.4497±0.3976
CREB1	NA	-1.82034	-1.25722	NA	-1.5285	-1.5354±0.2816	0.561179	NA	NA	0.5612
GLB1	NA	NA	NA	NA	NA		NA	-0.113109	NA	-0.1131
PPP3CB	1.32179	1.92585	1.83316	1.80292	1.61819	1.7004±0.2393	NA	NA	2.28755	2.2876
NCK1	-2.48915	NA	NA	NA	NA	-2.4891	NA	-2.67545	-1.57675	-2.1261±0.7769
H1-5	3.02755	3.18764	2.92546	3.1277	1.31026	2.7157±0.792	2.66341	0.722141	-1.091	0.7649±1.8776
H1-3	1.24517	1.01752	0.794481	0.567195	0.812284	0.8873±0.2558	5.81576	3.28574	2.47501	3.8588±1.7426
H1-2	1.61256	1.5329	2.06924	3.59681	1.89628	2.1416±0.8416	1.96355	-0.334606	-0.168047	0.487±1.2815
POR	-0.136826	-0.21233	-0.166852	-0.0959257	-0.118115	-0.146±0.0453	0.316801	-0.375089	0.362799	0.1015±0.4134
ATP2A2	0.0712684	0.0660646	0.0935387	0.0452691	0.251517	0.1055±0.0834	-1.15927	-0.333925	0.119011	-0.4581±0.6481
CPE	1.1355	0.822638	1.3854	0.633391	1.55556	1.1065±0.3823	NA	NA	1.35915	1.3592
PLCG2	NA	NA	NA	NA	NA		-0.324231	-0.0336563	NA	-0.1789±0.2055
FAH	0.572519	0.293751	0.507109	-0.092929	-0.133313	0.2294±0.3296	0.907292	-0.665422	1.18245	0.4748±0.997
STMN1	2.16007	2.69622	2.70964	2.79189	3.01427	2.6744±0.3145	-0.471077	-0.210979	2.64148	0.6531±1.7269
HMGA1	-0.190449	-0.174112	-0.161178	0.939647	0.792365	0.2413±0.5728	3.60646	-0.499073	NA	1.5537±2.9031
TMEM11	0.262302	1.8308	-1.59195	-0.407271	-0.248008	-0.0308±1.2427	NA	NA	0.147489	0.1475
GOT1	3.06211	2.92261	3.01688	2.88946	3.57044	3.0923±0.2762	-1.20769	-1.56078	2.66412	-0.0348±2.344
PRKCA	0.843173	1.19685	1.37732	1.14706	1.29162	1.1712±0.2036	-1.34862	-1.30529	1.23411	-0.4733±1.4788
GJA1	0.257897	0.745377	0.916553	0.380436	-0.627214	0.3346±0.6001	NA	NA	-0.525902	-0.5259
SMPD1	NA	-0.272528	0.322879	-0.00791601	-0.976769	-0.2336±0.5521	NA	0.0690963	-1.60163	-0.7663±1.1814
UBTF	NA	NA	-2.45217	NA	NA	-2.4522	-4.09805	NA	NA	-4.0981
NDUFB7	-0.423709	-1.78322	0.576991	-0.368207	0.233197	-0.353±0.9027	NA	NA	-1.0165	-1.0165
SYN1	3.6451	3.98819	3.92459	3.3861	3.77116	3.743±0.2402	-3.71767	-1.54225	3.45064	-0.6031±3.6753
PRKACA	-0.280266	0.586385	0.199432	0.0805938	-0.0321238	0.1108±0.3195	-0.320759	NA	0.48822	0.0837±0.572
CAPN2	0.276004	-0.549992	-0.128364	-0.137342	-0.291595	-0.1663±0.3003	-1.46741	-1.26382	-0.822954	-1.1847±0.3294
GAP43	2.5825	2.13538	2.8545	2.37901	3.66655	2.7236±0.5897	NA	NA	0.630635	0.6306
CTPS1	-0.933128	-0.716793	-0.452795	-0.899052	-0.442646	-0.6889±0.235	-0.807137	NA	-0.848946	-0.828±0.0296
ENG	NA	-0.238936	NA	NA	NA	-0.2389	-2.87107	-0.889744	NA	-1.8804±1.401
DDX5	-0.242641	0.2845	0.214972	-0.281351	0.19619	0.0343±0.2728	-0.0119675	0.949798	-0.104106	0.2779±0.5837
PFKL	-0.170763	0.526685	0.546868	0.160583	0.166679	0.246±0.2986	0.25497	-0.686371	0.793684	0.1208±0.7491
GM2A	-0.360328	-0.321286	-0.672355	-0.687949	-0.980565	-0.6045±0.2706	-0.0752832	-1.13569	-1.61846	-0.9431±0.7894
LGALS3	0.618988	1.0859	1.69035	0.592959	1.17148	1.0319±0.4525	2.8477	3.68445	0.336985	2.2897±1.7421
PSMC3	-0.293858	-0.299534	-0.156239	-0.306598	-0.0258623	-0.2164±0.1235	0.222711	-0.419868	-0.342186	-0.1798±0.3507
TCP1	0.338329	0.48061	0.72526	0.37095	0.572412	0.4975±0.1574	-0.899361	0.000877571	1.15783	0.0865±1.0313
PTPN1	-0.226525	-0.94724	-0.996098	NA	NA	-0.7233±0.4309	2.0282	2.55204	0.303011	1.6278±1.1768
RPL35A	1.38798	1.52377	1.32575	0.0986424	1.27546	1.1223±0.5798	2.82541	-2.13238	1.67844	0.7905±2.5954
ITGB5	NA	NA	1.69067	NA	-0.662959	0.5139±1.6643	NA	-0.206707	NA	-0.2067
ARF4	-0.0321969	0.700913	0.187226	1.97973	-0.128693	0.5414±0.8657	-2.10734	NA	-0.0871253	-1.0972±1.4285
RPL7	0.495417	0.143923	0.15015	-0.194426	0.0391382	0.1268±0.2488	0.870321	-0.301437	0.368945	0.3126±0.5879
VCL	-1.00177	-0.414523	0.0507397	-0.221228	-0.272336	-0.3718±0.3904	0.646356	2.95101	-0.399449	1.066±1.7142
LBP	NA	NA	NA	NA	NA		1.91788	-0.750415	NA	0.5837±1.8868
PTPRA	0.708464	0.754998	0.735876	0.483741	0.42321	0.6213±0.1555	-0.324269	-1.11563	0.424253	-0.3386±0.77
NAT1	-1.43839	NA	NA	NA	NA	-1.4384	0.415133	-1.36613	NA	-0.4755±1.2595
SON	NA	-0.489699	-2.57057	-0.923155	-2.31964	-1.5758±1.0244	-0.315127	0.110094	NA	-0.1025±0.3007
RPL17	-0.99596	-0.344387	-0.879022	-0.796872	-1.10575	-0.8244±0.2927	-1.16646	-1.97505	-1.15317	-1.4316±0.4707
PGAM1	1.41829	1.76599	1.76375	1.93012	1.97959	1.7715±0.2198	0.718408	1.90094	0.679412	1.0996±0.6943
RCC1	-0.375801	-0.39045	NA	NA	-0.78304	-0.5164±0.231	0.538636	-0.337683	NA	0.1005±0.6197
ATF1	3.41454	3.39923	5.01249	4.70363	5.78192	4.4624±1.0405	4.83034	0.394995	6.54761	3.9243±3.1748
ATP5PF	0.593362	0.0537312	-0.0196241	1.03238	1.75316	0.6826±0.7357	NA	NA	0.218952	0.219
XRCC1	NA	-0.535724	NA	NA	NA	-0.5357	-0.582997	-2.09494	-1.38414	-1.354±0.7564
CDH2	NA	0.923193	0.630095	0.336502	1.39767	0.8219±0.4525	NA	NA	-0.0132158	-0.0132
GNAZ	2.56776	0.673314	0.758156	1.61289	1.59712	1.4418±0.7712	NA	NA	1.83233	1.8323
PLCG1	NA	0.926113	-0.350682	0.808133	0.952219	0.5839±0.6262	NA	-0.569021	1.44171	0.4363±1.4218
NCL	0.293251	0.142683	0.311041	0.0647786	0.321555	0.2267±0.116	0.00638103	1.11127	0.344193	0.4873±0.5662
HK1	2.14007	2.44733	2.53422	2.21339	2.49921	2.3668±0.1782	-0.926719	0.182834	2.68513	0.6471±1.8501
POLR2E	NA	NA	NA	NA	NA		NA	2.05753	NA	2.0575
NDUFV2	0.76615	1.0179	1.01875	0.8149	1.74418	1.0724±0.3928	-2.10639	-4.14922	0.27431	-1.9938±2.2139
TRIM21	NA	NA	NA	NA	NA		NA	-0.99348	NA	-0.9935
EIF2AK2	-1.62535	-1.61662	-1.43209	-1.86134	-1.85945	-1.679±0.1827	-2.0538	-2.37163	-1.02406	-1.8165±0.7044
SRM	0.215731	0.606081	0.281963	-0.149627	-0.130127	0.1648±0.315	0.0702214	NA	0.400443	0.2353±0.2335
SLC9A1	-0.955698	-1.69046	0.0562206	1.32301	-0.201806	-0.2937±1.1329	NA	NA	-1.69401	-1.694
CSNK2A2	-0.802566	-0.562245	-0.472645	-0.614046	-0.510632	-0.5924±0.129	-1.28899	-2.4406	-0.698468	-1.476±0.886
ITIH2	NA	-0.99044	NA	NA	0.262287	-0.3641±0.8858	3.60915	3.22221	0.190266	2.3405±1.8722
ITIH1	NA	NA	NA	NA	NA		3.26622	4.09853	-1.30272	2.0207±2.9081
NFKB1	NA	-0.821529	NA	NA	-0.635431	-0.7285±0.1316	0.601003	0.102495	-0.251084	0.1508±0.4281
NCF2	NA	NA	NA	NA	NA		1.8766	1.70988	NA	1.7932±0.1179
TYMP	NA	-0.916691	-5.2129	NA	-0.931949	-2.3538±2.476	8.37007	7.72135	2.44216	6.1779±3.2514
ATP2B1	1.21281	1.21309	1.57347	1.58091	1.57861	1.4318±0.1998	-2.50908	-1.44194	1.51803	-0.811±2.0864
EIF2S2	-2.02966	-2.07127	NA	-0.926113	-1.13719	-1.5411±0.5947	-0.422056	0.327622	NA	-0.0472±0.5301
ANXA7	0.376032	0.699878	0.822966	0.486193	0.244086	0.5258±0.2356	-0.315446	0.99121	0.528425	0.4014±0.6625
AZU1	0.98029	-0.423589	-0.705649	NA	NA	-0.0496±0.903	5.55474	3.84526	1.56319	3.6544±2.0026
BTF3	NA	NA	NA	NA	0.740123	0.7401	1.1025	0.268237	-0.621581	0.2497±0.8622
ALOX5AP	NA	NA	NA	NA	NA		1.77891	0.252499	NA	1.0157±1.0793
RAB3A	0.989913	1.40885	1.10244	1.26028	1.57313	1.2669±0.2333	NA	NA	1.06149	1.0615
RAB4A	0.438394	-0.706605	-0.627043	0.303321	0.171358	-0.0841±0.541	NA	NA	-1.42889	-1.4289
RAB5A	0.81967	1.30322	1.68664	1.34869	1.48975	1.3296±0.3218	0.576281	0.44329	0.851677	0.6237±0.2083
RAB6A	1.50164	1.4198	1.57025	1.71452	1.44526	1.5303±0.1181	-1.13195	0.272932	1.77858	0.3065±1.4556
MX1	-1.63937	NA	-1.22665	NA	-1.4835	-1.4498±0.2084	0.706903	0.573366	-0.670863	0.2031±0.7598
MX2	NA	NA	NA	NA	NA		-0.733632	0.928923	NA	0.0976±1.1756
PSMB1	-0.457923	-0.092653	-0.00703013	0.937823	0.635501	0.2031±0.5691	0.784192	2.13127	-0.351649	0.8546±1.243
COX5A	2.4765	2.40335	2.3887	2.55958	3.30887	2.6274±0.387	1.16694	1.34878	1.74044	1.4187±0.2931
LMNB1	0.905391	-3.23199	NA	NA	-0.279057	-0.8686±2.1308	2.01841	2.01796	-0.357997	1.2261±1.3719
ITGAL	NA	NA	NA	-1.09261	NA	-1.0926	3.07358	2.70642	NA	2.89±0.2596
ITGAX	NA	NA	NA	NA	NA		2.29942	0.341325	0.629089	1.0899±1.0573
OGN	NA	-0.47691	-2.42546	-0.0163262	NA	-0.9729±1.2789	2.88937	NA	-1.92973	0.4798±3.4076
CAST	-1.93445	-0.330219	-0.449062	-0.642361	-0.500758	-0.7714±0.6598	-0.668856	-0.520754	-1.85271	-1.0141±0.73
IMPDH1	-0.420486	NA	NA	NA	NA	-0.4205	NA	-1.51645	NA	-1.5165
C4BPB	NA	NA	NA	NA	NA		-0.972664	-3.40411	NA	-2.1884±1.7193
COL5A1	NA	NA	NA	NA	NA		1.32206	1.12093	NA	1.2215±0.1422
MAG	7.3068	7.37489	7.19161	8.04874	7.1434	7.4131±0.3669	2.19815	1.13659	7.78812	3.7076±3.5735
AGA	-0.334433	0.52975	-0.737319	-0.819613	NA	-0.3404±0.6176	0.436885	-0.37141	-1.19323	-0.3759±0.8151
RASA1	-0.325859	0.125505	-2.11895	-2.25552	NA	-1.1437±1.2202	NA	NA	-0.976481	-0.9765
PTMS	-2.5984	-4.25699	-3.56173	0.539814	-3.51649	-2.6788±1.8933	NA	0.958209	NA	0.9582
PTN	NA	NA	NA	-5.24701	NA	-5.247	NA	NA	NA
GSTM3	-0.967	-0.115056	0.165076	-0.0962104	0.308094	-0.141±0.4951	NA	NA	-0.277887	-0.2779
ATP6V1B2	2.57963	2.54787	2.50074	2.27483	2.63008	2.5066±0.1379	0.83127	0.652086	2.37413	1.2858±0.9467
ATP6V1C1	0.637312	0.960002	0.792143	0.720565	1.03888	0.8298±0.1666	-0.380276	-1.2887	-0.011429	-0.5601±0.6574
CSRP1	-1.19143	0.0700392	-0.0607107	0.332348	-0.183364	-0.2066±0.5828	-0.510407	1.18075	-1.83756	-0.3891±1.5128
FLNA	-0.0596708	0.455263	0.524053	0.369949	0.137486	0.2854±0.2418	2.978	3.12484	0.444141	2.1823±1.5071
NF1	NA	-0.34879	-0.569849	0.0598545	-0.82743	-0.4216±0.3758	NA	NA	-0.125773	-0.1258
MAOA	0.0606536	-0.0132363	0.407504	-0.364131	0.220542	0.0623±0.288	-2.95387	NA	0.0977139	-1.4281±2.1578
ACO1	-0.233584	-0.0432214	0.161426	-0.36875	-0.116321	-0.1201±0.1999	0.271092	-0.031844	-0.159894	0.0265±0.2213
SYT1	3.97774	2.89449	3.80042	3.84407	3.64719	3.6328±0.4292	NA	0.428992	2.81425	1.6216±1.6866
NT5E	-1.20081	-0.966893	-0.860886	-0.132609	-0.17284	-0.6668±0.4853	0.182813	2.05628	-0.353112	0.6287±1.2651
GPD1	-0.95394	-0.994351	-1.74672	-1.08579	-1.28189	-1.2125±0.3243	NA	-3.44216	-1.07008	-2.2561±1.6773
MSR1	NA	NA	NA	NA	NA		NA	0.194698	NA	0.1947
VDAC1	0.599183	0.928245	0.962699	0.814286	1.4006	0.941±0.2936	-0.470321	0.191767	0.245218	-0.0111±0.3986
BGN	NA	-0.337814	-0.449788	NA	NA	-0.3938±0.0792	3.84238	3.82749	-1.07287	2.199±2.8335
CD72	NA	NA	NA	NA	NA		NA	3.33354	NA	3.3335
SDHB	-0.467244	0.112856	0.507356	0.713928	0.33985	0.2413±0.4534	-0.937932	2.92035	-0.234067	0.5828±2.0548
CD9	1.38855	-0.00721014	1.58606	1.82525	1.93734	1.346±0.7858	NA	-1.68022	0.291604	-0.6943±1.3943
BCKDHB	-0.178478	0.0210873	0.0871724	-0.314276	0.00573269	-0.0758±0.1658	-1.48643	-0.0389219	-0.734092	-0.7531±0.7239
COMT	-0.62794	-0.0445886	-0.161933	-0.337979	-0.721962	-0.3789±0.2916	0.0547566	-0.943452	-0.364478	-0.4177±0.5012
TGM2	-0.0787625	0.689012	0.524949	-0.336185	-0.25676	0.1085±0.4681	2.78109	2.71223	-0.0987013	1.7982±1.6431
MMUT	0.0115129	0.442113	-0.348477	-0.584381	-0.862578	-0.2684±0.5105	NA	-0.155318	-0.218583	-0.187±0.0447
OSBP	-0.698111	0.167187	-0.482412	-0.626516	-0.636113	-0.4552±0.3568	NA	-0.912797	-0.594283	-0.7535±0.2252
PCMT1	1.05644	1.01787	1.15445	1.26012	1.74214	1.2462±0.2927	-0.758035	0.219446	0.750278	0.0706±0.7651
FBL	NA	-0.929187	-1.864	NA	-2.01195	-1.6017±0.5871	-1.11046	-1.09313	NA	-1.1018±0.0123
GART	-0.682072	-0.509902	-0.460366	-0.689532	-0.930371	-0.6544±0.1849	-0.44766	-0.379877	-0.797557	-0.5417±0.2242
TNXB	NA	NA	-0.902575	NA	NA	-0.9026	NA	-0.17942	NA	-0.1794
PAICS	-0.555399	-0.329146	0.14105	-0.47381	-0.0526808	-0.254±0.2921	-1.20128	-0.659119	-0.545451	-0.8019±0.3505
IDS	0.227481	-1.06848	0.39142	-1.4169	-0.898279	-0.553±0.8112	NA	-1.44467	-0.602573	-1.0236±0.5955
SCP2	-0.785703	-0.190693	-0.134797	-0.778086	-0.176617	-0.4132±0.3372	-3.16148	-2.142	-0.819736	-2.0411±1.1741
UBA1	0.788126	0.957277	1.03	1.38911	1.54212	1.1413±0.3135	0.105321	0.156528	0.936284	0.3994±0.4657
GPX3	NA	NA	-1.22586	-1.90323	-1.78206	-1.637±0.3612	1.54914	1.64507	NA	1.5971±0.0678
NME2	0.607739	1.10164	1.01848	1.49322	1.00821	1.0459±0.3152	-0.381212	0.14993	0.626978	0.1319±0.5043
FDXR	-0.0701886	-0.437789	-0.0605823	-0.38565	0.150803	-0.1607±0.2463	-0.578318	0.134819	-0.0374891	-0.1603±0.3721
HNRNPA2B1	-0.416998	0.232371	0.178843	-0.23313	-0.196192	-0.087±0.2806	0.44877	0.138391	0.0364982	0.2079±0.2147
CALB2	1.78444	-0.16638	-0.351293	1.52575	1.30305	0.8191±1.0008	NA	NA	1.63529	1.6353
PRKACB	0.15943	2.3942	-1.27661	0.360976	-0.206012	0.2864±1.337	NA	NA	-0.0703098	-0.0703
UQCRC2	0.503474	0.982463	1.20334	1.01873	1.75663	1.0929±0.4522	-0.987741	0.341066	0.507028	-0.0465±0.8193
TGM1	NA	0.700101	NA	NA	3.46357	2.0818±1.9541	2.82014	NA	NA	2.8201
CA4	-1.0931	-1.10551	-0.260096	0.302429	-0.330148	-0.4973±0.6018	NA	NA	-0.541695	-0.5417
CPN2	NA	NA	NA	NA	NA		NA	2.05183	NA	2.0518
FECH	0.660574	0.62073	-0.085992	-0.325116	0.239736	0.222±0.4318	-3.18771	-0.439562	0.0258829	-1.2005±1.7367
CES1	NA	NA	NA	NA	NA		-0.869811	-0.548552	NA	-0.7092±0.2272
FBLN1	-0.859015	-0.0583284	0.293566	0.128239	-0.348518	-0.1688±0.4536	4.15258	3.18558	0.158366	2.4988±2.0838
TCEA1	NA	NA	0.22556	NA	-1.06906	-0.4218±0.9154	0.694697	1.71912	-0.841591	0.5241±1.2889
PTGS1	NA	NA	NA	NA	-1.09259	-1.0926	0.626882	0.31499	NA	0.4709±0.2205
ITGA6	-0.020886	-0.249715	-0.317145	NA	-0.491501	-0.2698±0.1947	-1.35397	-0.31572	-0.70997	-0.7932±0.5241
SFPQ	0.466637	0.738695	1.01188	0.307181	0.667803	0.6384±0.2691	1.06436	1.39189	0.999081	1.1518±0.2105
TUBG1	0.379507	-1.44295	-0.77069	-1.08909	-0.0239234	-0.5894±0.7533	NA	NA	0.398132	0.3981
PPIB	0.00912777	0.074472	0.27048	0.122707	0.377657	0.1709±0.1504	0.90776	1.58326	0.0995237	0.8635±0.7429
S100A1	0.824495	1.25787	-1.33571	-0.651825	NA	0.0237±1.2205	NA	NA	-0.493227	-0.4932
ME2	0.182568	0.176648	0.355252	-0.282957	-0.260722	0.0342±0.2885	0.0204915	0.852478	0.707121	0.5267±0.4444
WARS1	0.212843	0.0753318	0.322047	0.0820514	0.542919	0.247±0.1943	4.01173	3.56988	0.73637	2.7727±1.7773
RPS3	0.512354	0.391583	0.376925	0.459047	0.233778	0.3947±0.1051	0.929738	2.05842	0.824744	1.271±0.684
GCSH	NA	NA	0.353205	-1.96746	0.18422	-0.4767±1.2938	NA	NA	NA
PTPRE	NA	1.44256	0.741921	1.34094	0.929073	1.1136±0.3327	0.758181	1.17154	0.742494	0.8907±0.2433
PTPRZ1	0.573879	0.363916	0.492737	1.39515	1.64457	0.8941±0.5829	NA	NA	1.63342	1.6334
SP100	NA	NA	-0.239699	NA	NA	-0.2397	-0.96893	0.648105	NA	-0.1604±1.1434
MCC	-2.14535	-1.74047	-2.05806	NA	-2.3106	-2.0636±0.2395	NA	NA	NA
AHCY	0.782397	0.969785	1.19853	1.54899	1.4971	1.1994±0.3307	0.15214	0.796592	0.182615	0.3771±0.3636
CFL1	1.46843	1.65599	1.39867	1.9016	1.38109	1.5612±0.2193	0.0127569	0.8294	1.12374	0.6553±0.5756
EIF4B	1.82142	2.18525	2.09489	0.282742	2.06795	1.6904±0.7984	0.890059	-2.70189	2.11778	0.102±2.5046
F8A1	0.962534	1.23267	0.587275	-0.487857	0.407702	0.5405±0.6585	0.107168	-0.764574	0.742636	0.0284±0.7567
ATP2B4	1.25899	1.2255	1.26976	1.40087	1.29712	1.2904±0.0668	-2.21481	-0.341396	1.79295	-0.2544±2.0053
DGKA	NA	-2.35714	NA	-0.843404	-2.9864	-2.0623±1.1015	NA	-1.73868	NA	-1.7387
CPT2	-1.17925	-0.250735	-0.532464	NA	NA	-0.6541±0.4761	-0.856426	NA	NA	-0.8564
DTYMK	1.46387	NA	NA	-0.142417	0.701262	0.6742±0.8035	1.87297	2.18443	NA	2.0287±0.2202
LAMA2	-1.655	-1.32449	-0.775057	-1.56575	-1.39743	-1.3435±0.3438	-1.5953	1.72832	-1.62163	-0.4962±1.9265
PRTN3	NA	NA	NA	NA	NA		1.18396	2.89865	NA	2.0413±1.2125
EEF1B2	0.84706	0.840749	0.398566	0.157089	1.45722	0.7401±0.4981	0.772059	-1.66514	0.539328	-0.1179±1.345
ATP5PB	0.557595	0.18677	0.427197	-0.104598	0.294304	0.2723±0.2526	-3.67018	0.653886	0.13772	-0.9595±2.3616
TBXAS1	NA	NA	NA	0.525759	0.291254	0.4085±0.1658	-1.55998	-0.38147	NA	-0.9707±0.8333
ACP1	-0.258482	-0.00657357	0.231456	-0.22749	0.101687	-0.0319±0.2106	-1.04769	0.19844	-0.221873	-0.357±0.634
ACAT1	0.522639	0.585559	0.425691	0.717868	0.807735	0.6119±0.1524	-1.30606	-0.0488506	0.382266	-0.3242±0.8772
TNC	0.473579	0.952258	0.906992	1.0763	0.110807	0.704±0.402	4.27748	4.18663	1.38924	3.2844±1.6419
POLR2A	-0.0148509	-2.37867	NA	-3.02437	-0.0620074	-1.37±1.5601	0.58659	NA	NA	0.5866
GRK2	0.21647	-0.0673079	0.155078	-0.117393	0.124177	0.0622±0.146	0.362375	-1.13511	0.129602	-0.2144±0.8058
MPZ	NA	NA	NA	NA	NA		NA	NA	1.02747	1.0275
MCM3	NA	NA	-2.52718	NA	NA	-2.5272	0.833376	-3.88895	NA	-1.5278±3.3392
AZGP1	-1.07257	-2.14777	NA	NA	-0.783947	-1.3348±0.7187	0.301491	0.0244597	1.27321	0.5331±0.6558
MPST	1.18412	0.976449	-0.208295	-0.665195	0.710195	0.3995±0.7981	-0.538825	-0.784813	0.398924	-0.3082±0.6246
RPS12	0.339307	-0.028337	-0.983661	-1.34463	-1.03996	-0.6115±0.7252	-1.06041	0.213012	-0.228085	-0.3585±0.6467
YY1	-3.12355	NA	NA	NA	NA	-3.1236	-5.59308	-2.10136	NA	-3.8472±2.469
DNAJB1	-0.661129	-0.306022	0.0025447	-0.325424	0.257027	-0.2066±0.3497	0.23845	-2.71721	0.309771	-0.723±1.7274
DNAJB2	2.26749	0.856926	2.17222	1.87879	1.93112	1.8213±0.5629	NA	-2.59775	1.89779	-0.35±3.1788
ATP5F1A	2.72097	2.6718	2.72401	2.44836	2.81427	2.6759±0.1372	0.795238	0.810917	2.91922	1.5085±1.2218
CTSS	NA	NA	NA	NA	NA		-2.40429	0.813478	NA	-0.7954±2.2753
PSMA1	0.106424	-0.0880991	-0.321095	-0.201401	-0.304074	-0.1616±0.1765	0.538448	-0.105693	0.442471	0.2917±0.3475
PSMA2	0.272787	-0.14074	-0.25314	-0.213152	-0.0888207	-0.0846±0.2097	0.690501	0.447528	-0.0420025	0.3653±0.3731
PSMA3	-0.145862	-0.139773	0.0411707	0.28458	0.220463	0.0521±0.1991	0.370463	2.02335	0.403003	0.9323±0.945
PSMA4	0.0104254	0.182182	-0.301208	-0.13554	-0.229112	-0.0947±0.1937	-0.16192	-0.23959	0.512933	0.0371±0.4139
PTX3	NA	NA	NA	NA	NA		0.0306525	0.248606	NA	0.1396±0.1541
MSN	-0.799944	-0.524239	-0.222011	-0.601996	-0.310357	-0.4917±0.2312	0.586168	-0.40442	-0.543386	-0.1205±0.616
DDX6	0.328124	0.48877	-0.137344	-0.339889	-0.419858	-0.016±0.405	-1.51266	-2.71965	-0.0113104	-1.4145±1.3568
RPL13	1.42778	1.15574	1.21002	0.865348	0.952476	1.1223±0.2219	2.63728	1.31257	1.6018	1.8506±0.6965
IVD	0.526797	0.0883641	0.670871	-0.664678	0.102117	0.1447±0.5203	0.15125	0.657324	-0.448468	0.12±0.5536
S100A4	0.888603	NA	NA	-2.29667	0.664774	-0.2478±1.7779	5.10957	3.71733	1.18201	3.3363±1.9913
MGAT1	NA	NA	NA	NA	NA		-0.511823	-0.181116	NA	-0.3465±0.2338
HMGB2	-1.49361	-1.23501	-0.803136	-1.85602	-1.51788	-1.3811±0.3912	0.92708	0.282315	-2.6943	-0.495±1.9318
PTBP1	-0.306465	0.196844	-0.108609	-0.428642	-0.488369	-0.227±0.2779	1.67224	1.62357	0.185639	1.1605±0.8446
TARS1	-0.252151	-0.143146	-0.269508	-0.149229	-0.358908	-0.2346±0.0903	0.483974	-0.405346	-0.238584	-0.0533±0.4727
VARS1	-0.795643	-0.40723	-0.558593	-0.900068	-0.355668	-0.6034±0.2381	0.797648	0.456504	-1.13214	0.0407±1.0299
EEF1G	1.04204	1.37997	1.39922	1.32422	1.39427	1.3079±0.1516	0.989463	0.101324	1.21131	0.7674±0.5874
FKBP2	0.715096	0.926953	0.713384	0.528033	0.908302	0.7584±0.1642	1.14809	2.50612	-0.0385873	1.2052±1.2733
MST1	NA	NA	NA	NA	NA		-1.99594	NA	NA	-1.9959
STOM	0.312325	0.530363	0.523	-1.05045	-0.0727155	0.0485±0.6613	0.290471	2.97248	0.371417	1.2115±1.5256
AK4	0.44564	0.630244	1.12913	0.528589	1.00281	0.7473±0.3015	-0.0552011	-0.658327	0.596164	-0.0391±0.6274
PON1	NA	NA	NA	NA	NA		2.16298	-4.09455	NA	-0.9658±4.4247
ANXA13	2.79621	10.8286	10.3048	9.13332	10.2968	8.6719±3.3427	11.5558	5.17568	11.4176	9.383±3.6443
MAOB	0.965402	1.01672	1.45307	1.18337	1.41407	1.2065±0.2228	-1.39703	-0.553183	1.4497	-0.1668±1.4622
YWHAQ	-0.614079	0.233962	0.366967	1.03679	0.168336	0.2384±0.5886	-2.03878	-1.5765	-1.43906	-1.6848±0.3142
MAPK3	0.822031	1.01918	0.884039	1.14966	1.45464	1.0659±0.2514	-0.466374	0.892156	1.10688	0.5109±0.8531
MARK3	-2.23938	-1.62418	-1.77775	-2.69838	-1.7698	-2.0219±0.4434	NA	NA	NA
ATP6V0C	0.618193	0.0342357	0.348054	2.9406	NA	0.9853±1.3252	NA	NA	NA
RPL10	0.695998	0.827949	0.242563	0.223573	0.440611	0.4861±0.2698	1.76449	1.38973	0.55211	1.2354±0.6207
APEX1	-1.71213	-2.25628	-1.09115	-1.2828	-1.06819	-1.4821±0.504	0.698095	-0.585088	NA	0.0565±0.9073
CD82	-1.94293	0.270631	-0.674981	0.0332763	-0.152179	-0.4932±0.882	NA	NA	NA
DCK	NA	NA	NA	NA	NA		-2.09278	4.08966	NA	0.9984±4.3716
CAD	-0.658831	-0.612738	-1.1992	-1.03436	-1.40527	-0.9821±0.3427	-0.157326	-1.04292	-0.798764	-0.6663±0.4574
CALR	-0.975858	-0.866051	-0.838897	0.198085	-0.684996	-0.6335±0.4764	-0.103331	1.86445	-0.647607	0.3712±1.3215
MAP4	-0.125671	0.212109	0.816844	0.136261	-0.0134693	0.2052±0.3661	0.265611	0.675282	0.0356597	0.3255±0.324
CANX	0.446193	0.437978	0.773521	0.592265	0.778467	0.6057±0.1672	1.01441	0.457023	0.230754	0.5674±0.4033
CFP	NA	NA	NA	NA	NA		1.85845	-3.79082	NA	-0.9662±3.9946
PIK3R1	-0.285402	-0.278929	-0.569605	-0.562538	-0.108225	-0.3609±0.2003	0.262631	-0.457677	-0.222261	-0.1391±0.3673
ITPKB	-0.632245	-1.4984	-1.75568	NA	-2.06431	-1.4877±0.6154	NA	-2.96969	-1.18533	-2.0775±1.2617
PSMB8	NA	NA	NA	NA	NA		-0.771367	1.50032	NA	0.3645±1.6063
PSMB9	NA	NA	NA	NA	NA		2.04893	2.99546	-0.296056	1.5828±1.6945
PSMA5	-0.0174102	0.355977	0.24339	0.220049	0.737281	0.3079±0.2759	-0.232912	1.43552	0.254791	0.4858±0.8579
PSMB4	-1.05008	-0.731405	-0.238777	1.08979	-0.0191527	-0.1899±0.8219	2.23533	1.59636	-1.21582	0.872±1.8361
PSMB6	2.45598	3.22327	2.59221	3.33934	2.36727	2.7956±0.4524	NA	1.8912	2.52702	2.2091±0.4496
PSMB5	-1.12155	-0.565325	-0.526708	-0.807078	-1.98482	-1.0011±0.5989	NA	NA	0.238844	0.2388
GSTM2	-0.420076	0.10841	-0.169033	0.386079	-0.159063	-0.0507±0.3075	-2.10535	NA	-0.127474	-1.1164±1.3986
ABCD3	0.0828743	0.337091	0.821969	0.0741064	0.0214743	0.2675±0.3333	-1.10393	-1.1785	0.0277545	-0.7516±0.6759
TMOD1	-0.226335	-0.412417	-0.172932	-0.630597	-0.609395	-0.4103±0.2112	0.438969	NA	0.49855	0.4688±0.0421
LOX	NA	NA	NA	NA	NA		-1.70832	NA	NA	-1.7083
NDUFS1	1.11666	1.01818	1.30866	1.12161	1.79406	1.2718±0.3103	-1.60341	-1.03129	0.996563	-0.546±1.3662
MAPK1	1.65652	2.15649	2.12648	1.9376	2.3382	2.0431±0.2586	0.00704524	0.554209	2.66822	1.0765±1.4054
GCA	0.222962	0.620771	0.65126	-0.0101426	-0.00633561	0.2957±0.3249	0.406308	-4.46397	-0.114465	-1.3907±2.6742
GRN	NA	NA	NA	-3.09158	NA	-3.0916	0.573788	1.4563	NA	1.015±0.624
LAP3	-0.200049	-0.124652	0.51713	-0.180303	0.06895	0.0162±0.2996	2.95906	3.76518	0.375577	2.3666±1.7708
HSD11B1	-3.36024	NA	NA	-3.78314	NA	-3.5717±0.299	-2.34054	0.410341	NA	-0.9651±1.9452
CD38	NA	NA	-1.07175	NA	NA	-1.0718	-0.712998	-0.78711	NA	-0.7501±0.0524
TPP2	-0.993978	-1.24482	-0.968741	-0.966705	-0.977525	-1.0304±0.1204	NA	-0.314559	-0.870678	-0.5926±0.3932
IMPA1	0.780765	1.25537	1.23054	1.44644	1.38898	1.2204±0.2618	-1.84995	-0.809573	0.404019	-0.7518±1.1281
PTPN6	NA	-2.00191	NA	NA	NA	-2.0019	2.94942	2.31703	-1.50444	1.254±2.4097
SHC1	NA	NA	NA	NA	NA		-0.33201	NA	NA	-0.332
TKT	0.654559	0.860563	1.0306	0.924467	1.30718	0.9555±0.2397	0.917498	1.27432	0.794413	0.9954±0.2493
CASP1	NA	NA	-1.22256	NA	-1.33482	-1.2787±0.0794	4.26913	1.32409	0.233097	1.9421±2.0878
NOS1	-0.771904	-3.24588	-3.22213	-1.82326	-1.36735	-2.0861±1.1123	NA	NA	-1.6162	-1.6162
PML	NA	NA	NA	NA	-0.919333	-0.9193	0.348054	0.77542	NA	0.5617±0.3022
SERPINA4	NA	NA	NA	NA	NA		-1.03672	-1.75422	NA	-1.3955±0.5074
EEF1D	-0.431866	0.408038	0.54912	1.08784	0.512293	0.4251±0.547	0.179683	1.10872	-1.08984	0.0662±1.1037
OAS2	NA	NA	NA	NA	NA		1.05125	0.441972	NA	0.7466±0.4308
PDHA2	2.14724	2.00819	1.89646	1.56569	2.36813	1.9971±0.2986	NA	NA	1.8656	1.8656
MARCKS	1.33647	1.74179	-1.9379	-3.78399	0.910046	-0.3467±2.4042	-1.17836	-3.05942	0.594102	-1.2146±1.827
AQP1	NA	-3.59019	-3.10695	-2.58617	NA	-3.0944±0.5021	NA	NA	-3.50035	-3.5004
GNA11	0.525596	0.910813	1.03071	0.597333	0.843079	0.7815±0.2133	NA	-2.2069	0.00416472	-1.1014±1.5635
ALDH4A1	0.725243	1.02511	1.49741	1.15615	1.54322	1.1894±0.3404	-1.33127	-0.104291	0.362111	-0.3578±0.8747
PBLD	NA	NA	NA	NA	-2.0235	-2.0235	NA	-4.05361	NA	-4.0536
ERP29	0.0554289	-0.0969209	0.12589	0.11256	0.269712	0.0933±0.1325	0.841404	-0.966729	-1.50771	-0.5443±1.2302
PRDX6	1.44406	1.94971	1.54954	1.72875	1.35573	1.6056±0.2373	-0.0248568	0.498104	1.76479	0.746±0.9202
BLVRB	-0.786864	-0.690426	-0.0791963	0.490543	-0.339911	-0.2812±0.5155	0.75688	-1.7514	0.154833	-0.2799±1.3094
PRDX5	1.70997	1.71112	1.81789	1.62577	1.89046	1.751±0.1035	0.194888	0.214385	1.51696	0.6421±0.7577
DDT	0.703966	1.34716	1.01005	1.31948	0.924708	1.0611±0.2726	-0.365764	-0.0816902	1.29958	0.284±0.8909
GCHFR	NA	NA	NA	NA	NA		-0.365254	-0.777257	NA	-0.5713±0.2913
PRDX3	2.28279	2.3524	2.10196	1.76639	2.17722	2.1362±0.228	0.0151079	0.862556	1.6596	0.8458±0.8224
ATP5F1D	0.903576	0.828464	0.699138	0.733926	0.976576	0.8283±0.1154	NA	1.19199	0.0977602	0.6449±0.7737
RPL12	0.00344636	0.48672	0.433841	0.204284	0.560693	0.3378±0.2295	2.28569	1.89761	0.317837	1.5004±1.0423
ECHS1	-0.0717265	0.0552871	0.685446	0.0392181	0.751147	0.2919±0.393	0.00362226	-0.910681	0.157709	-0.2498±0.5775
CMPK1	-0.229693	0.261041	0.230807	0.334557	0.385101	0.1964±0.2458	-1.21055	-0.606807	-0.303916	-0.7071±0.4616
PEBP1	1.99647	2.42702	2.69652	2.86404	3.07426	2.6117±0.4176	-0.239208	0.956932	1.49008	0.7359±0.8856
PDIA3	0.631373	0.658369	0.921974	0.728523	0.983138	0.7847±0.1588	2.52358	2.48427	0.662712	1.8902±1.0632
PPP2R1A	0.537634	0.689111	0.932255	0.906864	1.23733	0.8606±0.266	-0.0776407	-1.1481	0.36381	-0.2873±0.7775
FCER1G	NA	NA	NA	NA	NA		3.60416	-0.508598	NA	1.5478±2.9082
PPIF	NA	-0.52095	-2.47022	NA	-0.462681	-1.1513±1.1426	0.300529	3.56405	NA	1.9323±2.3077
NMT1	-1.18675	-3.55639	-0.0410365	-0.192803	0.568924	-0.8816±1.6227	-0.217357	NA	-0.731369	-0.4744±0.3635
HLA-F	NA	NA	NA	NA	NA		-2.76465	0.140223	NA	-1.3122±2.0541
HMOX2	0.432918	0.750601	1.1948	1.18801	1.68675	1.0506±0.4785	-0.517994	-1.20483	-0.595511	-0.7728±0.3762
ADSS2	0.672981	0.890858	0.911511	0.8688	1.00083	0.869±0.1205	0.211837	-1.35749	-0.0343417	-0.3933±0.844
LRPAP1	NA	-3.6247	NA	-1.36466	-3.36552	-2.785±1.2368	NA	1.54346	-2.53684	-0.4967±2.8852
ADSL	NA	NA	-1.54296	-1.47443	-1.34322	-1.4535±0.1015	-0.775634	-1.31524	-0.934978	-1.0086±0.2772
PKLR	4.52807	4.68621	4.52354	3.79442	4.46341	4.3991±0.348	5.32526	4.39232	4.75446	4.824±0.4703
CLIP1	-1.68661	-1.54549	-0.930612	-1.30829	-2.14723	-1.5236±0.4511	-1.72348	0.388046	NA	-0.6677±1.4931
SRI	2.11191	2.37947	2.76162	0.915589	2.68978	2.1717±0.7485	0.268176	-1.62099	2.46334	0.3702±2.0441
GSTT1	0.923087	-0.300207	0.349453	NA	0.680201	0.4131±0.5305	-1.7394	-2.491	NA	-2.1152±0.5315
SERPINB1	0.214917	0.378912	0.361577	0.773302	-0.0412194	0.3375±0.2961	1.83229	1.80099	-0.328047	1.1017±1.2383
ALDH1B1	NA	NA	-2.06864	-0.345703	0.15441	-0.7533±1.1662	NA	-0.150185	-2.47103	-1.3106±1.6411
POLR2B	-1.70116	-2.72141	-2.40386	NA	-2.31148	-2.2845±0.4267	-2.82166	-1.57261	NA	-2.1971±0.8832
SDHA	0.18347	-0.169712	0.154174	0.523985	-0.170951	0.1042±0.2897	-2.00911	0.0833824	-0.0102449	-0.6453±1.182
CORO1A	-0.202325	0.246485	0.305414	0.0172228	0.258633	0.1251±0.2144	0.531639	0.875344	0.741941	0.7163±0.1733
GDI1	2.0276	2.55611	2.61786	2.7631	2.64157	2.5212±0.286	-0.332379	-0.265582	1.77092	0.391±1.1955
MAT2A	0.429973	0.572202	0.87932	0.607957	1.08812	0.7155±0.2642	0.717613	0.641509	0.3218	0.5603±0.21
PRKAR1B	2.60818	2.17648	2.52668	2.85233	2.53714	2.5402±0.2421	-0.561539	-1.47318	2.01892	-0.0053±1.8113
PRKAR2B	0.900476	0.973085	1.00991	1.30682	1.79556	1.1972±0.3686	NA	NA	1.39487	1.3949
TIA1	0.319763	-0.572031	1.131	NA	0.884241	0.4407±0.7558	0.26062	0.392179	0.750665	0.4678±0.2536
DNAJA1	0.387928	0.438117	0.712396	0.881497	1.38276	0.7605±0.4022	0.696958	-0.164823	0.470823	0.3343±0.4468
UQCRC1	1.43167	1.4069	1.74537	1.26228	1.98658	1.5666±0.2935	0.177065	1.07325	0.896073	0.7155±0.4746
HIBADH	-0.141816	0.329861	0.302768	0.40087	0.406814	0.2597±0.2289	-1.65918	-1.2888	-0.0796046	-1.0092±0.8261
ATIC	-0.0894852	0.225931	0.466496	0.0382856	0.505248	0.2293±0.2601	0.301128	0.835702	-0.0143794	0.3742±0.4297
HNRNPH3	0.494503	0.43726	0.494904	1.53935	0.744892	0.7422±0.4612	1.00125	1.86566	0.152853	1.0066±0.8564
HNRNPH1	0.438582	0.775515	0.311293	0.197324	0.454961	0.4355±0.2169	1.11818	1.01396	0.247407	0.7932±0.4755
YWHAB	0.29547	0.693423	0.935886	0.893506	1.13078	0.7898±0.317	-1.09117	-0.67162	0.270684	-0.4974±0.6974
STIP1	0.303642	0.693004	0.542832	0.875211	0.89655	0.6622±0.247	-0.828201	-0.164069	0.431301	-0.187±0.6301
S100A11	NA	NA	NA	NA	NA		0.695697	1.41439	0.0252224	0.7118±0.6947
L1CAM	1.36348	1.23438	1.32955	1.00431	1.8643	1.3592±0.3153	-2.85027	NA	1.11609	-0.8671±2.8046
PRDX2	2.32684	2.34345	1.96358	1.99056	2.29724	2.1843±0.1902	0.144924	0.32512	2.19337	0.8878±1.1342
GK	0.00500769	NA	0.194521	0.200725	-0.297357	0.0257±0.2338	0.72119	0.425425	-0.33302	0.2712±0.5438
CDA	NA	NA	NA	NA	NA		NA	-1.14525	NA	-1.1453
PYCR1	NA	NA	NA	NA	NA		NA	-2.50944	NA	-2.5094
GBP1	NA	NA	NA	NA	NA		2.4362	3.41585	-1.89729	1.3183±2.8275
GBP2	NA	NA	NA	NA	NA		-0.654823	1.05708	NA	0.2011±1.2105
ICAM3	NA	NA	NA	NA	NA		0.0962785	2.25872	NA	1.1775±1.5291
RPL9	0.281197	-0.690849	-1.14097	-0.6688	-0.655688	-0.575±0.5201	-0.586622	0.948383	0.595475	0.3191±0.804
ACSL1	-0.414124	-0.797667	-1.15196	-0.799175	-0.744077	-0.7814±0.2618	1.68348	1.60784	-0.351937	0.9798±1.1539
CDH5	NA	NA	NA	NA	NA		NA	1.01673	NA	1.0167
KIF5B	-0.743321	-0.387832	-0.24022	-0.268232	-0.292101	-0.3863±0.2071	-0.151154	-1.84632	-0.689948	-0.8958±0.8661
CSTF2	0.261067	0.365726	0.962098	0.395603	0.917527	0.5804±0.3322	0.869634	4.05564	0.245912	1.7237±2.0434
LSP1	NA	NA	NA	NA	NA		1.20022	-1.32069	NA	-0.0602±1.7826
DUT	-0.864881	-1.46999	-0.216891	-0.896111	-0.533042	-0.7962±0.4673	NA	-0.356678	-1.3138	-0.8352±0.6768
GUCY1A2	0.515605	0.492954	0.256448	-0.0843543	0.11026	0.2582±0.2552	NA	NA	0.882689	0.8827
ABCD1	NA	NA	NA	NA	NA		-3.05279	-2.59815	NA	-2.8255±0.3215
MAN1A1	NA	0.972564	NA	NA	NA	0.9726	NA	1.9481	1.76974	1.8589±0.1261
MCM7	NA	NA	NA	NA	NA		NA	0.0180759	-0.324551	-0.1532±0.2423
SHMT1	-0.734538	-0.780052	NA	NA	-1.22011	-0.9116±0.2682	-1.44998	NA	-0.737359	-1.0937±0.5039
SHMT2	0.456175	0.291292	-0.234093	-0.699843	-0.301397	-0.0976±0.4692	1.05561	1.24767	1.23123	1.1782±0.1065
EPHX2	-0.720319	-1.23589	-0.462955	-1.57377	-0.988299	-0.9962±0.4335	NA	NA	-0.0169623	-0.017
HSPA1L	NA	1.5261	1.60686	2.47602	1.98056	1.8974±0.4336	NA	2.7509	1.33618	2.0435±1.0004
HSPA4	0.118895	0.505411	0.420812	0.785761	0.528222	0.4718±0.2398	-0.931231	-0.349572	-0.2173	-0.4994±0.3798
MPI	-0.219535	0.199043	0.761288	0.918178	1.8492	0.7016±0.7856	0.304536	-0.460898	-0.976927	-0.3778±0.6448
PRSS3	1.38037	1.78786	0.837877	0.524754	0.867921	1.0798±0.5008	2.71849	2.6741	2.58042	2.6577±0.0705
GPC1	-0.239343	-0.306584	-0.277696	-0.642835	-0.142591	-0.3218±0.1898	0.0917719	-2.84593	-0.0818841	-0.9453±1.6482
PFN2	2.17184	2.21237	2.19342	1.92149	2.10167	2.1202±0.1187	-2.13267	-2.3149	2.66798	-0.5932±2.8257
CTNNA1	0.42896	-0.0719825	0.532318	0.597353	0.545512	0.4064±0.2743	NA	-0.506705	-0.635766	-0.5712±0.0913
CTNNB1	0.490047	0.55613	0.710962	0.47832	0.653369	0.5778±0.1019	-1.56908	-2.23292	0.640824	-1.0537±1.5046
PHB	1.33742	1.34457	1.33623	1.18185	1.74696	1.3894±0.2112	0.130739	0.253127	1.4811	0.6217±0.7468
SERPINB6	0.142448	0.588911	0.0626836	0.574031	-0.0150846	0.2706±0.2892	-0.353952	0.143772	-0.153405	-0.1212±0.2504
NF2	-1.79452	-1.39911	-1.61683	NA	NA	-1.6035±0.198	NA	-2.03894	NA	-2.0389
RDX	0.143778	0.285203	0.309941	0.177912	-0.0873332	0.1659±0.1579	0.525564	0.501104	0.699396	0.5754±0.1081
RPA3	-0.845489	-0.52696	-0.483527	-1.07587	-0.296951	-0.6458±0.311	-0.653441	-0.670034	-1.60814	-0.9772±0.5465
RFC4	NA	-1.20369	NA	-1.38766	NA	-1.2957±0.1301	NA	-1.82162	NA	-1.8216
RPL22	1.4824	0.733399	0.482836	1.04965	0.528016	0.8553±0.4158	1.37429	2.54303	1.66363	1.8603±0.6087
SPR	-0.721169	-0.880911	-0.608468	-0.862881	-0.00253113	-0.6152±0.3601	-0.390758	-0.846957	-0.976733	-0.7381±0.3078
THBS2	NA	NA	NA	NA	NA		-1.57694	-1.87423	NA	-1.7256±0.2102
IDUA	NA	NA	NA	NA	NA		-2.03977	NA	NA	-2.0398
KRT9	-0.459027	1.48383	-0.978589	0.445738	0.0144712	0.1013±0.9378	1.65935	2.07415	1.92832	1.8873±0.2104
SAA4	NA	NA	NA	NA	-0.9342	-0.9342	-2.37305	2.53951	NA	0.0832±3.4737
FBN1	0.769508	-0.52207	0.431574	NA	1.52244	0.5504±0.848	3.78998	1.16655	1.27054	2.0757±1.4855
FBN2	NA	NA	NA	NA	NA		1.83546	0.528136	NA	1.1818±0.9244
AGL	0.0154601	-0.147839	-0.207781	-0.0269117	-0.0928823	-0.092±0.0899	-1.86644	-1.71982	-0.649816	-1.412±0.6642
MYH9	-0.143638	0.165585	-0.0346535	0.127839	0.174027	0.0578±0.1407	1.98293	2.64921	0.484505	1.7055±1.1087
MYH10	-0.410139	-0.197324	-0.121693	-0.235049	-0.0216966	-0.1972±0.1443	-0.292118	0.6243	-0.135433	0.0656±0.4902
COPB2	-0.883713	-0.958975	-1.14576	-1.68652	-1.19945	-1.1749±0.3141	-0.858278	-0.67161	-1.18462	-0.9048±0.2597
ACTN2	0.718555	0.486972	0.337556	1.048	1.36964	0.7921±0.4196	NA	NA	0.0910007	0.091
ADD1	2.41954	2.55625	2.01022	1.97309	2.50757	2.2933±0.28	-0.520271	-0.676458	1.66839	0.1572±1.311
ADD2	0.723731	1.43823	0.885451	1.03483	1.54922	1.1263±0.3552	NA	NA	1.43865	1.4386
BSG	0.897556	0.764693	0.968158	1.24683	1.47092	1.0696±0.2852	0.349052	2.56618	0.549185	1.1548±1.2264
FUS	0.293097	0.167865	0.696515	2.18462	0.785227	0.8255±0.8033	-2.10609	4.02276	0.0335006	0.6501±3.1106
NUP214	NA	NA	-1.11948	NA	-1.61414	-1.3668±0.3498	0.58587	-0.0684858	NA	0.2587±0.4627
DEK	-0.763648	-0.619133	NA	0.0895889	-0.709156	-0.5006±0.3979	0.800476	3.51175	NA	2.1561±1.9172
MYH11	-0.968426	-0.399114	-0.641431	-0.52468	-0.46609	-0.5999±0.2244	-0.602147	1.53129	-0.445403	0.1612±1.1891
GLRX	-0.0680791	0.730792	0.472269	0.793605	1.44117	0.674±0.5471	1.61134	0.701377	-0.260016	0.6842±0.9358
PPM1A	-0.334842	0.295905	0.569748	0.688827	0.859157	0.4158±0.4671	-1.59359	1.97893	-0.0217997	0.1212±1.7905
IGFALS	NA	NA	NA	NA	NA		0.545059	-0.799044	NA	-0.127±0.9504
KRT2	-0.270775	0.773405	-0.546421	-0.153222	-1.04892	-0.2492±0.6677	-0.342216	0.534535	1.94525	0.7125±1.1541
PSMC2	0.262803	0.277165	0.0982391	-0.238394	0.106404	0.1012±0.2076	-0.615889	-0.317123	0.321447	-0.2039±0.4788
SLC16A2	-2.03833	-1.89584	-0.765481	NA	-1.72444	-1.606±0.5749	NA	NA	-0.313197	-0.3132
CHI3L1	NA	NA	NA	NA	-1.49215	-1.4921	1.47084	0.854469	NA	1.1627±0.4358
GGT5	NA	-0.83862	-0.257311	-0.340353	-0.937364	-0.5934±0.3442	-0.555708	1.43408	-2.3073	-0.4763±1.872
ARL2	NA	1.03429	-0.127371	-0.687665	0.282147	0.1253±0.7247	NA	NA	0.926709	0.9267
ARL3	0.0865253	0.476536	0.380962	0.378844	0.38587	0.3417±0.1485	NA	NA	-0.117669	-0.1177
MAP2K2	-2.02042	-1.52534	-1.10737	-2.40531	-1.76825	-1.7653±0.4912	0.383384	0.234938	-1.00411	-0.1286±0.7618
ATP5F1C	1.61619	1.72593	1.71873	1.50103	1.75167	1.6627±0.1041	-0.126678	1.06681	1.77675	0.9056±0.9619
ATP6V1E1	1.22823	1.47047	1.5196	1.85193	1.95637	1.6053±0.2966	-0.788005	-0.524971	0.899684	-0.1378±0.908
CPOX	-0.659478	-0.318494	-0.386262	-1.08324	-0.548792	-0.5993±0.3019	-1.45309	2.33829	-1.10889	-0.0746±2.0967
RPL4	-0.0932628	-0.0877176	-0.279809	-0.32475	-0.153868	-0.1879±0.1088	0.67538	0.683908	0.183783	0.5144±0.2863
LONP1	-0.0252366	0.177226	0.0469575	-0.120251	0.207318	0.0572±0.1372	-0.957893	-1.52801	-0.353986	-0.9466±0.5871
PGM1	-0.762632	-0.47051	-0.433737	-0.00219493	-0.301818	-0.3942±0.2763	-2.69209	-1.92725	-0.524724	-1.7147±1.0992
PPP1CC	-0.0117493	0.344433	0.0423768	-0.054891	0.0321703	0.0705±0.1579	-2.0033	-2.346	-0.509065	-1.6195±0.9768
GNL1	-0.166108	-0.115187	0.217867	0.0463117	-0.135938	-0.0306±0.1615	-0.763605	-2.55653	0.197275	-1.041±1.3977
SERPINB5	0.84859	0.636225	0.248052	1.54769	NA	0.8201±0.5451	NA	NA	NA
SERPINF1	0.638492	-0.409154	-0.987888	-0.534161	-0.791867	-0.4169±0.6313	0.416497	-0.033112	-0.714213	-0.1103±0.5693
DLST	1.25607	0.847092	1.00186	0.625497	1.62038	1.0702±0.3839	-0.106581	0.418279	1.24544	0.519±0.6816
GPX4	-0.116669	0.020225	0.0983469	-0.052001	0.250113	0.04±0.1423	-0.80457	0.063493	-0.611049	-0.4507±0.4557
HSD17B2	-0.469845	-0.951813	NA	NA	-1.71261	-1.0448±0.6266	NA	NA	0.0746245	0.0746
SRP14	0.249333	0.222269	0.47891	-0.180344	0.581346	0.2703±0.2941	1.09991	2.4773	-0.426541	1.0502±1.4526
NUP62	NA	NA	NA	NA	NA		NA	-1.31244	NA	-1.3124
HPCAL1	0.940333	0.568462	1.10905	1.72058	1.15055	1.0978±0.4171	NA	-4.39513	1.58847	-1.4033±4.231
TAGLN2	-0.169009	0.807531	0.861239	0.431111	1.14893	0.616±0.5078	3.18366	2.61559	0.155591	1.9849±1.6095
TALDO1	-0.259882	-0.163932	0.150865	0.884801	0.0408226	0.1305±0.4518	-0.232966	0.325155	-0.418104	-0.1086±0.3869
SNCA	0.154719	0.905527	0.788898	0.86032	0.751906	0.6923±0.3064	NA	NA	0.460372	0.4604
ETFB	0.803203	1.24236	1.03965	1.33642	1.10621	1.1056±0.2048	-0.74006	1.06409	1.1429	0.489±1.0651
RBMX	-0.37832	-0.0898016	0.234323	-0.600897	0.0945829	-0.148±0.3415	0.705803	0.0959279	-0.310904	0.1636±0.5117
ATP6V1A	1.90661	2.06542	1.99763	1.96108	2.57431	2.101±0.2708	0.257512	0.480399	2.00099	0.913±0.9488
HSPA9	0.62673	0.633369	1.14726	0.72193	1.38983	0.9038±0.3459	0.39153	-0.223731	0.573207	0.247±0.4177
EIF4A3	-1.74003	-1.35859	-1.06725	0.863594	-1.37489	-0.9354±1.0336	0.735879	2.02089	-1.98687	0.2566±2.0464
RPS19	0.56155	0.369483	0.518887	-0.120401	0.735104	0.4129±0.3254	1.63674	-0.566469	-0.0231973	0.349±1.1478
RPL3	0.151663	0.337071	-0.41956	-0.886285	0.133258	-0.1368±0.5056	1.53186	0.218336	0.790673	0.847±0.6586
COL15A1	NA	NA	NA	NA	NA		0.402785	0.731198	NA	0.567±0.2322
COL18A1	-0.0764524	0.398804	0.282818	-0.489416	0.00455415	0.0241±0.347	2.51005	2.1571	-0.152585	1.5049±1.4462
DDOST	0.415172	0.0504638	0.333009	-0.143564	0.519739	0.235±0.2741	1.66556	1.51082	0.365515	1.1806±0.7101
ANP32A	-0.190002	-0.497987	0.283262	0.832401	0.496302	0.1848±0.5322	2.40156	-0.219852	NA	1.0909±1.8536
CAPG	-0.451321	-0.154964	0.297056	-0.52757	0.663706	-0.0346±0.5071	4.65219	5.23598	0.135434	3.3412±2.7916
CAP2	0.810923	1.36429	1.30861	1.4185	1.71813	1.3241±0.3276	NA	NA	1.64958	1.6496
CCT6A	0.465412	0.587919	0.891579	0.959908	1.20331	0.8216±0.2963	-0.653633	1.13912	0.824062	0.4365±0.9571
PSMB10	NA	NA	NA	NA	NA		1.3941	-1.03052	NA	0.1818±1.7145
RPL13A	0.803589	0.689964	0.335816	0.00151493	0.552538	0.4767±0.3177	1.70548	-0.27248	1.33851	0.9238±1.0522
STAT3	NA	-1.20672	-1.03782	-2.2643	-1.78182	-1.5727±0.5604	NA	-1.02822	NA	-1.0282
USP8	3.58039	3.56292	3.29968	2.97603	3.5729	3.3984±0.264	4.28264	2.50415	3.67294	3.4866±0.9038
PEX19	-3.48578	-2.86713	-2.31059	NA	-3.11169	-2.9438±0.4929	NA	NA	-3.60713	-3.6071
MDH1	1.17947	1.6044	1.49739	1.48142	1.74418	1.5014±0.2083	-1.14989	-1.8995	0.669495	-0.7933±1.3211
MDH2	2.55488	2.83636	2.96902	2.31949	2.91379	2.7187±0.2742	0.205414	0.211906	2.29785	0.9051±1.2062
HADHA	0.425667	0.535617	0.613486	0.27767	0.28893	0.4283±0.1483	-0.476477	-0.690608	0.531784	-0.2118±0.6528
EIF2S3	-1.01318	-0.979057	-1.08865	0.220651	-0.418394	-0.6557±0.5577	0.244515	3.296	-0.951937	0.8629±2.1904
CETN2	NA	NA	NA	NA	-1.23347	-1.2335	NA	NA	NA
CD200	-1.47047	-0.354708	0.315521	0.0181434	0.301819	-0.2379±0.7409	NA	NA	0.483467	0.4835
MNDA	NA	-0.0441913	NA	NA	NA	-0.0442	2.331	2.27866	-0.151424	1.4861±1.4184
PRPH	2.3744	1.93901	NA	2.11452	NA	2.1426±0.2191	1.43704	-1.79269	0.258706	-0.0323±1.6344
PTGDS	2.37557	-0.187295	2.31368	2.12702	2.87458	1.9007±1.1995	-1.85072	NA	0.805144	-0.5228±1.878
NAA10	NA	NA	NA	NA	-0.242758	-0.2428	NA	1.59903	NA	1.599
CSK	-0.117269	0.198787	-0.129767	-0.51288	-0.526956	-0.2176±0.3058	1.99737	1.56542	-0.0765782	1.1621±1.0942
GARS1	-0.309626	-0.169093	-0.196293	-0.239627	-0.014173	-0.1858±0.1096	-2.46857	-2.28359	-0.0343053	-1.5955±1.3552
IARS1	-0.205293	-0.175141	-0.120707	-0.45221	-0.555897	-0.3018±0.1906	-1.3289	-1.29802	-0.71348	-1.1135±0.3467
EIF1	NA	NA	NA	0.255567	-1.34039	-0.5424±1.1285	1.41471	0.8147	NA	1.1147±0.4243
TSPAN7	-3.01005	-2.79898	-1.06273	1.70001	-1.55554	-1.3455±1.8896	NA	NA	-3.23834	-3.2383
ACTR1B	0.119531	0.954712	0.793441	0.377092	0.44943	0.5388±0.3346	NA	NA	-0.117788	-0.1178
ECI1	-0.170489	-0.1262	0.54275	0.171992	0.645949	0.2128±0.3742	-0.252709	0.880842	-0.242387	0.1286±0.6515
TMPO	-0.427254	0.328331	0.0533204	0.270556	0.0180509	0.0486±0.2979	0.955968	2.03787	-0.270918	0.9076±1.1552
STAT1	0.665211	0.566278	0.393051	0.592115	0.404397	0.5242±0.1202	3.69853	4.97197	1.68008	3.4502±1.6599
AKR1C3	0.890408	0.267234	1.00053	-1.40065	0.069488	0.1654±0.9611	NA	0.183644	0.240951	0.2123±0.0405
ARHGAP25	NA	NA	NA	NA	NA		-2.64657	-1.52751	NA	-2.087±0.7913
MTOR	-1.12083	0.0158278	-0.84205	-1.10759	-0.852964	-0.7815±0.4653	NA	-3.41506	-0.90207	-2.1586±1.777
PI4KA	-0.928747	-0.482167	-0.732605	-1.11543	-0.852433	-0.8223±0.2355	-1.8749	-1.60987	-0.506671	-1.3305±0.7256
EPS15	NA	-2.15386	-1.58183	-3.4151	-1.72839	-2.2198±0.833	-0.926288	-1.34699	NA	-1.1366±0.2975
DPP6	1.74925	1.36937	1.38729	0.949055	1.31346	1.3537±0.2842	NA	NA	1.54415	1.5442
RPS27	NA	-2.44574	NA	-4.37223	NA	-3.409±1.3622	-1.84321	-0.74534	NA	-1.2943±0.7763
LRPPRC	-0.102979	-0.221352	-0.159758	-0.448836	0.0552675	-0.1755±0.1841	-1.38266	-1.92368	-0.286711	-1.1977±0.834
ACAA2	-0.0985563	-0.0949266	0.29533	-0.0260098	-0.449405	-0.0747±0.2649	-1.17972	-0.184572	-0.121285	-0.4952±0.5937
RPL35	-0.335649	0.21462	0.208016	0.19936	0.668408	0.191±0.3557	0.803104	1.73975	0.286582	0.9431±0.7366
WAS	NA	NA	NA	NA	NA		3.10458	0.141673	-2.61981	0.2088±2.8628
PRCP	NA	NA	-1.22927	-2.32511	-1.67717	-1.7439±0.551	-0.501173	-1.64182	NA	-1.0715±0.8066
HTT	-0.898347	-0.554136	-0.945356	-1.21702	-1.06283	-0.9355±0.2462	1.19031	-0.460936	-0.325509	0.1346±0.9168
SLC1A3	5.24593	5.83625	5.9421	5.22119	5.66393	5.5819±0.3332	-1.92576	-0.494929	5.26503	0.9481±3.8064
SLC1A2	1.97936	1.17644	1.73937	1.22229	1.99535	1.6226±0.3997	-2.81622	NA	1.18023	-0.818±2.8259
SLC1A4	3.48339	3.08402	3.49077	3.06557	3.21193	3.2671±0.2086	NA	-2.32833	2.77827	0.225±3.6109
PAFAH1B1	-0.424453	-0.287827	-0.271157	0.427859	-0.224492	-0.156±0.3348	NA	1.54225	-0.67249	0.4349±1.5661
MCAM	0.123917	-0.0141837	-0.139489	0.227552	0.563664	0.1523±0.2686	-0.456719	-0.780988	-0.880985	-0.7062±0.2218
CRAT	-0.0556576	0.0853854	0.229143	-0.981502	-0.444871	-0.2335±0.4877	-1.9054	-0.712343	-0.605637	-1.0745±0.7216
MATR3	0.0841754	0.34772	0.269021	0.211284	0.286455	0.2397±0.0996	-0.233911	-0.536288	-0.709483	-0.4932±0.2407
GPD2	0.185854	0.0671218	0.459192	0.360264	0.671605	0.3488±0.2358	-0.504478	-0.154223	0.860555	0.0673±0.709
SSR1	NA	-1.08287	-0.910901	NA	-0.0685251	-0.6874±0.5428	0.0121764	0.841653	-1.17129	-0.1058±1.0116
PTPN9	0.138869	-0.781846	-1.3988	-2.5267	-1.41046	-1.1958±0.9761	NA	NA	-0.173934	-0.1739
SYK	NA	NA	NA	NA	NA		0.0525897	0.709049	NA	0.3808±0.4642
RANBP1	-0.511897	0.123939	0.0489438	-0.0606901	0.493918	0.0188±0.3625	-0.189761	0.59626	-1.40274	-0.3321±1.0071
NAMPT	0.977877	1.99135	1.27625	1.56625	0.910291	1.3444±0.4459	1.41513	3.64625	0.673013	1.9115±1.5475
AFM	NA	NA	NA	NA	NA		-2.35543	-3.29587	NA	-2.8256±0.665
PSMC4	-0.292539	-0.252392	-0.451793	-0.764326	-0.38911	-0.43±0.2027	-0.773565	-0.573545	-0.168561	-0.5052±0.3082
ASPA	-0.255486	0.153524	-0.287165	0.281312	-0.0991737	-0.0414±0.2509	NA	NA	NA
VDAC2	1.27442	0.893162	1.03419	0.832946	1.56674	1.1203±0.3019	-1.73376	0.180116	0.0491322	-0.5015±1.0692
ACADSB	-1.2404	-0.538935	-1.17892	NA	-1.98816	-1.2366±0.593	NA	NA	NA
USP5	0.376522	0.624275	0.800845	0.619847	0.884469	0.6612±0.1959	-2.60032	-1.18439	0.203109	-1.1939±1.4017
MAP2K4	-0.114189	-0.0300766	0.345997	0.516577	1.13268	0.3702±0.4996	NA	-1.18903	0.444669	-0.3722±1.1552
RANGAP1	-0.650547	-0.632463	-0.565545	-0.247711	-0.0198579	-0.4232±0.278	0.0706271	0.0730629	-0.18593	-0.0141±0.1488
RECQL	-1.17001	NA	-1.15558	NA	NA	-1.1628±0.0102	-0.70185	NA	NA	-0.7018
NOP2	-2.03413	-1.99186	-2.92112	-1.36007	-1.09412	-1.8803±0.7085	-1.52582	NA	NA	-1.5258
CRK	0.104932	0.260577	0.265402	0.345134	0.218133	0.2388±0.0878	-0.736995	0.25397	0.0275638	-0.1518±0.5193
CRKL	0.717854	0.863931	0.89936	0.993685	1.1186	0.9187±0.1494	-0.0240876	-0.225736	0.889915	0.2134±0.5945
BAG6	-0.624094	0.0172525	0.370412	0.0603671	0.0631096	-0.0226±0.3647	-1.49515	-0.930101	-1.01431	-1.1465±0.3048
NSF	2.13568	2.27957	2.23373	2.37349	2.63384	2.3313±0.1896	-1.19788	0.811288	2.39704	0.6701±1.8016
RPL27A	0.924235	0.78507	0.680037	0.80256	0.796334	0.7976±0.0867	2.33743	0.235638	0.281577	0.9515±1.2004
RPL5	-0.532909	-0.0674666	-0.114465	-0.369805	0.0160773	-0.2137±0.2293	0.77167	-0.232887	-0.549518	-0.0036±0.6898
RPL21	1.36615	2.0401	0.744863	NA	0.37766	1.1322±0.7299	2.10445	0.888345	1.48016	1.491±0.6081
RPL28	1.4507	0.851404	0.537573	-0.0687535	0.128834	0.58±0.6037	1.6046	2.66198	0.400432	1.5557±1.1316
RPS9	0.824785	0.663993	0.49667	-0.25124	0.297155	0.4063±0.4165	1.60801	1.52422	1.02292	1.385±0.3164
RPS5	0.0230159	-0.541248	-0.71295	-0.350703	-0.687943	-0.454±0.3032	0.522696	-0.182103	-0.417995	-0.0258±0.4894
RPS10	-0.354425	-0.0186233	-0.699607	-0.491242	-0.600402	-0.4329±0.2648	0.131253	0.269403	0.383636	0.2614±0.1264
MAP1B	1.18814	1.54435	1.57376	1.8141	2.00476	1.625±0.3082	-1.18478	-0.475247	1.02103	-0.213±1.126
GNPDA1	0.88026	1.11396	1.05888	0.481828	1.09359	0.9257±0.2648	0.586912	0.701938	0.361227	0.55±0.1733
UTRN	NA	0.844797	-1.51529	NA	NA	-0.3352±1.6688	1.92217	1.18811	NA	1.5551±0.5191
IQGAP1	0.246373	0.303313	0.237179	-0.393944	-0.212785	0.036±0.3174	2.73015	1.39736	0.42326	1.5169±1.1581
HAAO	NA	NA	NA	NA	NA		-0.810547	3.87147	NA	1.5305±3.3107
GYG1	-0.844217	-0.515501	0.235524	-1.25952	-1.29178	-0.7351±0.6299	-0.563373	0.432832	0.480945	0.1168±0.5895
STT3A	-1.51668	-1.14075	-1.45425	-1.61521	-1.81699	-1.5088±0.2474	-1.80547	-4.00741	-0.650373	-2.1544±1.7055
RABIF	NA	NA	NA	1.69471	0.803803	1.2493±0.63	1.61131	NA	1.44734	1.5293±0.1159
RAP1GAP	0.964962	0.815483	-0.0391049	0.676737	-0.215216	0.4406±0.5319	NA	NA	1.36598	1.366
CAPZA2	1.4073	2.1414	1.9336	1.66192	1.97123	1.8231±0.2891	0.270335	1.56228	0.991363	0.9413±0.6474
CAPZB	0.588729	0.807676	1.05797	2.19813	0.931747	1.1168±0.6288	-0.582795	0.873681	0.557486	0.2828±0.7661
QARS1	-0.998633	-0.872765	-0.966891	-1.01712	-0.726112	-0.9163±0.12	-0.264016	-0.228751	-0.496915	-0.3299±0.1457
RPL29	-0.116341	0.452079	0.862744	-1.75273	0.693985	0.0279±1.0621	0.249433	-1.20615	-1.63093	-0.8626±0.9861
UQCRFS1	1.1639	1.60805	1.69216	1.56379	2.02603	1.6108±0.3086	-1.52021	0.813112	0.875331	0.0561±1.3655
ATP5PO	2.06217	2.00253	2.18731	1.90597	2.54883	2.1414±0.2496	0.634153	-2.06716	2.03678	0.2013±2.0859
LIMS1	NA	-3.31113	NA	NA	NA	-3.3111	-0.731747	-0.479245	NA	-0.6055±0.1785
PREP	0.63144	0.43102	0.467867	0.318113	0.321676	0.434±0.1286	-0.724144	-1.29377	0.159	-0.6196±0.732
ME1	-1.09094	0.0724234	0.126025	-0.298547	-0.282594	-0.2947±0.4863	NA	NA	0.225968	0.226
PIP4K2A	1.47986	1.9605	2.09255	2.13867	2.32155	1.9986±0.3175	-0.087016	-0.345941	1.47109	0.346±0.9829
ARCN1	NA	-0.588024	-1.03119	-1.57141	-1.1857	-1.0941±0.4067	-0.796286	-1.05815	-0.940621	-0.9317±0.1312
LSS	0.147284	-0.119208	0.159753	-1.02395	-0.242705	-0.2158±0.4837	0.595156	-0.156998	-1.76265	-0.4415±1.2044
GCLC	-0.577804	-0.0573514	0.0993988	0.497195	-0.388025	-0.0853±0.4208	-1.78745	0.466982	-0.613686	-0.6447±1.1275
GCLM	NA	NA	NA	-2.53282	NA	-2.5328	0.109301	3.0289	0.0376642	1.0586±1.7067
PCP4	0.963015	3.18404	1.81811	1.48302	1.91559	1.8728±0.8222	NA	1.19916	0.832069	1.0156±0.2596
TRAPPC10	-0.575034	-0.701167	-0.929058	-0.769929	-0.629612	-0.721±0.1376	NA	-2.56051	-0.378869	-1.4697±1.5427
PSMD8	-1.21977	-0.201062	-0.592297	-0.807788	-0.871012	-0.7384±0.3756	NA	-1.58452	-0.782208	-1.1834±0.5673
PRRC2A	-0.993142	-0.778983	-1.09247	-1.56636	-0.941651	-1.0745±0.2974	-0.236071	-1.58741	-0.437513	-0.7537±0.729
GSS	0.632527	-0.183647	0.531534	0.466126	0.76806	0.4429±0.3683	NA	-1.16125	0.373529	-0.3939±1.0853
CCT5	-0.203877	0.19408	0.186181	0.190592	0.67454	0.2083±0.3116	-0.785383	-0.895878	0.574517	-0.3689±0.8189
KRT6C	-1.05127	0.589673	-1.41443	-0.748699	-1.51176	-0.8273±0.8481	-0.234964	-1.3635	0.547795	-0.3502±0.9608
NES	NA	-0.181582	-0.289736	NA	-0.600848	-0.3574±0.2177	0.7931	0.327166	-0.300396	0.2733±0.5487
CSNK1A1	-1.5198	-0.919726	-0.829403	-0.828474	-0.957363	-1.011±0.29	-2.40283	-3.17607	-1.0496	-2.2095±1.0763
CSNK1D	-0.379588	0.646275	-0.936186	-0.0065166	-0.4381	-0.2228±0.5878	NA	NA	-0.417413	-0.4174
IDH2	0.63882	1.20865	1.04911	1.06131	0.916816	0.9749±0.2144	-0.334025	-1.96283	0.273613	-0.6744±1.1564
PITPNB	-0.336196	0.0974567	-0.28807	0.426948	-0.381104	-0.0962±0.3488	-2.09121	1.0468	-0.725298	-0.5899±1.5734
ADGRE5	NA	NA	NA	NA	NA		1.20953	0.43736	NA	0.8234±0.546
MARCKSL1	0.104378	0.0869903	1.48085	-0.411031	-0.833771	0.0855±0.8716	-3.58454	-1.68265	-1.91973	-2.3956±1.0364
PXN	-1.16657	NA	NA	NA	NA	-1.1666	-2.53747	-2.01776	NA	-2.2776±0.3675
MAPKAPK2	NA	NA	NA	NA	NA		-2.39263	-0.894647	NA	-1.6436±1.0592
ALDH9A1	1.24623	1.44572	1.43951	0.543743	1.04962	1.145±0.3735	0.0493601	-0.24552	1.44205	0.4153±0.9013
RPL34	-0.934068	0.611171	NA	0.469575	-0.728405	-0.1454±0.7984	0.300258	2.18355	-0.547202	0.6455±1.3977
LMAN1	-0.338448	-0.119475	0.446072	0.51709	0.434791	0.188±0.3897	1.27484	3.01644	-0.525251	1.2553±1.7709
NASP	2.42177	-2.81746	2.2714	-0.775532	2.5143	0.7229±2.4121	1.73121	NA	NA	1.7312
FASN	-0.345722	-0.0467023	-0.530116	0.290782	0.0917676	-0.108±0.3307	-1.53673	-1.3786	0.14623	-0.923±0.9294
FNTA	-1.9442	NA	-2.09901	-1.0262	-1.72325	-1.6982±0.4738	NA	1.61085	-1.63877	-0.014±2.2978
CCT3	0.547878	0.738911	0.870039	0.814866	1.12877	0.8201±0.2112	0.0824711	0.758251	0.88935	0.5767±0.433
MRPL19	-0.0291005	0.199654	-0.283307	-1.50097	-0.567634	-0.4363±0.6604	-1.43291	-0.892597	-0.572754	-0.9661±0.4348
ARRB1	1.74889	2.10091	2.43626	1.37015	2.19298	1.9698±0.4162	-0.802673	NA	0.841878	0.0196±1.1629
TUFM	1.09518	1.03783	0.957629	0.711798	0.373212	0.8351±0.2968	-0.996949	0.616082	1.0284	0.2158±1.0704
AMPH	-1.48623	-0.966117	-1.78207	-0.0846707	-0.346326	-0.9331±0.7232	NA	NA	-1.21163	-1.2116
ALDH7A1	1.02359	1.27773	1.97976	1.6072	1.40786	1.4592±0.3599	-1.62567	0.794184	1.12359	0.0974±1.5013
INPP1	-2.56865	-2.37336	-2.35788	-1.58071	-1.89308	-2.1547±0.4057	NA	NA	NA
SRP9	-0.0324071	0.280183	0.330194	0.542743	0.310612	0.2863±0.2061	NA	0.836245	0.455951	0.6461±0.2689
PCYT1A	-2.06522	-1.98508	-1.75162	-1.99678	-1.84319	-1.9284±0.1276	-2.16292	-2.40885	-1.25903	-1.9436±0.6055
AARS1	-0.668117	-0.415294	0.0670332	0.418854	0.0694182	-0.1056±0.4324	-1.3637	-0.996749	-0.275461	-0.8786±0.5536
CARS1	-0.683362	-0.275512	-0.285071	-0.0583839	0.0244886	-0.2556±0.2746	-0.705522	-1.13554	-0.498467	-0.7798±0.325
SARS1	0.175228	0.207521	0.357004	0.0950414	0.420016	0.251±0.1339	-1.39131	-0.99604	0.245646	-0.7139±0.8542
PPM1F	-0.083491	-0.00132615	-0.419055	0.0774068	0.0895782	-0.0674±0.2085	-0.966952	0.464856	-0.614822	-0.3723±0.7461
CSNK1E	NA	-2.22377	-1.18492	-0.796339	-2.11824	-1.5808±0.701	NA	-0.25048	NA	-0.2505
PSMB3	-0.072321	-0.305808	-0.184858	-0.135376	-0.0655863	-0.1528±0.0985	-0.148372	0.32239	-1.03221	-0.2861±0.6877
PSMB2	0.133702	0.128387	-0.134347	-0.307572	-0.179997	-0.072±0.1959	-0.171956	-0.147553	-0.622544	-0.314±0.2675
ACADVL	-0.0123322	-0.129811	-0.442875	-0.705404	-0.328444	-0.3238±0.2713	0.887139	0.717577	-0.648707	0.3187±0.8421
YLPM1	NA	NA	-0.730445	-0.196668	NA	-0.4636±0.3774	0.187421	NA	NA	0.1874
VPS41	-1.07232	-3.42895	-1.60534	-1.28477	-1.17451	-1.7132±0.9798	NA	-3.88818	-1.65837	-2.7733±1.5767
TMED10	-0.623332	-0.340965	-0.412225	-0.700982	-0.471191	-0.5097±0.1491	-0.399919	-0.327253	-0.315223	-0.3475±0.0458
RBM25	NA	-0.835594	-0.110931	-0.675275	NA	-0.5406±0.3806	NA	-0.100456	NA	-0.1005
NUMB	-2.32143	-2.8761	NA	-0.0480193	-2.28604	-1.8829±1.2527	NA	-0.596419	-1.77452	-1.1855±0.833
RGS6	0.0265871	0.189176	-0.119385	-0.115489	-0.886733	-0.1812±0.4142	NA	NA	-1.12988	-1.1299
EIF2B2	-0.729693	NA	-1.45488	-1.62763	-0.66901	-1.1203±0.4918	NA	-0.236677	-1.21162	-0.7241±0.6894
HINT1	0.345383	0.8915	1.4503	1.63963	1.82536	1.2304±0.6058	0.616651	1.65684	0.0598935	0.7778±0.8106
FHIT	0.102398	-0.792179	-1.05078	0.117882	-0.697358	-0.464±0.5399	NA	NA	-0.0773049	-0.0773
NUP153	NA	NA	NA	4.80106	NA	4.8011	-0.112395	NA	NA	-0.1124
RANBP2	-0.54221	-0.821224	-0.156319	NA	-0.679647	-0.5498±0.286	2.83939	0.118913	-1.61504	0.4478±2.2453
RGS19	NA	NA	NA	NA	NA		0.971142	-1.75744	NA	-0.3931±1.9294
TSC2	-0.277893	0.0744381	-0.293549	-0.907904	-0.381793	-0.3573±0.3537	NA	NA	-0.34478	-0.3448
NDUFV1	0.0152617	0.435549	0.334858	0.793465	0.847465	0.4853±0.3436	-2.01511	0.0102943	-0.25157	-0.7521±1.1016
GSK3A	0.51445	0.430887	0.697945	0.819428	0.630071	0.6186±0.1524	NA	-2.99886	-0.11947	-1.5592±2.036
GSK3B	0.420595	0.0493777	0.547752	1.11982	0.947707	0.6171±0.4265	-1.35061	NA	-0.683937	-1.0173±0.4714
GZMK	NA	NA	NA	NA	NA		NA	3.01364	NA	3.0136
NT5C2	-1.71338	-1.74518	-1.12974	-1.51951	-1.50588	-1.5227±0.2452	-0.932097	-1.33786	-1.13366	-1.1345±0.2029
SEPHS1	NA	NA	NA	-1.31758	NA	-1.3176	1.89636	-0.0550877	NA	0.9206±1.3799
CAMP	NA	NA	NA	NA	NA		0.986427	-2.61069	NA	-0.8121±2.5435
GMPS	0.0756365	-0.595635	-0.175858	-0.319997	0.0981854	-0.1835±0.2894	NA	-0.586803	-0.425132	-0.506±0.1143
MRE11	0.0856528	-0.434546	NA	NA	NA	-0.1744±0.3678	0.858154	-0.934651	NA	-0.0382±1.2677
ENTPD1	1.1566	1.59252	NA	NA	0.431817	1.0603±0.5863	3.09152	5.79125	1.56039	3.4811±2.1422
GNAQ	2.33982	2.05823	2.13526	2.28307	2.00422	2.1641±0.1437	-0.374177	-1.83645	1.38595	-0.2749±1.6135
GNG10	0.746295	1.14864	0.707433	1.08061	1.17864	0.9723±0.2273	-0.0274388	0.320144	-0.396861	-0.0347±0.3586
IDH3A	0.998856	0.855726	0.722222	0.602862	0.942363	0.8244±0.1619	-1.57182	-0.0279508	0.663889	-0.312±1.1446
SULT1A1	-0.923722	0.611251	-1.1151	-0.208154	0.320039	-0.2631±0.7533	NA	NA	0.605519	0.6055
CRIP1	NA	NA	NA	NA	NA		-0.21915	0.08008	0.288645	0.0499±0.2552
PPOX	-0.70083	-0.762787	-0.770913	-1.08049	-1.07131	-0.8773±0.1834	NA	-3.3632	-1.07446	-2.2188±1.6184
GDI2	1.26139	1.74666	1.70107	1.80442	1.74975	1.6527±0.2218	0.636261	1.05624	1.71599	1.1362±0.5443
EMD	-0.579866	-0.257408	-0.195087	0.648893	-0.434778	-0.1636±0.4787	-0.599776	-1.20771	-2.25088	-1.3528±0.8351
CPT1A	-0.538924	-0.514696	0.142832	0.616428	0.261046	-0.0067±0.5059	-0.385467	-0.884392	-2.4169	-1.2289±1.0586
GATM	0.0518923	0.01615	0.943388	-0.127041	-0.275028	0.1219±0.4771	-0.99	-0.658165	-0.303576	-0.6506±0.3433
SERPINB8	NA	NA	NA	NA	NA		0.370743	0.546862	NA	0.4588±0.1245
SERPINB9	-0.689128	-0.31332	-0.339702	-0.935661	-1.33542	-0.7226±0.429	1.15328	0.808102	-0.686362	0.425±0.9778
SERPINH1	-0.217102	-1.78321	NA	-0.327794	NA	-0.776±0.874	6.22376	6.14146	0.609338	4.3249±3.218
PDLIM4	NA	NA	NA	-1.45692	NA	-1.4569	-1.40472	NA	NA	-1.4047
ST13	1.27622	1.3544	1.65954	1.46555	1.59237	1.4696±0.1596	-1.95775	-1.8503	0.647762	-1.0534±1.4743
VASP	NA	NA	NA	NA	-1.95787	-1.9579	1.57084	1.1364	NA	1.3536±0.3072
DNM2	-0.0101658	0.734016	0.542767	0.0520747	0.23491	0.3107±0.3196	-1.88042	-0.398607	-0.047257	-0.7754±0.9729
METAP2	-1.29853	-1.25672	-0.704525	-1.11435	-0.0463101	-0.8841±0.5239	-0.929559	-1.2879	-0.508265	-0.9086±0.3902
LRBA	-0.3318	-0.722772	-0.910682	-0.696486	-1.27466	-0.7873±0.3437	-0.184539	-0.0181561	-0.842417	-0.3484±0.4359
BCAM	0.316199	0.420486	0.356309	0.0958555	0.360671	0.3099±0.1253	-0.63058	NA	0.218129	-0.2062±0.6001
PPT1	0.595199	0.88508	0.671568	0.154417	0.300475	0.5213±0.2931	-0.402402	-0.688949	-0.140993	-0.4108±0.2741
RPL14	0.438558	0.545572	0.176241	0.44142	0.398159	0.4±0.1364	0.216727	1.14224	0.421005	0.5933±0.4862
CCT8	0.450161	0.691086	0.63409	0.757679	1.16754	0.7401±0.2649	-0.192092	0.892075	0.332507	0.3442±0.5422
CCT4	-0.330643	-0.157117	0.0712915	0.239949	0.0854243	-0.0182±0.2249	-0.921678	0.206272	0.138579	-0.1923±0.6326
ATP1A2	2.85533	2.95257	3.32076	2.55865	3.18386	2.9742±0.2964	-1.26833	0.519232	2.68195	0.6443±1.9781
ANXA11	-0.126099	0.256731	0.258725	0.129476	0.195222	0.1428±0.1594	1.08933	2.90455	0.414711	1.4695±1.2877
FXR1	-0.926942	-0.693869	-0.777536	-1.23061	-0.553741	-0.8365±0.2585	-0.559306	-0.117687	-1.80211	-0.8264±0.8734
FXR2	-0.936356	-1.76485	-0.430645	-0.261613	NA	-0.8484±0.6749	NA	NA	NA
RAB5C	0.966952	0.917844	1.14982	0.448239	1.53939	1.0044±0.3955	1.21115	0.829249	0.35129	0.7972±0.4308
RAB7A	1.47432	1.62621	1.84744	1.76832	1.95037	1.7333±0.187	0.336573	1.11028	1.104	0.8503±0.4449
RAB9A	0.0591937	0.143888	-0.171311	-0.218991	0.156707	-0.0061±0.1774	-0.556698	-0.439605	0.155454	-0.2803±0.3819
RAB13	NA	NA	-1.22746	NA	NA	-1.2275	2.08719	1.45957	NA	1.7734±0.4438
RAB27A	0.579541	NA	NA	NA	NA	0.5795	-1.69519	0.620481	NA	-0.5374±1.6374
PLCD1	0.0878202	0.35768	0.0421966	-0.0129448	-0.24882	0.0452±0.2175	NA	0.323419	-0.174638	0.0744±0.3522
DUSP3	1.26478	1.34794	1.07791	1.3736	1.40521	1.2939±0.1315	0.168457	-0.0587948	1.35923	0.4896±0.7616
MMP16	NA	NA	NA	NA	NA		3.09051	4.08807	NA	3.5893±0.7054
SMARCA2	NA	NA	-1.81484	-3.28408	-2.25581	-2.4516±0.7539	NA	-1.88725	NA	-1.8873
IDH3G	0.541035	0.56813	0.688809	0.35335	0.658627	0.562±0.1317	-0.453193	0.0926332	0.520815	0.0534±0.4882
GALK1	0.341503	0.641431	0.503391	0.654798	0.192788	0.4668±0.1987	1.58297	3.25243	0.44008	1.7585±1.4144
SSR4	1.09054	0.634674	0.667981	0.361463	0.773268	0.7056±0.2635	3.25095	2.69823	0.73757	2.2289±1.3208
BCAP31	-1.68104	-2.22521	-1.28276	-1.21289	-1.17152	-1.5147±0.4459	NA	2.34925	-3.25791	-0.4543±3.9649
TPMT	NA	NA	NA	NA	NA		-1.20076	NA	NA	-1.2008
RENBP	NA	NA	NA	NA	NA		1.63506	0.848301	-0.848153	0.5451±1.2691
MECP2	-0.956132	-0.881559	-0.839596	-0.929757	-0.811216	-0.8837±0.0604	-0.140737	-0.668202	-0.565569	-0.4582±0.2797
HCFC1	-1.79839	NA	-0.911865	-1.54993	-1.04862	-1.3272±0.417	0.723974	-0.755051	-1.05066	-0.3606±0.9508
ALDH3A2	-1.08734	-0.876585	-0.277143	0.0644077	-0.686928	-0.5727±0.4646	-0.808013	0.161898	-2.08282	-0.9096±1.1258
ALDH5A1	1.33942	1.10373	1.22005	0.847161	1.34321	1.1707±0.206	-3.74662	-5.7317	0.581455	-2.9656±3.2282
HSD17B4	-0.606731	-0.175332	-0.175843	-0.583369	-0.813513	-0.471±0.2841	-0.61753	-0.975864	-0.555155	-0.7162±0.227
PSMD7	-1.30434	-1.03266	-0.984362	-0.872791	-0.823761	-1.0036±0.1878	-2.44426	-1.6612	-1.51371	-1.8731±0.5001
GPM6A	-0.97531	-1.62924	-1.46199	-0.329221	-0.266372	-0.9324±0.6276	NA	NA	1.25653	1.2565
USP11	-0.86232	-0.990189	-1.09918	-1.41493	-1.60207	-1.1937±0.3065	NA	NA	-0.428165	-0.4282
CLCN3	-0.721721	-1.13962	-0.630311	-1.34208	-0.805754	-0.9279±0.301	NA	0.414776	-0.471006	-0.0281±0.6263
DYNLT3	NA	-0.918479	-0.990467	0.643731	-0.578805	-0.461±0.7581	NA	NA	NA
VAMP7	-1.50606	-0.742026	-0.948327	-0.924874	-0.699828	-0.9642±0.322	NA	-2.98091	-1.81496	-2.3979±0.8245
RPS6KA3	-2.04049	-1.55069	-1.12087	-1.45811	-0.897975	-1.4136±0.4374	0.91066	1.52607	-1.13958	0.4324±1.3957
HDGF	-1.06587	NA	NA	0.478603	0.075672	-0.1705±0.8011	0.23315	1.75633	-0.518115	0.4905±1.1588
LUM	-0.112031	0.830694	0.755085	0.275118	-0.187111	0.3124±0.4732	5.8515	2.7982	1.50872	3.3861±2.2303
PRELP	-2.08052	-1.46655	-1.47385	-3.09498	-2.49367	-2.1219±0.6957	-1.26866	-0.794892	-1.84992	-1.3045±0.5284
CNN1	NA	-1.11749	-1.52598	NA	-0.122936	-0.9221±0.7216	0.514019	NA	NA	0.514
NDUFA8	-0.37427	0.154403	0.25563	0.162987	0.920117	0.2238±0.4615	-2.05178	-1.83757	-0.784792	-1.558±0.6782
HNRNPA3	-0.721271	-0.145556	0.089597	-0.367862	-0.217227	-0.2725±0.3003	-0.0579612	0.0872592	-0.468319	-0.1463±0.2881
PGD	-0.442453	0.306199	0.761768	0.674753	0.772294	0.4145±0.5154	1.50384	0.453116	-0.0262887	0.6436±0.7826
HNRNPM	0.317259	0.597089	0.568086	0.213852	0.471562	0.4336±0.1644	2.09227	2.07149	0.51413	1.5593±0.9052
RAP1GDS1	-0.576272	-0.0772939	0.102975	0.488322	0.549521	0.0975±0.4587	-2.5207	-1.09842	-0.478794	-1.366±1.0469
MAP2K6	NA	NA	NA	-2.91786	0.37539	-1.2712±2.3287	NA	NA	0.1619	0.1619
ARHGDIA	1.23987	1.00896	0.864366	1.37207	0.438219	0.9847±0.3636	-0.0772261	-0.167584	0.358357	0.0378±0.2812
ARHGDIB	NA	NA	0.0303393	-0.652466	-0.101449	-0.2412±0.3622	2.91471	1.73034	NA	2.3225±0.8375
AGFG1	-1.95098	-2.34208	-1.66767	-0.768209	-1.02083	-1.55±0.6506	NA	-2.79183	NA	-2.7918
HNRNPF	-0.136274	-0.234161	-0.263979	0.833534	-0.587256	-0.0776±0.5368	1.19971	0.0686747	-1.54739	-0.093±1.3807
STAT2	NA	NA	NA	NA	NA		1.00752	0.0671069	NA	0.5373±0.665
VAV2	0.23376	NA	0.473462	-0.703019	0.956653	0.2402±0.697	1.85869	-1.18781	0.811053	0.494±1.5478
RIDA	2.26265	1.29649	1.24515	1.78533	1.87087	1.6921±0.425	NA	NA	1.11822	1.1182
SMS	-0.645041	-0.567431	0.240463	0.149383	0.143263	-0.1359±0.432	-0.779305	-0.134442	-0.590911	-0.5016±0.3316
HK2	NA	1.46746	NA	NA	1.7939	1.6307±0.2308	-0.00877134	0.358189	NA	0.1747±0.2595
HK3	NA	NA	NA	NA	NA		-0.675462	1.10564	NA	0.2151±1.2594
MRPL12	NA	NA	NA	NA	-1.31785	-1.3179	NA	NA	NA
DGKQ	0.914512	0.665084	0.508601	0.0436373	0.382808	0.5029±0.3245	-2.64492	NA	1.35517	-0.6449±2.8285
THOP1	-0.640221	-0.994179	-0.62633	-1.31742	-1.10898	-0.9374±0.3009	NA	-1.88197	-1.75522	-1.8186±0.0896
AKR1C2	NA	NA	-2.24934	-3.50665	-2.92676	-2.8943±0.6293	NA	NA	NA
CAPZA1	0.532041	1.16756	1.00871	1.19823	0.978093	0.9769±0.2666	1.2852	2.5709	0.133531	1.3299±1.2193
CRIP2	0.20218	1.11828	1.25445	1.57952	1.52388	1.1357±0.5553	1.12811	-0.861753	-0.560915	-0.0982±1.0726
BLVRA	0.614424	0.815867	0.36876	0.54395	0.0623602	0.4811±0.2836	-0.581292	-0.302961	0.175312	-0.2363±0.3827
SLC25A1	-0.598652	-0.430048	-0.566102	-0.670548	-0.860377	-0.6251±0.1578	-0.705201	-1.09885	-0.489509	-0.7645±0.309
PPP5C	-0.966332	-0.858605	-0.965915	-0.818523	-0.908587	-0.9036±0.0654	NA	NA	-1.57778	-1.5778
ARFIP2	-0.372467	NA	1.57516	-7.69186	-0.448904	-1.7345±4.0805	NA	NA	NA
ARFIP1	-0.457301	0.0511019	-0.273542	-1.13875	-0.347737	-0.4332±0.4375	0.967329	2.12391	-1.44643	0.5483±1.8217
NUBP1	-1.64988	-0.964667	-1.22278	-1.0122	-1.16489	-1.2029±0.2715	-1.62813	NA	-0.958262	-1.2932±0.4737
ACLY	-0.0949063	-0.0133175	0.186606	0.193247	0.269538	0.1082±0.1545	-0.480212	-0.583889	0.306924	-0.2524±0.4871
SUCLG1	0.294941	0.268194	0.295011	0.483683	0.545163	0.3774±0.1274	-1.1927	-2.57014	-0.384533	-1.3825±1.1051
MVD	0.382417	0.727163	0.265062	-0.272694	-0.288279	0.1627±0.4388	-2.06039	NA	0.225005	-0.9177±1.616
RABGGTB	-2.44348	-0.916337	-0.887062	-0.815035	-1.72503	-1.3574±0.7115	NA	NA	-2.46496	-2.465
COPB1	-0.868852	-0.235891	-0.602083	-0.976709	-0.844488	-0.7056±0.2961	-0.0721817	-0.206928	-0.3296	-0.2029±0.1288
COPA	-0.0458013	-0.22088	-0.362695	-0.646633	-0.509265	-0.3571±0.2358	1.52808	1.16178	-0.144279	0.8485±0.8791
CTSC	NA	NA	NA	NA	NA		1.62354	-0.361592	NA	0.631±1.4037
AP3M2	0.0560986	0.33915	0.156205	0.238148	0.000857568	0.1581±0.1363	NA	NA	0.105747	0.1057
AP2S1	1.53039	-1.40838	1.07742	NA	0.456851	0.4141±1.2922	-1.44069	1.3857	2.22343	0.7228±1.9199
RCAN1	NA	-0.127856	-0.503386	-0.686447	-1.6685	-0.7465±0.6571	NA	NA	NA
SLC16A1	NA	-2.27783	-0.860657	-0.374481	-1.33235	-1.2113±0.8115	NA	NA	NA
IST1	-0.110098	0.242486	-0.0346043	-0.316436	0.0746494	-0.0288±0.2084	-2.10318	-2.62673	-0.705526	-1.8118±0.9932
SEC24C	-0.576554	-0.349569	-0.823927	-0.949338	-0.767809	-0.6934±0.2345	0.171186	-0.309688	-0.53356	-0.224±0.3601
SUB1	-0.612933	0.16194	-0.839751	-0.919472	0.192296	-0.4036±0.542	1.93962	1.32283	NA	1.6312±0.4361
CLNS1A	0.547619	0.601592	0.246184	0.226127	0.128401	0.35±0.2107	0.469821	3.27249	1.27765	1.6733±1.4426
RARS1	-0.180205	0.220449	0.0613806	-0.0655554	0.226798	0.0526±0.178	0.115333	-0.365732	0.203857	-0.0155±0.3065
ATXN3	NA	NA	NA	NA	NA		NA	2.58758	NA	2.5876
CACNA2D1	0.947554	0.977729	1.32583	1.27112	0.771614	1.0588±0.2334	-1.12299	-0.247306	0.943501	-0.1423±1.0372
YARS1	-0.638848	-0.514983	-0.120577	-0.554503	0.0172015	-0.3623±0.2912	-0.593223	-0.395939	-0.31337	-0.4342±0.1438
USP14	0.21471	0.409898	0.570472	0.737266	0.677421	0.522±0.212	-0.541211	-0.451108	0.221954	-0.2568±0.417
PRKAG1	NA	NA	0.330502	0.170404	0.446823	0.3159±0.1388	NA	1.13956	NA	1.1396
PRKAA2	-0.873631	-1.37788	-0.613406	-0.429715	-0.584972	-0.7759±0.3724	-0.637406	2.02835	NA	0.6955±1.885
HSPA2	1.64162	1.96671	1.84894	2.04426	1.80405	1.8611±0.1551	-0.428405	-0.119165	1.54744	0.3333±1.0628
BCAT1	NA	NA	-1.94246	NA	NA	-1.9425	-1.74512	-2.80339	NA	-2.2743±0.7483
ATP12A	1.78047	1.00302	2.02594	1.98717	2.40082	1.8395±0.5184	0.924834	NA	2.44077	1.6828±1.0719
ATP1B3	0.945978	0.797683	0.560918	-1.87704	0.462197	0.1779±1.1645	1.31348	-1.94213	0.636928	0.0028±1.718
RAD23A	0.300107	-0.997458	0.164254	0.228361	0.252179	-0.0105±0.5539	NA	1.54736	0.279542	0.9135±0.8965
RAD23B	-1.49476	-2.35041	-0.424413	1.00171	-1.01207	-0.856±1.2553	NA	-1.99151	-0.555742	-1.2736±1.0152
EPHA4	-0.388414	-0.715045	-0.590386	-0.302609	-0.182918	-0.4359±0.2155	NA	NA	0.00773546	0.0077
GALC	-1.17826	1.94646	-0.710186	0.503381	0.059047	0.1241±1.2105	NA	NA	0.248917	0.2489
AK2	-0.463951	0.275435	0.337739	-0.127867	-0.0945864	-0.0146±0.3276	2.07151	1.04065	-0.297388	0.9383±1.1878
ALDH18A1	-1.82907	-1.89162	-1.34345	-1.59868	-1.72416	-1.6774±0.2173	-2.59808	-0.514272	-1.07477	-1.3957±1.0783
NAPA	0.411185	0.56135	0.333078	0.269248	0.855169	0.486±0.2334	-1.22183	-0.316118	0.0864822	-0.4838±0.6701
MFAP2	NA	NA	NA	NA	NA		1.44241	-0.0651563	NA	0.6886±1.066
AIF1	NA	NA	NA	NA	NA		NA	-0.0925199	NA	-0.0925
EIF5	-0.608797	-0.464633	-0.508043	-0.155121	-0.357844	-0.4189±0.1728	-1.22226	-0.657394	-0.292978	-0.7242±0.4682
SLC12A2	0.373158	-0.060551	0.18342	0.617392	0.677403	0.3582±0.3063	NA	-0.680176	-0.320283	-0.5002±0.2545
PSMD4	-0.598932	-0.268932	0.313563	-0.0665537	0.894545	0.0547±0.5742	-0.858779	1.6305	-0.115581	0.2187±1.2779
DRG2	-2.49059	-3.13327	-2.70923	-2.15647	-2.23597	-2.5451±0.3945	NA	-3.35691	-1.614	-2.4855±1.2324
CSE1L	-1.04416	-0.911248	-0.750202	-0.63234	-0.716504	-0.8109±0.165	-0.601557	1.09811	-0.766592	-0.09±1.0322
VCP	0.441866	0.558433	0.906386	0.829493	1.14532	0.7763±0.2807	0.229459	0.630093	0.922966	0.5942±0.3481
HADHB	0.742884	0.864782	1.00526	0.393654	0.714114	0.7441±0.2272	-0.153922	0.33123	0.297473	0.1583±0.2709
MANF	NA	NA	NA	NA	NA		NA	0.542183	NA	0.5422
NCKAP1L	NA	NA	NA	NA	NA		-0.920466	-0.667079	NA	-0.7938±0.1792
AFDN	-0.640634	-2.12903	-1.23253	-1.39228	-1.01086	-1.2811±0.5516	NA	NA	-0.906383	-0.9064
NAP1L1	-0.218804	-0.501744	-0.210719	0.0698642	-0.188191	-0.2099±0.2025	NA	-2.37896	-0.698073	-1.5385±1.1886
ADK	-1.23425	NA	NA	NA	NA	-1.2343	NA	1.12669	NA	1.1267
ADAR	-0.747737	-0.361401	-0.336704	-1.88839	-0.481541	-0.7632±0.6498	0.174723	-0.178834	-0.741941	-0.2487±0.4623
LAMB2	-0.632746	-0.929055	-0.774961	-1.19362	-0.939746	-0.894±0.2095	-1.14033	-1.86674	-1.58782	-1.5316±0.3665
CDH6	-1.84109	-2.11403	-0.86399	-2.45996	-1.08657	-1.6731±0.6783	NA	NA	NA
CDH11	NA	NA	NA	-2.17607	-2.59367	-2.3849±0.2953	NA	0.0487684	NA	0.0488
CDH13	0.482703	0.812441	0.312353	0.578578	0.851433	0.6075±0.2264	NA	NA	-1.17146	-1.1715
TPD52	-1.51898	-1.09432	-0.416151	-0.605001	-0.314847	-0.7899±0.5059	NA	0.918653	NA	0.9187
SEC13	-1.06134	-1.70153	-1.53342	NA	-1.54421	-1.4601±0.2767	1.18751	-1.49719	-2.47954	-0.9297±1.8982
SNU13	NA	-1.1663	-0.630654	-1.34334	-0.915934	-1.0141±0.31	NA	2.82516	NA	2.8252
NPEPPS	1.13008	1.33631	1.26737	1.58805	1.50854	1.3661±0.1843	-1.60434	0.275125	1.40419	0.025±1.5198
HNRNPH2	-0.59106	-0.269116	-0.227785	-0.702123	-0.0152881	-0.3611±0.2806	1.02766	-0.340103	-1.42468	-0.2457±1.2289
OXCT1	0.842707	1.01557	1.04569	1.20038	1.37151	1.0952±0.2	-2.53734	-0.835929	0.956397	-0.8056±1.7471
SUMO3	0.965247	1.4021	1.89539	0.31679	2.91657	1.4992±0.9822	0.351655	1.71692	0.0527344	0.7071±0.8872
EIF3B	-0.822981	-0.704487	-0.486153	-0.904007	-0.668435	-0.7172±0.1597	0.00758242	0.0288856	-0.544906	-0.1695±0.3253
FCGRT	NA	NA	NA	NA	NA		0.625231	-0.307545	NA	0.1588±0.6596
BID	NA	NA	NA	-0.041597	NA	-0.0416	NA	2.83674	NA	2.8367
ATP5MF	2.34081	2.14157	2.11432	2.12384	1.96472	2.1371±0.1341	-0.261002	-1.70824	1.86805	-0.0337±1.7989
NDUFV3	NA	-0.308279	-0.211156	0.567812	0.0126177	0.0152±0.3921	NA	NA	NA
MARS1	-0.106149	0.364709	0.566474	-0.0362132	0.478179	0.2534±0.3058	0.731768	0.327658	-1.52282	-0.1545±1.2021
ARPP19	1.07084	1.46217	1.69905	2.30284	1.98631	1.7042±0.4737	0.325725	NA	NA	0.3257
ATP5F1E	0.665097	0.564219	NA	NA	NA	0.6147±0.0713	-1.15084	NA	2.75459	0.8019±2.7616
ATP5ME	1.15723	1.92106	1.54093	1.28043	0.901558	1.3602±0.389	-1.19593	NA	1.02294	-0.0865±1.569
EIF6	NA	-0.238941	-0.593492	1.3264	-2.00879	-0.3787±1.3699	NA	NA	NA
NDUFA6	0.462627	0.528241	0.130994	-0.00363615	1.28221	0.4801±0.5005	0.278147	-1.03634	1.2384	0.1601±1.142
JAM2	NA	-0.667794	-0.618675	0.0953605	0.135341	-0.2639±0.4387	NA	NA	0.33983	0.3398
TMEM33	1.0447	1.11531	0.283067	0.714189	-0.129477	0.6056±0.5265	NA	NA	0.321452	0.3215
CORO7	0.224706	-0.162233	-0.673564	NA	-0.974007	-0.3963±0.5326	0.780539	1.03646	0.305905	0.7076±0.3707
NUP107	NA	NA	-1.89067	-3.13688	-5.69363	-3.5737±1.9388	0.131239	NA	NA	0.1312
GSDMD	NA	NA	NA	NA	NA		2.62113	-0.171196	NA	1.225±1.9745
EEFSEC	NA	NA	-0.433976	NA	-0.682379	-0.5582±0.1756	-0.295223	-0.665193	NA	-0.4802±0.2616
MTPN	-0.986442	-0.473074	-0.0732877	0.438734	0.642816	-0.0903±0.6647	0.461564	0.22601	-1.62565	-0.3127±1.1431
DEFA1	0.207322	-1.06578	NA	-0.274847	NA	-0.3778±0.6428	6.77907	6.50618	1.96799	5.0844±2.7023
GNG2	0.469675	0.623652	1.4323	2.75305	0.62401	1.1805±0.9567	NA	NA	-1.00473	-1.0047
ARPC4	1.75887	1.70867	1.49331	1.48928	1.57988	1.606±0.1234	2.74444	1.71967	2.65451	2.3729±0.5675
CD81	2.15613	2.85164	2.30435	2.57662	2.14759	2.4073±0.303	NA	NA	0.821991	0.822
SEC61G	NA	NA	NA	-1.95661	-0.388248	-1.1724±1.109	1.8733	0.822751	NA	1.348±0.7429
TPI1	1.14576	1.69418	1.68143	1.8377	1.99292	1.6704±0.3194	0.527947	0.741227	0.886828	0.7187±0.1805
PLP1	6.65575	7.60268	7.31347	8.34639	6.62577	7.3088±0.7169	1.58014	2.22705	5.61321	3.1401±2.166
EIF3E	NA	-2.55983	-2.26311	-2.48823	-2.86886	-2.545±0.2502	-2.04635	-0.635831	-2.25734	-1.6465±0.8816
SEC61B	NA	NA	NA	NA	NA		-0.797292	-1.293	NA	-1.0451±0.3505
PTEN	-0.299322	-0.646667	-0.727186	-2.14987	-0.633588	-0.8913±0.7224	1.78432	-0.419192	-0.121071	0.4147±1.1955
PPP4C	-2.11696	-0.25794	-1.43337	-1.59229	-1.29486	-1.3391±0.6799	-1.82274	0.374432	NA	-0.7242±1.5536
GABARAPL2	0.140453	-0.793831	-0.0877041	-1.21173	0.135131	-0.3635±0.609	NA	NA	0.490708	0.4907
MYL6	0.460661	0.726314	0.854738	1.19012	1.05814	0.858±0.2853	1.85974	2.14261	0.0884271	1.3636±1.1133
ACTB	2.64951	3.19834	3.20044	2.72633	2.8152	2.918±0.2635	2.31321	2.43422	2.5867	2.4447±0.137
RAC3	-0.443019	-2.31786	-1.15143	2.27903	0.612126	-0.2042±1.7503	NA	NA	NA
EIF4A1	-0.947659	-0.291881	0.322367	-0.494804	-0.120768	-0.3065±0.4682	0.208834	1.0579	-0.42785	0.2796±0.7454
RPS20	1.32975	1.21893	1.45036	0.894665	1.34419	1.2476±0.2136	1.66768	-0.309783	1.53377	0.9639±1.1051
SNAP25	4.33626	4.46743	4.48719	4.80976	4.87436	4.595±0.234	-0.782921	2.25653	3.84372	1.7724±2.351
PRPS1	-0.103513	0.152733	0.355358	0.112122	0.189248	0.1412±0.1651	-1.20616	-0.0401134	0.161013	-0.3618±0.7382
PSMA6	-0.220482	0.151829	-0.178135	-0.157579	-0.416005	-0.1641±0.2041	0.573305	1.60439	0.237315	0.805±0.7124
S100A10	NA	NA	NA	NA	NA		-1.42273	-3.37082	NA	-2.3968±1.3775
CDC42	0.400517	1.12627	0.964626	1.06058	1.63231	1.0369±0.4397	1.11738	0.489688	0.507839	0.705±0.3573
DSTN	0.453012	0.896346	0.889157	1.00337	0.544252	0.7572±0.2425	-2.22145	0.542422	0.0691841	-0.5366±1.4782
GMFB	2.40893	2.61773	2.15621	2.31538	2.28127	2.3559±0.1721	0.414299	-0.523897	2.01154	0.634±1.2819
RAB8A	NA	NA	-2.02582	-2.94935	-1.08787	-2.021±0.9308	-1.34557	-0.965792	NA	-1.1557±0.2685
RAB4B	0.814747	1.1633	0.726636	0.902383	0.334439	0.7883±0.3017	NA	-0.97637	1.13896	0.0813±1.4958
RAB2A	0.630059	0.885552	0.762562	0.587767	0.346702	0.6425±0.2026	-1.54203	0.151291	0.707511	-0.2277±1.1717
RAB5B	0.234573	0.270397	0.709896	-0.221301	1.18493	0.4357±0.5329	-0.765033	-0.970311	-0.193654	-0.643±0.4025
RAB10	-0.406053	-0.368254	-0.311978	-0.571769	-0.848976	-0.5014±0.2171	-3.7363	-0.716621	-0.187985	-1.547±1.9144
UBE2D3	0.340925	0.10494	NA	NA	0.765076	0.4036±0.3345	NA	NA	0.0821337	0.0821
UBE2M	0.739917	1.08831	0.853229	0.955903	0.916416	0.9108±0.1285	0.176967	-2.1118	0.232753	-0.5674±1.3378
UBE2K	-0.996263	-0.904225	-0.347565	0.516932	-0.34929	-0.4161±0.603	NA	1.10934	-0.567882	0.2707±1.186
UBE2N	0.99874	1.4055	1.27055	1.36084	1.551	1.3173±0.2049	-0.149001	-0.83668	0.71485	-0.0903±0.7774
RAB14	0.242261	0.528333	0.567754	0.753701	0.798459	0.5781±0.2207	-0.696339	0.784443	0.163836	0.084±0.7436
ACTR3	0.276586	0.411724	0.559546	1.06635	0.36533	0.5359±0.3137	1.45793	1.84571	0.717936	1.3405±0.573
ACTR2	-0.282769	0.141902	0.457534	0.448662	0.761665	0.3054±0.3951	1.93782	2.07034	0.754756	1.5876±0.7243
ACTR1A	0.342521	0.41234	0.536808	0.676503	0.573665	0.5084±0.1324	-1.30209	-1.33756	0.102278	-0.8458±0.8212
TMEM258	NA	NA	-2.46732	-2.8912	-1.31115	-2.2232±0.8178	-0.132349	-0.305229	-1.84267	-0.7601±0.9415
COPS2	-1.28801	-0.183853	-0.133704	-0.0503161	0.151732	-0.3008±0.5665	-2.64404	-0.949914	-0.950596	-1.5149±0.9779
ARF3	-0.628512	-0.462518	-0.352823	-0.392593	-0.392616	-0.4458±0.1095	-2.209	-1.96453	0.433621	-1.2466±1.4603
ABCE1	NA	1.02951	-1.17553	0.865284	NA	0.2398±1.2284	-1.34142	-1.5437	2.07875	-0.2688±2.0355
RAP1B	0.480101	0.907852	0.943774	1.25359	1.15907	0.9489±0.2994	0.953491	1.39048	-0.734651	0.5364±1.1223
RAP2B	-0.168608	0.242145	0.0855132	-0.305969	0.259947	0.0226±0.2515	-0.423587	0.525427	0.487803	0.1965±0.5374
RPS3A	-0.717258	-0.513213	-0.645564	-0.630409	-0.331393	-0.5676±0.151	-0.142124	-1.39028	-0.544845	-0.6924±0.637
RPL26	0.375091	0.45111	0.265093	0.00718732	0.388766	0.2974±0.1756	0.848695	1.80566	-0.430578	0.7413±1.122
STX1B	1.76639	2.5574	2.53297	3.65651	2.44331	2.5913±0.6785	NA	NA	1.77268	1.7727
PSME3	NA	NA	-2.04037	-4.2487	-3.0838	-3.1243±1.1047	NA	-2.1753	NA	-2.1753
RPL15	-1.58115	-1.5671	-1.93907	-1.50431	-1.71089	-1.6605±0.1729	-0.385722	-2.17624	-1.36179	-1.3079±0.8965
MAGOH	NA	-1.816	-1.76648	-2.24751	-1.84332	-1.9183±0.2217	-0.970934	-1.50393	-0.973873	-1.1496±0.3069
RPL27	0.51675	0.184902	-0.0935381	0.351463	-0.351783	0.1216±0.3476	0.947639	-1.92174	0.762826	-0.0704±1.6059
ATP6V0D1	2.5957	2.63788	2.45041	1.95752	2.73612	2.4755±0.3073	0.906979	-0.747523	2.22438	0.7946±1.4891
PCBD1	0.952694	1.22832	1.48688	1.4539	1.46312	1.317±0.2289	0.179907	1.80683	-0.404024	0.5276±1.1457
RPL37A	NA	NA	NA	NA	NA		-2.21409	2.98726	NA	0.3866±3.6779
RHOA	0.483204	1.3891	1.41507	1.65677	1.64114	1.3171±0.4823	1.23025	1.32589	1.07154	1.2092±0.1285
NCALD	0.650212	0.677723	0.059927	0.623267	0.134988	0.4292±0.3046	NA	NA	NA
HSPE1	2.14022	2.36618	2.21688	1.85494	2.92733	2.3011±0.3964	-0.12415	0.54022	1.93021	0.7821±1.0483
LYZ	-2.25871	NA	-1.63041	NA	-2.70015	-2.1964±0.5376	3.83021	4.22356	-1.23887	2.2716±3.0465
VBP1	-0.394825	-0.0208338	0.274875	0.135104	0.340331	0.0669±0.2931	-0.813148	-1.99686	-0.548507	-1.1195±0.7712
STXBP1	4.10273	4.31525	4.63141	4.59226	4.74242	4.4768±0.2616	-1.06199	-1.91869	4.06297	0.3608±3.2347
B2M	NA	-1.39788	NA	-2.86757	-2.55024	-2.2719±0.7734	-0.0301324	2.20902	-0.37818	0.6002±1.4041
DAD1	-0.298092	-0.770251	0.443327	-0.976788	NA	-0.4005±0.6302	NA	0.872708	0.175326	0.524±0.4931
NPC2	-1.14926	NA	-0.655831	0.467781	-0.352989	-0.4226±0.6782	-2.2386	-0.0819192	NA	-1.1603±1.525
COPZ1	NA	NA	-0.290518	NA	0.390666	0.0501±0.4817	1.40308	1.09756	-0.489472	0.6704±1.016
UFM1	1.45788	0.432637	1.40999	1.29111	1.99926	1.3182±0.565	NA	1.58481	1.40564	1.4952±0.1267
AP1S1	-0.00537821	-0.540396	-1.39264	-0.396227	-1.0948	-0.6859±0.5556	NA	NA	0.212174	0.2122
NUTF2	0.941423	1.73838	-0.101297	-0.294513	1.3029	0.7174±0.8845	-0.0927545	-2.17684	-0.0585096	-0.776±1.2133
HNRNPK	-0.25211	0.349479	0.164076	0.0145753	0.0208337	0.0594±0.2212	-0.27203	0.223783	0.376099	0.1093±0.3389
YWHAG	1.33578	2.03558	2.03061	1.15513	2.36045	1.7835±0.513	-1.01653	-0.312565	1.39181	0.0209±1.2383
RRAS2	-1.27207	-2.06772	-1.38511	-0.824354	-1.27782	-1.3654±0.448	NA	1.52878	-1.21426	0.1573±1.9396
TIMM10	NA	-1.75774	-1.8079	-1.93334	-1.74075	-1.8099±0.0871	NA	-1.82665	NA	-1.8266
RPS7	0.691539	0.438419	0.348041	0.0678279	0.303718	0.3699±0.226	1.92025	1.04187	0.985594	1.3159±0.5241
PPP1CA	-0.241362	0.0195742	0.160181	-0.00970135	0.463088	0.0784±0.2589	1.29733	0.483205	-0.791113	0.3298±1.0526
PPP1CB	0.352217	1.05741	1.1104	1.28554	1.03958	0.969±0.3583	-1.57029	0.541904	0.0840466	-0.3148±1.1111
NCS1	-0.900113	-2.15884	0.544192	-0.101924	0.358877	-0.4516±1.1053	NA	NA	0.209916	0.2099
PSMC1	0.785043	0.621649	0.606743	0.552121	0.480998	0.6093±0.1127	0.327812	0.277438	0.465053	0.3568±0.0971
PSMC5	-0.621879	-0.478075	-0.423929	-0.750004	-0.715972	-0.598±0.1434	-1.61429	-0.303219	-0.831667	-0.9164±0.6596
RPS8	-0.0360566	-0.00248779	-0.094405	-0.577644	0.158671	-0.1104±0.2776	1.07812	1.3173	-0.341056	0.6848±0.8964
RPS15A	0.244371	-0.266479	0.0728193	-0.202192	0.0382138	-0.0227±0.2096	-0.0742655	0.733212	1.11321	0.5907±0.6064
RPS16	0.161335	-0.00711617	0.220249	-0.267864	-0.0314574	0.015±0.1912	0.694114	-1.28212	0.587127	-0.0003±1.1114
UBE2G1	-1.80062	-1.13553	-1.19984	-1.07496	-1.47693	-1.3376±0.3011	-2.01876	-1.80271	-1.15627	-1.6592±0.4488
YWHAE	1.59847	2.05689	2.01629	1.99799	2.02335	1.9386±0.1913	-0.588816	0.729959	1.25633	0.4658±0.9505
RPS14	0.378298	0.115123	0.0885698	0.715459	0.124442	0.2844±0.268	1.98035	0.26433	0.153985	0.7996±1.0241
RPS23	-2.06599	-2.78099	-3.07514	-2.91715	-2.80488	-2.7288±0.3883	-0.170783	-1.97582	-0.843149	-0.9966±0.9123
RPS18	1.44724	1.4705	1.52816	1.05909	1.70356	1.4417±0.2363	2.56886	2.12993	1.33856	2.0125±0.6235
RPS29	1.55504	0.799357	0.105595	0.39303	0.680015	0.7066±0.5451	2.52025	1.19037	1.40684	1.7058±0.7136
RPS13	-0.188293	0.053914	-0.37953	-0.288385	0.215368	-0.1174±0.2465	-0.100704	-0.384692	-0.558603	-0.348±0.2311
RPS11	0.59467	0.726036	0.411146	-0.616719	0.930085	0.409±0.6039	1.50062	1.4373	1.15212	1.3633±0.1856
SNRPE	0.733778	1.26085	0.897829	0.974626	1.28643	1.0307±0.2384	2.68327	2.18125	0.866645	1.9104±0.9381
SNRPF	NA	-3.08693	-1.4168	-1.5101	-3.9145	-2.4821±1.2244	-1.01395	-0.445744	-3.35847	-1.6061±1.544
LSM3	2.58597	2.43354	2.23517	2.11275	2.4606	2.3656±0.1892	2.47606	-2.59872	2.29891	0.7254±2.8802
SNRPD1	-0.8893	-0.617744	-0.621129	-0.742667	-0.971008	-0.7684±0.1587	1.00095	NA	NA	1.001
SNRPD2	NA	-1.08184	NA	NA	NA	-1.0818	NA	0.245797	-0.738039	-0.2461±0.6957
SNRPD3	0.740038	1.11447	0.415881	0.403308	0.035092	0.5418±0.4059	1.05796	2.02574	1.24033	1.4413±0.5143
TMSB4X	0.237624	1.2701	2.16525	2.62512	1.54842	1.5693±0.9129	-0.933498	-1.42575	0.036248	-0.7743±0.7439
PSMC6	-0.286336	-0.217032	0.122606	-0.208511	0.0183441	-0.1142±0.1752	-0.404482	-0.0764109	-0.619983	-0.367±0.2737
SELENOT	NA	NA	-2.01997	-1.38826	-2.77824	-2.0622±0.6959	NA	NA	-1.09767	-1.0977
RPL7A	0.281209	0.234595	0.521123	-0.0442013	-0.0555035	0.1874±0.2424	2.13679	0.8384	0.423125	1.1328±0.894
ETF1	0.176746	0.123439	-0.138032	0.0235092	-0.146471	0.0078±0.1477	-0.324299	-0.710662	0.406334	-0.2095±0.5673
CNBP	NA	NA	-0.45309	NA	NA	-0.4531	0.0560161	0.244535	-3.39295	-1.0308±2.0479
RPS4X	0.784734	0.527018	0.352271	0.218577	0.16901	0.4103±0.2511	1.11506	0.379223	0.889556	0.7946±0.377
PPP2CB	0.613226	0.434596	0.593199	0.475413	0.984429	0.6202±0.2173	-0.771246	-1.60362	0.0407612	-0.778±0.8222
ACTA2	1.3063	2.32511	2.24119	1.67806	1.34678	1.7795±0.4828	2.03568	2.24204	1.15865	1.8121±0.5753
RHOB	1.70693	2.04528	1.76216	2.66229	1.93673	2.0227±0.3823	-1.10655	-0.355915	1.41516	-0.0158±1.2948
RPL23A	-0.509881	-0.734509	-0.610016	-1.05554	-0.762039	-0.7344±0.206	0.72668	0.707845	-0.828073	0.2022±0.8922
RPS6	-0.128369	-0.0262856	0.204341	0.508249	0.419332	0.1955±0.2748	1.12447	0.929186	9.97513e-05	0.6846±0.6008
VSNL1	0.376118	0.106718	1.00594	1.52928	1.24726	0.8531±0.5959	NA	-3.49247	0.575139	-1.4587±2.8762
H4C1	2.47475	2.67017	2.58679	2.18735	2.29006	2.4418±0.2013	3.80894	3.78934	2.78224	3.4602±0.5872
RAB1A	-0.512473	0.225423	-0.505217	-0.858431	-0.030576	-0.3363±0.4305	-0.275182	-1.07629	NA	-0.6757±0.5665
RAN	0.294585	0.811988	0.81361	1.00409	0.978674	0.7806±0.2861	0.329355	0.992107	0.032011	0.4512±0.4915
RPL23	0.038999	-0.0466599	-0.0923184	-0.278617	-0.0813575	-0.092±0.1164	0.775857	0.906832	0.32004	0.6676±0.308
RAP1A	-0.624219	-0.511136	-0.0521403	0.353841	0.112309	-0.1443±0.4145	-0.758218	2.91765	-1.56688	0.1975±2.3902
UBE2D2	0.20194	0.977147	0.483805	0.678798	1.07719	0.6838±0.3581	-0.583554	0.612291	-0.314306	-0.0952±0.6273
RPS15	-1.22146	-0.802999	0.493549	-0.6365	0.617775	-0.3099±0.8196	0.0530742	0.310954	0.232639	0.1989±0.1322
RPS24	0.777975	0.274109	0.236209	0.117407	0.191928	0.3195±0.2628	1.32054	1.18216	0.57844	1.027±0.3946
RPS25	0.563395	0.711923	0.426008	0.261944	0.46164	0.485±0.1669	0.855264	-2.98337	0.574492	-0.5179±2.1398
RPS26	1.1112	1.17539	1.60135	-0.464208	0.11988	0.7087±0.8513	-1.52179	-0.218342	1.05888	-0.2271±1.2904
RPS28	1.99942	1.83147	1.41089	0.934977	1.77763	1.5909±0.4249	2.19155	2.7823	2.25753	2.4105±0.3237
FAU	1.48151	0.974389	1.24755	-0.167055	1.22431	0.9521±0.6509	4.54505	NA	1.52117	3.0331±2.1382
GNB1	3.46447	4.14644	4.00619	3.7649	4.03438	3.8833±0.2723	-0.363531	1.82645	2.44536	1.3028±1.4759
RBX1	-2.48667	-2.54075	-2.01854	1.09943	-1.72304	-1.5339±1.5105	NA	NA	-3.04564	-3.0456
GNB2	1.62753	2.11238	2.12731	1.97734	1.97851	1.9646±0.2014	0.456913	0.0892098	1.63004	0.7254±0.8047
RPL30	0.244083	0.0173989	-0.559137	-1.0274	-0.894669	-0.4439±0.5575	0.506211	0.618044	0.0408888	0.3884±0.3061
RPL39	NA	0.119184	0.803491	NA	-3.42598	-0.8344±2.2703	2.1799	NA	NA	2.1799
RPL31	-0.540034	-0.102116	-0.598317	-1.15305	-0.941784	-0.6671±0.4036	0.602616	-0.17711	-0.11821	0.1024±0.4342
RPL10A	-0.823071	-0.876813	-0.684981	-1.01088	-0.326898	-0.7445±0.261	0.746738	1.39976	-0.635857	0.5035±1.0394
RPL32	-0.734396	-1.16849	-0.958686	-0.49707	-1.0152	-0.8748±0.2624	0.942136	0.686312	-0.678785	0.3166±0.8714
RPL11	-0.100043	-0.0486307	-0.122219	0.52379	0.429871	0.1366±0.3135	0.966826	0.697559	-0.575097	0.3631±0.8236
RPL8	-0.512951	-1.35185	-1.54049	-0.0777797	-1.89	-1.0746±0.753	0.274245	1.132	-0.456126	0.3167±0.7949
PPIA	3.26893	3.36019	3.3203	3.48119	3.5745	3.401±0.1247	2.58194	2.56971	3.13924	2.7636±0.3253
FKBP1A	0.41709	1.36556	1.65683	0.877427	1.29224	1.1218±0.4825	-0.751418	0.466019	0.24967	-0.0119±0.6495
RPS27A	2.45072	3.00305	2.72742	2.0738	2.81409	2.6138±0.3615	2.08851	3.27171	1.50608	2.2888±0.8997
GRB2	0.141286	0.0947116	0.0475108	-0.137936	0.405531	0.1102±0.1962	0.184975	-0.224225	0.236472	0.0657±0.2524
TRA2B	-0.160504	-0.364705	-0.407826	-0.119528	-0.524162	-0.3153±0.171	0.300625	2.8441	-0.0601374	1.0282±1.5829
RAC1	1.21168	1.95947	2.19999	1.81423	1.86477	1.81±0.3659	0.447884	-0.118052	1.71195	0.6806±0.9369
AP2B1	0.375106	0.796817	0.926402	0.800699	1.14978	0.8098±0.2821	-1.17791	-0.712552	0.459216	-0.4771±0.8436
VAMP2	3.28607	3.49623	3.15113	2.47499	3.98309	3.2783±0.549	0.371827	0.778521	3.1194	1.4233±1.4829
GNAS	1.48948	1.65347	1.70442	1.67147	1.41144	1.5861±0.1281	0.205369	0.0876823	0.807935	0.367±0.3864
GNAI1	0.42984	1.14461	1.03639	1.12333	1.12649	0.9721±0.306	1.5424	NA	-0.534883	0.5038±1.4689
YWHAZ	-0.662554	-0.0224017	0.140953	0.101723	0.292811	-0.0299±0.3711	-1.31022	-0.929578	-0.912204	-1.0507±0.2249
PPP2R2A	-0.233996	0.0974435	0.258489	0.202182	-0.0730275	0.0502±0.2029	-1.19589	-1.56653	0.226816	-0.8452±0.9467
RPL38	-0.163887	-0.110607	-0.879648	-0.614667	-0.896649	-0.5331±0.3787	0.596443	-1.54986	0.258891	-0.2315±1.1541
SKP1	-1.04496	-0.552266	-1.17889	-0.511931	-0.0620213	-0.67±0.4495	NA	0.167021	NA	0.167
GNG5	NA	NA	-2.62744	NA	-3.81642	-3.2219±0.8407	NA	-0.502031	NA	-0.502
RPS21	0.425523	1.05474	0.31485	NA	0.102615	0.4744±0.4094	0.573263	2.34553	0.850761	1.2565±0.9533
EIF5A	-0.875451	-0.809037	-0.739979	-0.514329	-0.825602	-0.7529±0.1419	-0.940636	-0.575189	-0.420882	-0.6456±0.2669
RACK1	-0.0413632	-0.479705	-0.151206	-0.229845	-0.438275	-0.2681±0.1873	0.460654	2.0252	-0.174638	0.7704±1.1322
ACTG1	3.26781	3.96303	3.64649	3.46734	3.4936	3.5677±0.2588	2.23851	0.83609	1.86722	1.6473±0.7266
UBE2I	-0.84427	-1.31431	-0.67026	-0.335421	-0.337245	-0.7003±0.4073	2.01564	NA	-1.23448	0.3906±2.2982
SELENOW	-0.612326	-0.0952914	NA	NA	-0.674942	-0.4609±0.3181	NA	NA	-1.16683	-1.1668
TMSB10	1.42088	1.62745	1.2602	1.2594	1.79348	1.4723±0.2346	0.00401766	-0.428173	0.235542	-0.0629±0.3369
YBX1	NA	-3.25817	-2.11735	-0.367113	-2.34199	-2.0212±1.2081	-0.139374	-0.0378557	-3.55695	-1.2447±2.0031
SEC11A	NA	-1.83939	NA	-3.7798	NA	-2.8096±1.3721	-1.87973	-1.02676	-1.14773	-1.3514±0.4615
CSNK2B	-1.36077	-0.88987	-0.809842	0.0733602	0.220163	-0.5534±0.6749	NA	1.25261	NA	1.2526
TPM4	-0.488708	0.165999	-0.000105009	0.548154	1.10182	0.2654±0.5976	0.646016	2.01537	-0.836803	0.6082±1.4265
UBE2L3	1.08499	1.59031	1.49046	1.42319	1.67404	1.4526±0.2266	NA	1.09261	NA	1.0926
EEF1A1	1.05793	1.25782	1.19768	1.5655	1.06954	1.2297±0.206	1.12155	1.30448	1.31284	1.2463±0.1081
FKBP1B	-1.53227	-1.28901	-0.463038	0.416247	0.0307593	-0.5675±0.8349	NA	NA	-0.285982	-0.286
ACTA1	3.70911	4.71951	4.77419	4.59302	5.11558	4.5823±0.525	3.40944	4.68533	2.7735	3.6228±0.9736
TUBA1B	4.37873	4.98482	4.89642	4.91485	4.76383	4.7877±0.2422	1.83721	1.68142	4.2116	2.5767±1.418
TUBA4A	5.86311	5.76873	5.85653	5.77353	6.00544	5.8535±0.0959	0.842815	1.50556	5.52825	2.6255±2.5356
TUBB4B	5.17885	5.65279	5.50333	5.54837	5.70547	5.5178±0.2058	1.90375	2.66775	4.91465	3.162±1.5651
CSNK2A1	1.99777	2.18633	1.65563	1.73777	1.49061	1.8136±0.2774	-0.504416	-2.24477	1.44483	-0.4348±1.8458
PAFAH1B2	0.603924	1.19228	0.911996	0.990446	1.048	0.9493±0.2186	-1.98142	-0.712917	0.654712	-0.6799±1.3184
H3C1	1.02825	1.98802	1.72632	2.02777	0.449992	1.4441±0.6851	3.06489	3.27148	0.996888	2.4444±1.2578
HBB	1.65158	1.91741	2.73457	2.1939	2.6787	2.2352±0.4715	1.18487	2.07612	2.8776	2.0462±0.8468
NOMO3	NA	NA	-1.21559	-2.12161	-0.99502	-1.4441±0.597	-1.41524	-0.538837	NA	-0.977±0.6197
HBG1	0.77083	-0.803152	0.71112	2.80706	0.281397	0.7535±1.3101	NA	0.0629914	-1.14464	-0.5408±0.8539
HBA1	1.68131	1.96656	2.85641	2.67889	2.92503	2.4216±0.5621	1.48117	2.30114	2.25029	2.0109±0.4594
CXADR	NA	-0.731257	-0.226405	NA	NA	-0.4788±0.357	NA	NA	NA
IGBP1	0.299501	-0.265125	0.208501	0.166567	0.50916	0.1837±0.2836	-1.21085	NA	0.82613	-0.1924±1.4404
SIRPA	1.67854	1.53164	1.26588	1.60235	1.85261	1.5862±0.2153	0.669976	-0.1396	1.82688	0.7858±0.9883
CYP4F2	0.421696	0.350423	NA	0.133514	0.63918	0.3862±0.2085	0.233581	0.333045	1.63171	0.7328±0.7801
EIF4G2	-0.50972	-0.54261	-0.0767755	-0.111923	-0.0587218	-0.26±0.244	0.667494	-0.360254	0.230298	0.1792±0.5158
GTF2I	1.04912	-0.430376	0.504632	0.672513	0.809267	0.521±0.568	0.895636	NA	-0.101973	0.3968±0.7054
PIP4K2B	2.3277	2.04236	1.58623	1.8594	1.87696	1.9385±0.2722	NA	NA	0.860935	0.8609
CNTNAP1	2.79959	2.40202	3.19409	2.90963	3.20974	2.903±0.3319	-0.503519	NA	1.84938	0.6729±1.6638
SRPK2	-0.860879	-0.701891	0.605594	-0.9354	-0.6992	-0.5184±0.6366	NA	NA	-1.542	-1.542
CCT2	-0.50006	-0.323034	-0.0633473	-0.156062	0.380193	-0.1325±0.3315	-0.230809	-0.6881	-0.0161754	-0.3117±0.3432
KRT85	-0.674738	-1.1841	NA	0.395125	-4.50787	-1.4929±2.115	4.20883	4.10743	-0.653325	2.5543±2.7784
RAE1	NA	-1.01432	-0.33913	-7.71655	-1.75262	-2.7057±3.3901	-0.324501	NA	NA	-0.3245
GSTO1	1.11784	1.36187	1.19718	1.73586	1.3261	1.3478±0.2381	0.648007	-0.0297829	0.60471	0.4076±0.3794
PRKDC	-0.834082	-0.549208	-0.429	-0.71924	-0.737738	-0.6539±0.1623	-0.400353	0.044585	-0.316404	-0.2241±0.2364
ADAM17	NA	NA	NA	NA	NA		0.849621	1.7033	NA	1.2765±0.6036
BLOC1S1	NA	NA	NA	-2.60959	NA	-2.6096	NA	1.00949	NA	1.0095
MAP1A	1.91082	2.07349	2.10546	2.17528	2.53859	2.1607±0.2324	-3.06484	-1.03432	1.87313	-0.742±2.4819
HLA-DRB3	NA	NA	NA	NA	NA		NA	0.196821	NA	0.1968
LCN2	NA	NA	NA	NA	NA		-0.512006	0.164309	NA	-0.1738±0.4782
IFI35	NA	NA	NA	NA	NA		-1.13159	-1.49767	NA	-1.3146±0.2589
MT1X	NA	NA	-4.18608	-4.6261	-4.75298	-4.5217±0.2975	-4.32829	-3.33649	NA	-3.8324±0.7013
ABAT	1.45341	1.23298	1.59124	1.67033	1.63533	1.5167±0.1787	NA	-4.00443	0.778031	-1.6132±3.3817
S100A12	NA	NA	NA	NA	NA		0.0617341	1.04654	-1.11925	-0.0037±1.0844
BASP1	1.04351	1.53794	1.35512	1.0648	1.41514	1.2833±0.2194	-4.18218	-0.940954	-0.233267	-1.7855±2.1056
DCD	-0.408108	-0.511609	NA	-1.58989	-1.43685	-0.9866±0.6129	0.0331523	-1.43455	0.0175694	-0.4613±0.8429
MRPS22	-1.62336	-2.14166	-1.69882	NA	-1.7956	-1.8149±0.229	-1.25762	NA	-1.58203	-1.4198±0.2294
MRPS36	0.533357	0.308671	0.896307	0.102126	0.978576	0.5638±0.3748	-0.465836	1.32703	-0.0743214	0.2623±0.9426
MRPS34	-0.566882	-0.671348	-0.63753	-1.69674	-0.629093	-0.8403±0.4802	-0.158378	-3.92285	-0.150864	-1.4107±2.1756
SARNP	-0.814473	-0.311931	-0.135943	-1.01301	-0.4183	-0.5387±0.3637	2.52148	2.06487	-0.33203	1.4181±1.5328
LACTB	NA	-1.51868	NA	NA	NA	-1.5187	0.01545	0.150121	NA	0.0828±0.0952
RPL24	0.96757	0.615121	0.848933	0.738543	1.44893	0.9238±0.3213	3.30884	2.13698	1.13076	2.1922±1.0901
CBX1	NA	0.498381	0.454046	0.480146	NA	0.4775±0.0223	NA	1.20918	NA	1.2092
ARF5	0.934513	1.38626	1.23982	1.28375	1.26037	1.2209±0.1697	0.416357	1.10409	1.28521	0.9352±0.4584
ERH	1.34032	1.26414	1.3848	-0.0210359	1.54448	1.1025±0.6364	5.12549	1.67889	1.41889	2.7411±2.069
RHOG	0.0593538	0.854554	0.284447	1.16231	0.042667	0.4807±0.5031	1.51074	1.217	0.0477522	0.9252±0.7739
RPL19	-0.477564	-0.408565	-0.374229	-0.0640393	-0.209799	-0.3068±0.1676	1.90866	1.94235	-2.03814	0.6043±2.2885
SRSF3	2.06805	1.598	1.8104	1.52789	1.94636	1.7901±0.2279	3.69163	2.67973	1.12713	2.4995±1.2917
H3-3A	-0.431814	-1.48531	-1.6775	0.024423	-1.99959	-1.114±0.8662	NA	-2.53387	NA	-2.5339
CCZ1B	-0.875201	NA	-0.63139	-0.77615	-0.329666	-0.6531±0.2377	NA	NA	NA
FBLN2	NA	NA	NA	NA	NA		0.202689	-0.568204	NA	-0.1828±0.5451
HSPG2	-0.456063	0.208095	-0.127384	-0.217312	-0.332533	-0.185±0.2521	1.88736	1.78092	-0.313269	1.1183±1.2409
ARHGAP4	NA	NA	NA	NA	NA		-0.444458	-0.0355907	NA	-0.24±0.2891
RBM3	-0.27956	-1.26646	-1.16701	NA	-1.64795	-1.0902±0.5788	2.68824	2.16588	NA	2.4271±0.3694
ATP2C1	-0.462974	-0.134677	-0.12474	-0.0833556	0.161003	-0.1289±0.2224	NA	2.53304	0.41957	1.4763±1.4944
CYCS	1.99121	2.21074	1.6932	0.93615	1.93536	1.7533±0.4925	0.0545259	-0.421404	1.8696	0.5009±1.209
MPP1	0.685178	0.751381	0.977005	0.530618	1.24513	0.8379±0.2786	1.17392	-0.257212	0.343085	0.4199±0.7187
TFAM	-0.547009	-0.923312	-0.715422	-1.63122	-1.2062	-1.0046±0.4281	-1.08799	0.63598	-0.551348	-0.3345±0.8822
PITPNA	1.31555	1.41003	0.732512	0.833883	1.16445	1.0913±0.2967	-0.732011	1.22435	0.13474	0.209±0.9803
SLC25A3	0.936183	1.00631	1.89632	0.942449	2.03054	1.3624±0.5514	-1.52969	-3.63838	1.12324	-1.3483±2.386
HDLBP	0.064949	0.230274	0.145056	-0.0723741	0.148287	0.1032±0.1143	0.656603	1.02207	0.240053	0.6396±0.3913
CDK5	-0.463253	0.40584	0.0911506	0.143424	0.479692	0.1314±0.3715	-1.84242	-3.14469	-0.76253	-1.9165±1.1928
PURA	1.37796	1.37746	1.2165	0.915759	1.32204	1.2419±0.1939	-3.61724	-1.08503	0.506576	-1.3986±2.0797
CDC42EP1	0.12945	0.408203	0.119899	-0.0156747	-0.0804837	0.1123±0.1881	NA	NA	-0.229724	-0.2297
CLTC	1.76235	2.04007	1.95054	1.72613	2.12959	1.9217±0.1744	-0.302577	0.11461	1.64137	0.4845±1.0234
NFKB2	0.69707	-0.736949	1.10133	NA	0.350984	0.3531±0.7887	-0.242202	-1.38191	1.51041	-0.0379±1.4569
FKBP3	-0.895871	-0.608006	-0.193883	-0.94045	0.0620754	-0.5152±0.439	-1.57581	-0.128011	-0.349748	-0.6845±0.7798
REEP5	-0.659951	0.903471	0.550532	0.283325	0.0157587	0.2186±0.5908	NA	NA	-0.379714	-0.3797
SORD	0.164327	0.107764	0.189069	-0.587698	0.086327	-0.008±0.3267	NA	0.45308	-0.544022	-0.0455±0.7051
HNRNPU	0.0670341	0.502961	0.414368	0.204848	0.457291	0.3293±0.1858	1.24144	1.92652	0.00498091	1.0576±0.9739
IRF9	NA	NA	NA	NA	NA		-0.592165	-0.386763	-0.880015	-0.6196±0.2478
PDE1B	NA	NA	-1.00545	-2.63509	NA	-1.8203±1.1523	NA	NA	NA
SPTBN1	0.864667	1.47346	1.69154	1.74626	2.07966	1.5711±0.4507	-1.937	-0.96851	1.05278	-0.6176±1.5255
TIAL1	NA	-1.46604	-0.273523	NA	-0.641683	-0.7937±0.6106	NA	NA	-0.867408	-0.8674
SET	-1.29179	-0.278152	NA	NA	0.513758	-0.3521±0.905	-0.917095	-1.39745	-1.61817	-1.3109±0.3585
SRSF2	3.36909	2.98088	2.53627	0.144073	2.46628	2.2993±1.2588	2.14053	-0.838202	3.0014	1.4346±2.0148
AMPD3	-2.38704	NA	-1.90613	-1.26874	-1.43791	-1.75±0.5031	-1.26634	0.183713	-2.39123	-1.158±1.2909
AMPD2	0.349545	0.447732	-0.0732683	0.323561	0.515803	0.3127±0.2291	0.267396	0.302962	0.381547	0.3173±0.0584
FABP5	-0.200913	0.13813	0.453771	-0.0493957	0.137966	0.0959±0.2454	-0.468419	0.640033	-0.0514019	0.0401±0.5599
ANK2	1.39711	1.65774	1.80722	1.46695	1.91064	1.6479±0.218	-2.06896	-2.13887	1.50196	-0.902±2.0821
CAP1	-1.06327	-0.609891	-0.351721	0.0125858	-0.270223	-0.4565±0.4054	0.903835	1.31292	-0.811458	0.4684±1.1271
SLC7A5	-0.432784	-2.31575	-1.35541	2.80844	-1.24407	-0.5079±1.9706	NA	NA	0.309567	0.3096
FMO1	NA	1.02453	NA	1.83181	NA	1.4282±0.5708	NA	2.78745	0.562094	1.6748±1.5736
OTUD4	NA	-3.2965	NA	NA	-4.50765	-3.9021±0.8564	NA	-1.82168	NA	-1.8217
PFKP	0.891079	1.31667	1.20831	1.00612	1.35927	1.1563±0.2016	0.0662839	-0.149249	1.24079	0.3859±0.7481
EWSR1	-0.834802	-0.793831	0.503361	2.15127	-1.09144	-0.0131±1.36	-1.33722	-0.00719588	-1.13665	-0.827±0.717
TAGLN	-1.78799	-0.151071	0.242279	-1.16751	-0.433611	-0.6596±0.8146	0.135617	1.62767	-1.32141	0.1473±1.4746
NAAA	NA	NA	NA	NA	NA		-0.181923	-0.993015	NA	-0.5875±0.5735
OGDH	1.15036	1.15053	1.20539	0.798659	1.18966	1.0989±0.1696	-0.637614	-0.0991252	0.63522	-0.0338±0.6389
ALDH6A1	0.838129	1.26625	1.32301	1.3305	1.11925	1.1754±0.2068	-3.64157	-0.401979	0.708018	-1.1118±2.26
CYP27A1	NA	NA	NA	NA	NA		0.771072	0.133145	NA	0.4521±0.4511
BDH1	0.301968	0.0478503	0.0245115	0.0851953	0.133633	0.1186±0.1105	NA	NA	0.376301	0.3763
COL7A1	NA	0.0663796	-1.59012	3.0532	0.44271	0.493±1.9217	-3.1248	-2.40006	NA	-2.7624±0.5125
H1-1	2.29754	3.56202	3.0504	NA	2.47769	2.8469±0.5747	NA	1.1773	2.89977	2.0385±1.218
RPL18A	-0.948714	-0.2443	-0.769674	-0.254326	-0.54481	-0.5524±0.3115	0.0457196	0.0708305	-0.0620276	0.0182±0.0706
MAP2K1	0.81259	1.14262	1.08651	0.935653	0.845617	0.9646±0.1455	-2.81382	-0.639168	0.716283	-0.9122±1.7808
FKBP4	0.591996	0.764614	0.892043	0.94296	0.942754	0.8269±0.1502	-2.59449	-1.26626	0.132632	-1.2427±1.3637
PLOD1	NA	NA	NA	NA	NA		0.431284	-0.447013	NA	-0.0079±0.6211
NUCB1	-1.48905	-2.00449	-1.27278	-2.20654	-1.11749	-1.6181±0.4696	0.433527	-1.20501	-0.885898	-0.5525±0.8687
RPL6	-0.035506	-0.138658	0.145096	0.143958	0.185473	0.0601±0.1402	1.55011	-0.721637	0.516813	0.4484±1.1374
TOP2B	-0.754465	-0.395024	-0.496153	-0.888092	-0.937228	-0.6942±0.2393	NA	-0.579887	-0.335857	-0.4579±0.1726
AKAP12	-0.807285	-0.164352	-0.515776	-0.30939	-0.136003	-0.3866±0.2792	NA	-0.263583	-1.38037	-0.822±0.7897
SLC25A11	1.40891	1.26149	1.44991	1.12826	0.83836	1.2174±0.2471	-1.81206	-2.44219	1.57913	-0.8917±2.1629
DST	-0.993311	-0.566032	-0.809911	-0.915067	-0.803433	-0.8176±0.1612	NA	-2.81931	-1.05085	-1.9351±1.2505
[truncated: 2,108 more rows]

## Sheet: Table S2-2
Table S2-2. Differentially expressed proteins identified in brain tissue between NS and NC samples. The signification differentially expressed proteins were defined as those Benjamini–Hochberg (BH) adjusted p-value < 0.01 and a fold change of log2 (NS/NC)> 1 (significantly upregulated) or < -1 (significantly downregulated).
Gene Symbols	Average protein intensity (normalized)		log2NS/NC	adj.P.Value
	NC	NS
TYMP	-2.35385	6.17786	8.53171	0.00229963
HMGN4	-5.21003	0.563434	5.77347	8.49077e-05
DEFA1	-0.377768	5.08441	5.46218	0.00346982
FN1	1.12764	6.31925	5.19161	0.000941086
REPS1	-3.46893	1.6594	5.12834	0.009296
POLR2M	-3.18893	1.82771	5.01665	0.00987798
IGHV3-49	-3.07743	1.89863	4.97606	0.00215292
FGB	1.22185	6.17023	4.94838	0.00369642
IGLV3-9	-1.69568	3.20572	4.9014	0.00938621
FCGR3A	-2.08868	2.80801	4.89669	0.0033053
IGKV1D-33	-2.3189	2.54613	4.86503	0.00367582
EHBP1L1	-4.06019	0.740627	4.80081	0.00198926
FGA	0.896103	5.6106	4.7145	0.00818865
GORASP2	-1.59479	2.95966	4.55445	0.00598174
PALLD	-3.01729	1.49855	4.51583	0.00606332
COL6A3	0.391332	4.76796	4.37663	0.00075604
FGG	0.336597	4.70621	4.36961	0.00347702
CFB	-1.64742	2.62977	4.27719	0.000223796
IGKV3-15	2.15808	6.37804	4.21996	0.00478364
CFH	-0.103178	4.09753	4.2007	0.00088511
GRN	-3.09158	1.01505	4.10663	0.00527287
IGFBP7	-2.16764	1.88553	4.05317	3.12821e-05
ITGAL	-1.09261	2.89	3.98261	0.00369592
MRC2	-2.64054	1.27423	3.91477	0.00694804
UHRF1BP1	-2.28546	1.62606	3.91153	0.000154591
PRPF6	-2.8881	1.00362	3.89172	0.00547425
MESD	-0.0596265	3.8075	3.86713	0.00107333
SNU13	-1.01406	2.82516	3.83921	0.000353792
APOH	0.0183052	3.84315	3.82484	0.00079646
PRPF3	-2.8787	0.936108	3.81481	0.000270211
NOP16	-1.74252	2.0026	3.74512	0.00411399
AZU1	-0.0496491	3.6544	3.70405	0.00826157
HLA-A	-0.445132	3.18432	3.62945	0.000160232
PPP1R14B	-2.26816	1.27509	3.54325	0.000930997
CROCC	-1.58609	1.94055	3.52664	0.00929232
RBM3	-1.09025	2.42706	3.51731	0.000175373
RAB34	-2.03506	1.44361	3.47867	0.00537456
C4BPA	-1.126	2.31646	3.44246	0.000234789
ITSN2	-1.05695	2.37507	3.43201	0.000273657
COMMD5	-2.42999	0.98853	3.41852	0.00327882
S100A9	-0.787396	2.6294	3.4168	0.00259081
SEC24A	-2.59803	0.818161	3.41619	0.00572953
HLA-B	-0.913861	2.47536	3.38923	0.00593618
CAPG	-0.0346186	3.3412	3.37582	0.00948733
GC	-0.318683	3.04923	3.36791	0.00162817
VASP	-1.95787	1.35362	3.31149	0.00745038
C1QC	0.448848	3.75385	3.30501	0.00810095
KREMEN2	-0.610546	2.66529	3.27584	0.0085789
TRIP12	-2.64659	0.592757	3.23935	0.000321813
GPX3	-1.63705	1.59711	3.23415	0.00028479
ANXA1	-0.557353	2.66506	3.22242	0.000515582
LUM	0.312351	3.38614	3.07379	0.0053757
KIF21B	0.929295	4.0001	3.0708	0.00206566
CYBA	0.402189	3.39592	2.99373	0.00931152
H1-3	0.88733	3.85884	2.97151	0.00155551
KRT36	0.855154	3.82359	2.96844	0.00440199
SUMF2	-1.22837	1.71712	2.94549	0.000809271
CMPK2	-1.1199	1.81803	2.93792	0.0044775
STAT1	0.52421	3.45019	2.92598	0.00120343
GALT	-1.16138	1.75346	2.91484	0.00162721
B2M	-2.2719	0.600237	2.87213	0.00748469
DDX23	-1.5254	1.24126	2.76666	0.00506913
BABAM1	-2.92733	-0.218665	2.70866	0.00957831
FBLN1	-0.168811	2.49884	2.66765	0.00842681
DEK	-0.500587	2.15611	2.6567	0.00948705
TWF1	-1.55372	1.02713	2.58085	0.00344206
TNC	0.703986	3.28445	2.58046	0.00328542
ARHGDIB	-0.241192	2.32252	2.56372	0.00293402
WARS1	0.247039	2.77266	2.52562	0.00443597
LCP1	0.243124	2.73387	2.49075	0.0045951
HNRNPLL	-1.74329	0.706787	2.45007	0.00552948
PTPN1	-0.723288	1.62775	2.35104	0.00763819
LAP3	0.0162151	2.3666	2.35039	0.00705556
ARPC5	1.80565	4.15052	2.34487	0.000768475
ANXA2	0.387495	2.67606	2.28856	0.00438091
GNS	-1.10004	1.16656	2.2666	0.00150844
JPT2	-1.03442	1.2211	2.25551	0.00822607
ITGA5	-0.139796	2.11327	2.25307	0.000739727
HNRNPUL1	-1.38871	0.851981	2.24069	0.00594796
CHTOP	-1.44666	0.717109	2.16377	0.00580368
PAPSS1	-3.37496	-1.30044	2.07452	0.00914848
SUB1	-0.403584	1.63122	2.03481	0.00223582
SEC16A	-0.531382	1.39804	1.92942	0.00584863
FARP1	-2.12781	-0.20186	1.92595	0.00678119
NID2	0.151624	2.04593	1.89431	0.00692133
GBF1	-3.05993	-1.19076	1.86916	0.00225595
AZGP1	-1.33476	0.533054	1.86782	0.0097914
HDAC2	-2.32741	-0.478002	1.8494	0.00418639
VIM	0.816154	2.65898	1.84283	0.00991348
PDLIM3	-0.484518	1.35142	1.83594	0.00144558
ITGAM	0.693341	2.49875	1.80541	0.00716146
KRT9	0.101285	1.88727	1.78599	0.00799821
CYB5A	-0.633621	1.13971	1.77333	0.00476861
SNRPD1	-0.76837	1.00095	1.76932	0.00520841
ACSL1	-0.781401	0.979792	1.76119	0.00562638
VWF	-0.963013	0.797666	1.76068	0.00332074
ILK	-0.48057	1.27121	1.75178	0.00626626
RPS23	-2.72883	-0.996585	1.73224	0.00362799
EPB41	-1.2913	0.402405	1.69371	0.00607695
CD2AP	-1.98332	-0.311001	1.67231	0.00486161
MX1	-1.44984	0.203135	1.65297	0.00959401
MYH9	0.0578317	1.70555	1.64772	0.00606344
MAP2K2	-1.76534	-0.128597	1.63674	0.00444421
MRPL13	-0.982055	0.644565	1.62662	0.0061823
PRSS3	1.07976	2.65767	1.57791	0.00146215
ARAP1	-1.02973	0.449134	1.47887	0.00399478
LAMTOR5	0.732971	2.20573	1.47276	0.00616923
ITGA7	-0.541911	0.864276	1.40619	0.00644837
PTBP1	-0.227048	1.16049	1.38753	0.00772442
TCERG1	-1.4763	-0.097437	1.37887	0.00806493
PFN1	1.15241	2.51125	1.35883	0.00203589
H2BC1	-1.28751	0.0556456	1.34316	0.00427623
SHMT2	-0.0975731	1.17817	1.27574	0.00453092
ATP13A1	-0.488948	0.771968	1.26092	0.00778528
CORO1B	0.0620261	1.31462	1.2526	0.00709477
ATG7	-0.561565	-1.55193	-0.990364	0.00625482
SORBS1	0.199531	-0.79864	-0.998171	0.00963212
GNG10	0.972324	-0.0347186	-1.00704	0.0082046
CAPN2	-0.166258	-1.18473	-1.01847	0.00939976
CMAS	-0.122905	-1.16883	-1.04593	0.00950956
APPL1	-0.569413	-1.6247	-1.05529	0.00961528
TUBB	3.77731	2.68891	-1.0884	0.00766453
UBE2V2	0.822895	-0.273811	-1.09671	0.00884074
BAG6	-0.0225905	-1.14652	-1.12393	0.00694536
OGDH	1.09892	-0.0338398	-1.13276	0.00908478
GUK1	1.36002	0.173166	-1.18685	0.00784184
NDUFS7	1.06288	-0.124742	-1.18762	0.0048768
FTO	-0.783806	-1.98496	-1.20116	0.00961033
COX5A	2.6274	1.41872	-1.20868	0.00503174
GNAS	1.58606	0.366996	-1.21906	0.00222156
C1orf198	-0.127308	-1.38318	-1.25587	0.00338894
ADSS2	0.868996	-0.393333	-1.26233	0.00987815
PMVK	0.269407	-1.00548	-1.27489	0.00525256
OTUB1	1.06821	-0.207406	-1.27562	0.00495954
YWHAB	0.789812	-0.497369	-1.28718	0.00793339
PRDX3	2.13615	0.845754	-1.2904	0.00953796
FAF2	-1.01159	-2.3148	-1.30322	0.00184785
GPI	1.24445	-0.0589379	-1.30338	0.00846467
ITPR2	0.454954	-0.851535	-1.30649	0.00184038
AGL	-0.0919908	-1.41203	-1.32004	0.0037761
EHD3	1.30062	-0.0285594	-1.32917	0.00659151
VCAN	2.06952	0.739964	-1.32956	0.00438874
PDCD6	1.4566	0.115237	-1.34136	0.00545489
YWHAH	0.565909	-0.779753	-1.34566	0.00629545
ACTR1A	0.508367	-0.845791	-1.35416	0.00632354
RTRAF	-1.45847	-2.81653	-1.35806	0.00626695
MFF	0.840168	-0.532435	-1.3726	0.00282213
VPS11	-1.10862	-2.48158	-1.37296	0.00199162
ATP6V1C1	0.82978	-0.560134	-1.38991	0.00304477
CCNY	1.05927	-0.335881	-1.39515	0.00383887
PPP2CB	0.620173	-0.778037	-1.39821	0.00606143
UBE2N	1.31733	-0.0902771	-1.4076	0.00484194
UQCRQ	2.64569	1.22459	-1.4211	0.00487218
CLTC	1.92174	0.484469	-1.43727	0.00980952
VDAC3	0.550278	-0.915577	-1.46586	0.0057049
STRAP	-0.221218	-1.6933	-1.47208	0.00293391
YWHAE	1.93859	0.465825	-1.47277	0.00686905
ALDH2	1.35463	-0.119215	-1.47385	0.000780933
PITHD1	1.35873	-0.126126	-1.48486	0.00172295
ATP5F1B	3.43001	1.93993	-1.49008	0.00623463
AP2A2	1.03302	-0.466432	-1.49945	0.00227436
COX5B	2.50316	0.991608	-1.51155	0.0063723
NADK2	0.193951	-1.32156	-1.51551	0.00904734
HSPA2	1.86112	0.33329	-1.52783	0.00793699
NDUFB4	2.21326	0.682632	-1.53063	0.000433225
TMSB10	1.47228	-0.0628711	-1.53515	0.000591437
NRAS	1.49218	-0.0500949	-1.54228	0.0078653
ALDH4A1	1.18943	-0.357817	-1.54724	0.00542114
ENO3	3.78249	2.23388	-1.54861	0.00402232
PSAP	0.192769	-1.36037	-1.55314	0.000563162
MGLL	-0.212481	-1.7902	-1.57772	0.00529445
SOD1	1.46451	-0.118679	-1.58319	0.00170315
NIPSNAP3A	-0.320705	-1.92358	-1.60287	0.00269857
CBR1	3.59057	1.98734	-1.60323	0.00469609
VDAC2	1.12029	-0.501504	-1.6218	0.00721194
HIP1R	-0.183681	-1.8092	-1.62552	0.00567046
NDUFA10	0.806337	-0.81996	-1.6263	0.00278586
CFL2	1.31673	-0.311734	-1.62846	0.00351389
TLN2	0.439545	-1.19082	-1.63036	0.00661779
GSK3B	0.61705	-1.01727	-1.63432	0.00451039
TAOK3	-0.314237	-1.96202	-1.64779	0.00349566
IDH2	0.974941	-0.674415	-1.64936	0.00764022
MYO1D	-0.0537447	-1.7054	-1.65165	0.00773592
PIP4K2A	1.99863	0.346045	-1.65258	0.00505882
FTH1	1.59658	-0.0595053	-1.65609	0.00292481
ATP5PD	1.2572	-0.406011	-1.66321	0.00257389
NDUFA2	2.23162	0.566339	-1.66528	0.00771683
PPP1CC	0.070468	-1.61945	-1.68992	0.00329111
LDHB	1.83244	0.138792	-1.69365	0.0011127
ICOSLG	-0.197008	-1.90113	-1.70412	0.00472176
OPTN	-1.10438	-2.82085	-1.71647	0.00441329
GMFB	2.3559	0.633981	-1.72192	0.00863206
IAH1	-0.497028	-2.23206	-1.73504	0.00357155
QDPR	1.71122	-0.0240752	-1.7353	0.00867531
NIPSNAP2	1.14517	-0.591222	-1.73639	0.00861112
NDUFS8	1.44548	-0.297069	-1.74255	0.00231724
ATP6V1E1	1.60532	-0.137764	-1.74308	0.00271028
XPO7	-0.0937801	-1.83968	-1.7459	0.00547822
SH3GLB2	0.695837	-1.0561	-1.75194	0.00391381
SUCLG1	0.377398	-1.38246	-1.75986	0.00406534
TOLLIP	0.560976	-1.21383	-1.7748	0.00802879
CDH13	0.607502	-1.17146	-1.77897	0.00633292
AASDHPPT	0.105857	-1.67592	-1.78178	0.0084791
NDUFA8	0.223773	-1.55805	-1.78182	0.00185123
IST1	-0.0288005	-1.81181	-1.78301	0.00272508
PPP2R5D	0.8048	-0.981248	-1.78605	0.00948121
CYB5B	1.18493	-0.601349	-1.78628	0.000646301
HSPH1	0.856179	-0.940828	-1.79701	0.00223939
NCAM1	2.33435	0.535221	-1.79913	0.00606594
AK1	2.03428	0.234972	-1.79931	0.0043504
ARHGEF2	-0.105951	-1.90713	-1.80118	0.00460078
NDUFB9	1.81634	0.0107025	-1.80564	0.00130467
PRKRA	0.0925146	-1.71594	-1.80846	0.00118878
MDH2	2.71871	0.905055	-1.81365	0.00575487
NDUFS1	1.27183	-0.546045	-1.81788	0.0096122
HMOX2	1.05062	-0.772779	-1.8234	0.000749338
SNX4	0.0780911	-1.75236	-1.83045	0.00941492
MAP1B	1.62502	-0.212999	-1.83802	0.00434179
MTFR1L	-0.971371	-2.81692	-1.84555	0.00626442
SFXN1	1.95987	0.113077	-1.8468	0.000989166
TOMM70	0.793758	-1.05709	-1.85085	0.00185366
USP5	0.661192	-1.19387	-1.85506	0.00848634
PRXL2A	-0.461217	-2.3288	-1.86758	0.000383243
PEBP1	2.61166	0.735936	-1.87573	0.00223514
PIN1	2.13512	0.239695	-1.89543	0.00469753
FARSA	1.20601	-0.710807	-1.91682	0.00301072
ACTG1	3.56765	1.64727	-1.92038	0.000634191
YWHAQ	0.238395	-1.68478	-1.92318	0.000896017
OGA	0.564775	-1.36798	-1.93275	0.00488442
ARRB1	1.96984	0.0196027	-1.95024	0.00572787
PACS1	0.814248	-1.14074	-1.95498	0.00721884
COQ9	0.159375	-1.81249	-1.97187	0.00130666
IMPA1	1.22042	-0.751834	-1.97225	0.00264973
MT-CO2	2.26984	0.290244	-1.97959	0.00655187
TINAGL1	0.0312874	-1.96034	-1.99163	0.00391311
CRYAB	3.43562	1.43904	-1.99658	0.00347212
ATP6V0A1	2.68782	0.691193	-1.99663	0.00852502
DNM3	1.66479	-0.347748	-2.01254	0.00416427
GLO1	1.00337	-1.01497	-2.01834	0.00422979
NAP1L4	0.592592	-1.4318	-2.02439	0.00114077
RHOB	2.02268	-0.0157687	-2.03845	0.0046493
CDK5	0.131371	-1.91654	-2.04792	0.00322529
FKBP4	0.826874	-1.24271	-2.06958	0.0039464
RALA	1.93473	-0.148251	-2.08298	0.00685541
ARPC5L	1.77272	-0.329166	-2.10189	0.00594151
COX7A2	2.4452	0.326693	-2.1185	0.00499347
GDI1	2.52125	0.390988	-2.13026	0.00218153
ADD1	2.29333	0.15722	-2.13611	0.00315514
NEFM	1.63376	-0.504878	-2.13863	0.00457958
HAGH	-0.0344014	-2.18984	-2.15544	0.000552386
SPTBN1	1.57112	-0.617578	-2.1887	0.0066357
UCHL1	3.00737	0.798926	-2.20844	0.00635776
TUBA1B	4.78773	2.57675	-2.21098	0.00346757
FBXO2	0.979485	-1.23585	-2.21534	0.00412609
SPTAN1	1.29517	-0.921383	-2.21655	0.00844002
CISD1	1.32373	-0.894749	-2.21848	0.00651473
IQSEC1	1.66007	-0.558558	-2.21863	0.00474566
CNTNAP1	2.90301	0.672931	-2.23008	0.00659738
SEPTIN7	0.85375	-1.37873	-2.23248	0.000218598
MDH1	1.50137	-0.793298	-2.29467	0.00191859
FIS1	1.2159	-1.10063	-2.31652	0.000144267
MAP1LC3B2	2.49066	0.154791	-2.33587	0.00977469
CD47	2.19669	-0.141225	-2.33791	0.00776387
TMSB4X	1.5693	-0.774332	-2.34363	0.00270666
TUBA1C	3.74545	1.39731	-2.34814	0.002223
TUBB4B	5.51776	3.16205	-2.35571	0.00364065
ATP5MG	2.14491	-0.219365	-2.36428	0.000100507
GLS	1.24349	-1.16043	-2.40392	0.000832386
ESRRA	3.46958	1.0534	-2.41618	0.00594107
TUBB8B	6.59943	4.16497	-2.43446	0.0061984
GNAQ	2.16412	-0.274893	-2.43901	0.00329139
FAP	3.57968	1.12211	-2.45758	0.00967416
DPYSL2	4.29108	1.82567	-2.4654	0.00220362
NEFH	1.86739	-0.598743	-2.46614	0.00964744
MARCKSL1	0.0854841	-2.39564	-2.48112	0.00282652
TES	1.4556	-1.04415	-2.49974	0.00375501
NAPG	1.20326	-1.29788	-2.50114	0.00358725
ST13	1.46962	-1.05343	-2.52305	0.00171743
ENOX2	5.79127	3.26448	-2.52679	0.00108228
GSTT1	0.413133	-2.1152	-2.52833	0.00123307
TUBB2B	5.61808	3.08419	-2.53388	0.00307281
PRKAR1B	2.54016	-0.00526663	-2.54543	0.00479705
TUBA3C	3.64696	1.09798	-2.54898	0.00731693
ANK2	1.64793	-0.901956	-2.54989	0.00904952
ATP1A3	2.34854	-0.213721	-2.56226	0.00191851
TUBB3	3.87752	1.31062	-2.5669	0.00654165
INPP4A	1.37627	-1.19712	-2.57339	0.0097283
GNB1	3.88327	1.30276	-2.58052	0.00167213
SCRN1	1.89205	-0.704035	-2.59609	0.00486696
PURA	1.24194	-1.39856	-2.64051	0.0073881
TSR2	0.680373	-2.06009	-2.74046	0.00506117
NEFL	3.59468	0.825086	-2.76959	0.00656569
ACTR10	0.516063	-2.26164	-2.77771	0.00153196
NDUFB10	1.72576	-1.0695	-2.79526	0.00515848
SNAP25	4.595	1.77244	-2.82256	0.00941889
MAP1LC3A	3.05278	0.133034	-2.91975	0.00941785
TPPP	2.99893	0.0665126	-2.93241	0.00522389
ALDOC	3.73076	0.79063	-2.94013	0.0054176
THY1	3.482	0.502137	-2.97986	0.00557018
CAMK2A	4.28324	1.27685	-3.00638	0.00743435
NAPB	0.48684	-2.53568	-3.02252	0.0013857
TUBB6	4.81306	1.78467	-3.02839	0.00750358
NDUFA13	2.17862	-0.859759	-3.03838	0.00839988
NDUFV2	1.07237	-1.99377	-3.06614	0.00491698
BASP1	1.2833	-1.78547	-3.06877	0.00338095
NDUFA4	1.47157	-1.60592	-3.07749	4.74177e-05
GOT1	3.0923	-0.0347828	-3.12708	0.00541858
MTMR2	-1.0928	-4.25657	-3.16377	0.00639984
CKB	3.99849	0.819629	-3.17886	0.00295272
TUBA4A	5.85347	2.62554	-3.22793	0.00638504
PCSK1N	3.53173	0.265681	-3.26605	0.0010716
TUBB4A	6.12629	2.83564	-3.29065	0.00310175
SIRT2	3.45877	0.124834	-3.33393	0.00323476
S100B	4.90139	1.56072	-3.34067	0.00651791
HPRT1	2.74491	-0.608521	-3.35343	0.00454271
CADM3	1.54125	-1.84625	-3.3875	0.00330681
MBP	6.50804	3.09794	-3.4101	0.00047934
SLC25A4	2.51836	-0.901956	-3.42032	0.000186651
OAS3	2.36121	-1.14263	-3.50383	0.000273347
HDHD2	1.06298	-2.55914	-3.62212	0.00879805
TUBB2A	6.7591	3.04794	-3.71115	0.000193823
SLC44A1	2.025	-1.83738	-3.86238	0.00174878
TUBB8	5.35561	1.41836	-3.93725	8.21825e-05
ENO2	4.76518	0.750141	-4.01504	0.0019629
STXBP1	4.47681	0.360766	-4.11605	0.00607231
CNP	4.4102	0.290237	-4.11997	0.00255401
ALDH5A1	1.17071	-2.96562	-4.13633	0.00576983
ATP1B1	4.00621	-0.153832	-4.16004	0.00148342
PLP1	7.30881	3.14013	-4.16868	0.000951748
DCLK1	1.82138	-2.49072	-4.3121	0.00890565
SYN1	3.74303	-0.603092	-4.34612	0.00868645
SLC1A3	5.58188	0.948114	-4.63377	0.00751709
GNAO1	5.18252	0.155571	-5.02695	0.00642327
BIN1	2.38692	-2.79215	-5.17907	0.0083424
