# Supplementary material for: A Study on the Inflammatory Response of the Brain in Neurosyphilis
Source: Adv Sci (Weinh). 2024 Nov 22;12(5):2406971. doi: 10.1002/advs.202406971 (PMC11792053; doi:10.1002/advs.202406971)
Supplement: Supplementary file 4 — Supplemental Table 3 [file ADVS-12-2406971-s003.xlsx]

## Sheet: Table S3
Table S3. Marker genes of all cell types of scRNA-seq data generated from the CSF of NS patients. p_val: p_value; avg_logFC: average log fold change; pct.1: ratio of cells in this cluster that expressed; pct.2: ratio of cells in the rest of clusters that expressed the gene; p_val_adj: Bonferroni corrected p_value.
Gene	p_val	avg_log2FC	pct.1	pct.2	p_val_adj	Cell type
MS4A1	0	3.48826	0.931	0.085	0	B cell
CD79A	0	3.11417	0.949	0.069	0	B cell
BANK1	0	2.67618	0.826	0.033	0	B cell
RALGPS2	0	2.65369	0.82	0.066	0	B cell
TNFRSF13C	0	2.49385	0.832	0.044	0	B cell
CD79B	0	2.00081	0.743	0.163	0	B cell
CD74	0	1.95056	0.999	0.661	0	B cell
TCF4	0	1.93163	0.66	0.079	0	B cell
VPREB3	0	1.92556	0.495	0.005	0	B cell
CXCR4	0	1.91883	0.907	0.554	0	B cell
CD24	0	1.91759	0.563	0.007	0	B cell
MEF2C	0	1.90181	0.725	0.107	0	B cell
LINC02397	0	1.885	0.615	0.016	0	B cell
HLA-DRA	0	1.87546	0.993	0.407	0	B cell
SPIB	0	1.76782	0.573	0.017	0	B cell
LINC00926	0	1.6707	0.557	0.017	0	B cell
BTG2	0	1.66024	0.853	0.414	0	B cell
CD37	0	1.65083	0.987	0.856	0	B cell
IGHM	0	1.57728	0.76	0.214	0	B cell
IFI30	0	1.54168	0.632	0.127	0	B cell
IGLC7	0	1.53989	0.268	0.003	0	B cell
TNFRSF13B	0	1.46242	0.488	0.026	0	B cell
PMAIP1	0	1.46208	0.352	0.057	0	B cell
SMIM14	0	1.43719	0.486	0.106	0	B cell
AFF3	0	1.43055	0.5	0.057	0	B cell
BCL11A	0	1.42402	0.476	0.031	0	B cell
HVCN1	0	1.40143	0.519	0.077	0	B cell
OSBPL10	0	1.40073	0.465	0.017	0	B cell
SWAP70	0	1.37083	0.51	0.057	0	B cell
CXXC5	0	1.36973	0.541	0.079	0	B cell
LYN	0	1.36658	0.542	0.083	0	B cell
HERPUD1	0	1.3584	0.79	0.405	0	B cell
EZR	0	1.35281	0.873	0.616	0	B cell
BLK	0	1.33216	0.431	0.011	0	B cell
POU2F2	0	1.32657	0.616	0.241	0	B cell
PAX5	0	1.29842	0.426	0.006	0	B cell
ARHGAP24	0	1.28443	0.433	0.023	0	B cell
YBX3	0	1.2819	0.361	0.124	0	B cell
CCDC50	0	1.25434	0.532	0.144	0	B cell
ID3	0	1.25383	0.519	0.191	0	B cell
HLA-DRB1	0	1.21523	0.921	0.474	0	B cell
ADAM28	0	1.2094	0.398	0.06	0	B cell
AIM2	0	1.208	0.44	0.048	0	B cell
COBLL1	0	1.20628	0.406	0.019	0	B cell
COL9A3	0	1.20577	0.317	0.022	0	B cell
STX7	0	1.19053	0.534	0.174	0	B cell
2024-03-01	0	1.18162	0.468	0.062	0	B cell
HLA-DQB1	0	1.17121	0.806	0.362	0	B cell
EBF1	0	1.15533	0.37	0.004	0	B cell
GNG7	0	1.14853	0.397	0.053	0	B cell
TESC	0	1.14773	0.304	0.085	0	B cell
TBC1D9	0	1.13036	0.376	0.046	0	B cell
DUSP1	0	1.12877	0.374	0.102	0	B cell
PDLIM1	0	1.12551	0.457	0.064	0	B cell
FAM30A	0	1.11465	0.314	0.026	0	B cell
CHPT1	0	1.1104	0.423	0.108	0	B cell
CD19	0	1.1066	0.367	0.018	0	B cell
PDE4B	0	1.1019	0.556	0.228	0	B cell
REL	0	1.09729	0.61	0.263	0	B cell
HLA-DQA2	0	1.09561	0.392	0.087	0	B cell
SCIMP	0	1.09247	0.371	0.049	0	B cell
GGA2	0	1.08824	0.533	0.164	0	B cell
PLCG2	0	1.07553	0.443	0.093	0	B cell
CD82	0	1.06741	0.518	0.166	0	B cell
IFT57	0	1.06628	0.47	0.132	0	B cell
HLA-DMA	0	1.06428	0.7	0.239	0	B cell
ORAI2	0	1.06252	0.488	0.165	0	B cell
HLA-DQA1	0	1.06046	0.792	0.239	0	B cell
IGHD	0	1.05381	0.217	0.004	0	B cell
CD70	0	1.04971	0.352	0.044	0	B cell
CD83	0	1.04887	0.291	0.03	0	B cell
MTSS1	0	1.03964	0.394	0.057	0	B cell
SNX2	0	1.02344	0.589	0.257	0	B cell
BASP1	0	1.01419	0.443	0.092	0	B cell
HLA-DPB1	0	1.01008	0.956	0.562	0	B cell
HLA-DMB	0	1.00878	0.526	0.123	0	B cell
MBD4	0	1.00613	0.634	0.325	0	B cell
P2RX5	0	0.997588	0.34	0.07	0	B cell
SKIL	0	0.982577	0.463	0.164	0	B cell
RGS2	0	0.971784	0.278	0.063	0	B cell
GAPT	0	0.962557	0.335	0.051	0	B cell
BTK	0	0.961804	0.384	0.069	0	B cell
TLR10	0	0.958111	0.318	0.03	0	B cell
CTSH	0	0.947059	0.512	0.168	0	B cell
HLA-DPA1	0	0.946506	0.955	0.513	0	B cell
HRK	0	0.946287	0.247	0.004	0	B cell
WDFY4	0	0.943897	0.339	0.034	0	B cell
BCAS4	0	0.941461	0.401	0.073	0	B cell
PKIG	0	0.935913	0.322	0.01	0	B cell
FCGR2B	0	0.922161	0.416	0.073	0	B cell
HIST1H4C	0	0.921495	0.948	0.857	0	B cell
LYL1	0	0.917115	0.42	0.132	0	B cell
NIBAN3	0	0.917071	0.272	0.006	0	B cell
FCRL2	0	0.916483	0.276	0.011	0	B cell
CDK14	0	0.908532	0.306	0.023	0	B cell
BTG1	0	0.904247	0.991	0.967	0	B cell
SP140	0	0.903556	0.531	0.244	0	B cell
IFNGR2	0	0.90011	0.407	0.106	0	B cell
NCOA3	0	0.898588	0.571	0.294	0	B cell
CD40	0	0.886222	0.325	0.032	0	B cell
LY86	0	0.884233	0.365	0.062	0	B cell
MKNK2	0	0.883695	0.598	0.324	0	B cell
MARCKS	0	0.882524	0.401	0.078	0	B cell
CPNE5	0	0.880029	0.276	0.032	0	B cell
SMARCB1	0	0.856646	0.447	0.18	0	B cell
IRF8	0	0.855866	0.302	0.036	0	B cell
LAPTM5	0	0.853664	0.822	0.672	0	B cell
SYK	0	0.851686	0.329	0.069	0	B cell
TMEM154	0	0.848811	0.448	0.194	0	B cell
PHACTR1	0	0.841502	0.273	0.035	0	B cell
SYPL1	0	0.83503	0.517	0.247	0	B cell
PLEKHG1	0	0.83499	0.261	0.017	0	B cell
HSH2D	0	0.834082	0.374	0.113	0	B cell
RUBCNL	0	0.830316	0.251	0.009	0	B cell
HHEX	0	0.828213	0.299	0.035	0	B cell
BLNK	0	0.807408	0.301	0.052	0	B cell
DAPP1	0	0.805581	0.379	0.13	0	B cell
KDM4B	0	0.796277	0.319	0.089	0	B cell
ZDHHC21	0	0.787341	0.37	0.121	0	B cell
SKAP2	0	0.780996	0.412	0.152	0	B cell
CAPG	0	0.776539	0.497	0.222	0	B cell
PAWR	0	0.776125	0.256	0.017	0	B cell
CIITA	0	0.771686	0.339	0.087	0	B cell
CD22	0	0.771007	0.241	0.008	0	B cell
POU2AF1	0	0.768237	0.29	0.037	0	B cell
CLECL1	0	0.767301	0.292	0.047	0	B cell
LINC01857	0	0.761914	0.222	0.003	0	B cell
ACP5	0	0.760553	0.355	0.12	0	B cell
PEG10	0	0.760537	0.152	0.006	0	B cell
FCRLA	0	0.759608	0.252	0.003	0	B cell
STRBP	0	0.757799	0.348	0.109	0	B cell
ALOX5	0	0.743194	0.274	0.057	0	B cell
CTSZ	0	0.739571	0.515	0.21	0	B cell
LAT2	0	0.721977	0.297	0.069	0	B cell
FCRL5	0	0.717936	0.197	0.026	0	B cell
PTMA	0	0.71345	0.995	0.989	0	B cell
IGLC6	0	0.696235	0.137	0.001	0	B cell
GRK3	0	0.686335	0.277	0.062	0	B cell
RPS8	0	0.666789	0.996	0.99	0	B cell
FADS3	0	0.655056	0.229	0.032	0	B cell
PCDH9	0	0.648708	0.133	0.003	0	B cell
PFDN5	0	0.641602	0.981	0.966	0	B cell
CYBB	0	0.638462	0.32	0.068	0	B cell
SSPN	0	0.637838	0.187	0.027	0	B cell
ZBTB32	0	0.637325	0.211	0.014	0	B cell
FGD2	0	0.632272	0.238	0.051	0	B cell
IGHA2	0	0.619833	0.148	0.01	0	B cell
CBFA2T3	0	0.592796	0.194	0.035	0	B cell
OAZ1	0	0.586479	0.971	0.949	0	B cell
TFEB	0	0.585696	0.25	0.057	0	B cell
KYNU	0	0.577009	0.215	0.031	0	B cell
ARPC3	0	0.574165	0.939	0.882	0	B cell
SEMA4B	0	0.564016	0.203	0.023	0	B cell
NXPH4	0	0.560942	0.138	0.001	0	B cell
PPP1R14A	0	0.558286	0.14	0.011	0	B cell
RPL8	0	0.547994	0.992	0.986	0	B cell
COCH	0	0.543637	0.143	0.003	0	B cell
HLA-DOB	0	0.535412	0.192	0.02	0	B cell
SNX22	0	0.521493	0.17	0.008	0	B cell
USP6NL	0	0.51935	0.18	0.025	0	B cell
SETBP1	0	0.510301	0.175	0.02	0	B cell
CDCA7L	0	0.499523	0.175	0.018	0	B cell
FCRL1	0	0.470373	0.152	0.004	0	B cell
AC007364.1	0	0.468357	0.115	0.002	0	B cell
RPS23	0	0.456393	0.995	0.991	0	B cell
SIGLEC10	0	0.445416	0.16	0.014	0	B cell
ABCA6	0	0.427371	0.106	0.005	0	B cell
RPLP1	0	0.424242	0.996	0.995	0	B cell
SHISA8	0	0.406425	0.119	0.001	0	B cell
RPL18A	0	0.398226	0.994	0.988	0	B cell
ZNF860	0	0.394104	0.129	0.002	0	B cell
KHDRBS2	0	0.379379	0.105	0.002	0	B cell
BTNL9	0	0.365387	0.104	0.002	0	B cell
FAU	0	0.36061	0.992	0.987	0	B cell
TSBP1-AS1	0	0.338998	0.108	0.001	0	B cell
IGLC3	0	0.321619	0.569	0.121	0	B cell
CNR2	6.37125e-307	0.409615	0.144	0.015	1.11338e-302	B cell
CYB561A3	1.82308e-305	0.723937	0.322	0.102	3.18583e-301	B cell
COL4A4	2.08833e-300	0.398951	0.128	0.011	3.64936e-296	B cell
BHLHE41	1.65971e-298	0.614056	0.215	0.045	2.90034e-294	B cell
AC025164.1	2.41785e-291	0.84165	0.447	0.196	4.22519e-287	B cell
ATP2B1	1.86826e-290	0.814929	0.582	0.323	3.26478e-286	B cell
CD55	1.16112e-289	0.899733	0.452	0.207	2.02906e-285	B cell
CHD7	6.53588e-288	0.623558	0.279	0.08	1.14214e-283	B cell
PRDM2	5.46699e-287	0.834803	0.55	0.299	9.55356e-283	B cell
RPL41	1.35986e-286	0.287366	0.997	0.994	2.37635e-282	B cell
STAP1	4.50049e-286	0.411099	0.14	0.016	7.8646e-282	B cell
ADAMTS6	3.85775e-285	0.483711	0.143	0.017	6.74141e-281	B cell
PNOC	4.89721e-285	0.40587	0.149	0.02	8.55787e-281	B cell
INKA1	4.06068e-284	0.343914	0.124	0.011	7.09604e-280	B cell
HIP1R	1.21337e-282	0.554707	0.216	0.047	2.12037e-278	B cell
CHCHD10	2.18161e-282	0.80062	0.638	0.406	3.81237e-278	B cell
TLE1	4.76768e-280	0.517744	0.178	0.031	8.33151e-276	B cell
AC007384.1	4.59873e-279	0.632766	0.214	0.048	8.03629e-275	B cell
BIRC3	2.20107e-278	0.846705	0.465	0.216	3.84636e-274	B cell
AEBP1	1.91654e-276	0.426214	0.109	0.008	3.34915e-272	B cell
RPS9	1.763e-275	0.35373	0.991	0.985	3.08085e-271	B cell
ANKRD13A	3.0872e-271	0.755308	0.413	0.18	5.39488e-267	B cell
ARHGAP44	1.88386e-268	0.449871	0.113	0.009	3.29205e-264	B cell
PXK	1.18618e-265	0.650937	0.299	0.098	2.07285e-261	B cell
BCL7A	1.19656e-265	0.583799	0.168	0.029	2.09099e-261	B cell
QRSL1	4.25832e-264	0.617967	0.277	0.085	7.44141e-260	B cell
SAT1	5.75577e-263	0.914058	0.751	0.554	1.00582e-258	B cell
POLD4	7.64412e-263	0.834974	0.65	0.455	1.33581e-258	B cell
WASHC4	2.44638e-260	0.741431	0.405	0.177	4.27505e-256	B cell
TLR9	4.07554e-258	0.321193	0.111	0.01	7.12201e-254	B cell
MIR29B2CHG	1.10033e-254	0.675992	0.275	0.087	1.92282e-250	B cell
AP001059.3	2.70375e-254	0.346825	0.103	0.008	4.72481e-250	B cell
SYNGR2	7.97681e-250	0.730963	0.433	0.206	1.39395e-245	B cell
RPL11	4.08998e-249	0.270178	0.995	0.993	7.14724e-245	B cell
RAB30	4.55886e-248	0.546295	0.22	0.056	7.9666e-244	B cell
PTPN6	1.37444e-247	0.821557	0.611	0.406	2.40184e-243	B cell
CD72	3.40959e-241	0.59169	0.173	0.035	5.95826e-237	B cell
C7orf50	7.13179e-237	0.812449	0.417	0.204	1.24628e-232	B cell
MT-ND3	3.39284e-233	0.405953	0.997	0.995	5.92898e-229	B cell
GRB2	3.11607e-232	0.671227	0.704	0.521	5.44534e-228	B cell
MAP4K4	3.39514e-231	0.766045	0.48	0.256	5.933e-227	B cell
DUS2	1.51724e-230	0.377049	0.157	0.029	2.65138e-226	B cell
CTSS	4.2255e-228	0.499684	0.648	0.412	7.38407e-224	B cell
NCF1	1.12815e-226	0.709306	0.543	0.325	1.97144e-222	B cell
SNX3	3.26746e-225	0.641949	0.654	0.465	5.70988e-221	B cell
GSAP	1.03423e-224	0.51556	0.198	0.05	1.80731e-220	B cell
CCDC191	1.9396e-224	0.446663	0.142	0.024	3.38945e-220	B cell
SNN	2.22444e-224	0.515376	0.215	0.059	3.88721e-220	B cell
SLC16A4	3.06448e-223	0.508628	0.161	0.032	5.35518e-219	B cell
VAV2	3.74089e-222	0.318551	0.11	0.013	6.53721e-218	B cell
FCHSD2	9.41189e-222	0.695282	0.367	0.164	1.64473e-217	B cell
SP110	3.64662e-217	0.720982	0.585	0.387	6.37247e-213	B cell
CD180	3.28238e-215	0.434739	0.159	0.034	5.73596e-211	B cell
TPD52	3.36303e-215	0.624804	0.33	0.135	5.8769e-211	B cell
PLD4	3.24695e-212	0.48866	0.199	0.052	5.67404e-208	B cell
PIP5K1B	3.24262e-211	0.435545	0.135	0.023	5.66647e-207	B cell
JUNB	1.78124e-210	1.38368	0.698	0.558	3.11272e-206	B cell
ODC1	1.80768e-208	0.686481	0.429	0.222	3.15892e-204	B cell
C16orf74	2.34351e-208	0.518599	0.182	0.045	4.09528e-204	B cell
B4GALT1	3.03528e-208	0.724806	0.445	0.235	5.30415e-204	B cell
SOWAHD	2.89692e-207	0.343717	0.139	0.025	5.06237e-203	B cell
LRRK2	4.30909e-207	0.437009	0.148	0.03	7.53013e-203	B cell
RABEP2	2.01829e-206	0.493345	0.226	0.068	3.52697e-202	B cell
RPL21	2.1091e-206	0.309462	0.992	0.985	3.68565e-202	B cell
SMAP2	8.4711e-206	0.676569	0.736	0.568	1.48033e-201	B cell
DENND3	1.76556e-205	0.476707	0.198	0.054	3.08531e-201	B cell
PMEPA1	6.41016e-205	0.446907	0.153	0.032	1.12018e-200	B cell
TSPAN33	4.15667e-203	0.445289	0.191	0.051	7.26378e-199	B cell
AP1S3	6.03523e-203	0.409409	0.137	0.025	1.05466e-198	B cell
GPR183	7.17339e-203	0.927335	0.743	0.578	1.25355e-198	B cell
SCRN1	6.95176e-202	0.403153	0.163	0.037	1.21482e-197	B cell
AREG	7.98578e-201	0.381396	0.101	0.012	1.39551e-196	B cell
MICAL3	2.78242e-200	0.50453	0.211	0.062	4.86228e-196	B cell
DOK3	4.19496e-200	0.396242	0.149	0.031	7.33069e-196	B cell
ZEB2	2.12955e-198	0.578702	0.343	0.142	3.72139e-194	B cell
SMCHD1	3.20125e-193	0.671164	0.8	0.676	5.59419e-189	B cell
FAM43A	1.0639e-190	0.482149	0.189	0.052	1.85916e-186	B cell
ZFAS1	5.84201e-190	0.54884	0.88	0.788	1.02089e-185	B cell
SPI1	2.44577e-189	0.374456	0.249	0.08	4.27399e-185	B cell
RPS5	1.60069e-188	0.320257	0.984	0.977	2.7972e-184	B cell
JUND	7.61511e-188	0.681849	0.868	0.783	1.33074e-183	B cell
DENND5B	7.42293e-187	0.399203	0.126	0.024	1.29716e-182	B cell
PLEKHF2	1.45443e-185	0.5245	0.281	0.11	2.54162e-181	B cell
CXCR5	1.53069e-185	0.401825	0.161	0.038	2.67488e-181	B cell
FAM49A	2.27144e-185	0.423356	0.161	0.04	3.96933e-181	B cell
RHBDF2	3.15826e-185	0.535196	0.263	0.098	5.51906e-181	B cell
RCSD1	5.18338e-185	0.660657	0.655	0.483	9.05796e-181	B cell
TSC22D3	2.16695e-184	0.685188	0.696	0.529	3.78674e-180	B cell
SESN3	1.161e-182	0.626389	0.43	0.225	2.02885e-178	B cell
MPEG1	2.5775e-182	0.433081	0.19	0.053	4.50417e-178	B cell
TRIO	5.33153e-182	0.432597	0.155	0.038	9.31684e-178	B cell
QSOX2	5.82248e-180	0.380847	0.134	0.027	1.01748e-175	B cell
CYBA	1.04736e-179	0.387219	0.971	0.942	1.83027e-175	B cell
PRKCB	1.5028e-179	0.666318	0.547	0.351	2.62614e-175	B cell
TMED8	5.29962e-179	0.371337	0.161	0.04	9.26108e-175	B cell
DERL3	9.43741e-176	0.283557	0.171	0.043	1.64919e-171	B cell
PPFIBP2	1.10695e-175	0.318625	0.102	0.015	1.93439e-171	B cell
HLA-DOA	1.96136e-172	0.440087	0.187	0.056	3.42748e-168	B cell
TSPAN3	8.29018e-172	0.480818	0.227	0.081	1.44871e-167	B cell
NCR3	9.57925e-170	0.414979	0.204	0.064	1.67397e-165	B cell
CYSLTR1	1.27026e-169	0.508499	0.269	0.108	2.21978e-165	B cell
E2F5	1.35086e-169	0.331324	0.115	0.021	2.36062e-165	B cell
NCF4	2.3428e-169	0.545596	0.331	0.157	4.09405e-165	B cell
SH2B2	2.43969e-169	0.329654	0.125	0.026	4.26336e-165	B cell
PIK3AP1	5.25039e-168	0.405299	0.189	0.057	9.17506e-164	B cell
LSM7	8.72326e-168	0.563959	0.685	0.543	1.52439e-163	B cell
RNASE6	1.71745e-167	0.468422	0.282	0.113	3.00124e-163	B cell
CLNK	2.89972e-167	0.354375	0.101	0.015	5.06726e-163	B cell
TCP11L2	1.69623e-165	0.588417	0.262	0.105	2.96417e-161	B cell
RBM38	4.36721e-164	0.660083	0.365	0.186	7.6317e-160	B cell
VPS37B	3.33525e-162	0.631261	0.242	0.094	5.82836e-158	B cell
CALHM6	8.61731e-161	0.415259	0.241	0.086	1.50587e-156	B cell
RPL15	1.28711e-160	0.267673	0.986	0.985	2.24922e-156	B cell
NR4A2	1.16668e-159	0.478659	0.127	0.028	2.03877e-155	B cell
UVRAG	2.00042e-155	0.598895	0.369	0.195	3.49573e-151	B cell
SIDT2	3.0734e-155	0.399588	0.17	0.051	5.37077e-151	B cell
RPS11	5.04517e-155	0.352266	0.984	0.963	8.81644e-151	B cell
SEL1L3	7.84181e-154	0.535162	0.329	0.158	1.37036e-149	B cell
ANXA4	1.6192e-153	0.55295	0.265	0.114	2.82956e-149	B cell
RUBCN	1.009e-152	0.560954	0.246	0.099	1.76323e-148	B cell
METTL8	1.93431e-152	0.573166	0.269	0.116	3.38021e-148	B cell
NACA	4.85496e-152	0.28092	0.988	0.98	8.48405e-148	B cell
RASGRP2	1.04961e-151	0.570478	0.502	0.317	1.83419e-147	B cell
MOB1A	3.11071e-151	0.555223	0.635	0.493	5.43596e-147	B cell
RRAS2	4.25251e-150	0.382649	0.161	0.046	7.43126e-146	B cell
EEF2	6.59829e-150	0.389032	0.945	0.904	1.15305e-145	B cell
TNFSF9	1.5899e-149	0.354447	0.119	0.025	2.77836e-145	B cell
GPR18	2.77228e-149	0.494593	0.24	0.094	4.84457e-145	B cell
SIPA1L3	7.25983e-149	0.385719	0.15	0.042	1.26865e-144	B cell
TCEA1	9.10177e-149	0.552436	0.688	0.566	1.59053e-144	B cell
EEF1G	2.27147e-147	0.321448	0.977	0.959	3.96939e-143	B cell
FCMR	1.26535e-146	0.569147	0.564	0.378	2.2112e-142	B cell
CSGALNACT1	9.74424e-146	0.509772	0.217	0.081	1.70281e-141	B cell
MAP3K1	1.76849e-145	0.574879	0.395	0.223	3.09044e-141	B cell
HIVEP1	1.68705e-144	0.497101	0.21	0.077	2.94812e-140	B cell
RNF41	3.83831e-144	0.554042	0.24	0.099	6.70745e-140	B cell
LAMTOR5	1.07395e-143	0.543997	0.583	0.432	1.87672e-139	B cell
HIF1A	8.02627e-141	0.597375	0.395	0.227	1.40259e-136	B cell
ARID5B	2.85723e-140	0.659802	0.561	0.387	4.99301e-136	B cell
LRMP	1.1199e-139	0.470205	0.235	0.096	1.95703e-135	B cell
RPS10	2.76324e-139	0.295762	0.989	0.983	4.82877e-135	B cell
EEF1B2	1.65798e-138	0.316585	0.984	0.969	2.89732e-134	B cell
RPL6	3.59547e-138	0.279701	0.991	0.987	6.28308e-134	B cell
PALM2-AKAP2	6.90273e-138	0.511117	0.264	0.118	1.20625e-133	B cell
CKAP4	2.0358e-136	0.4821	0.142	0.041	3.55756e-132	B cell
SPINT2	2.10649e-136	0.502302	0.304	0.151	3.6811e-132	B cell
SLC2A6	3.28586e-135	0.321975	0.122	0.03	5.74204e-131	B cell
NT5C	1.53676e-132	0.502715	0.536	0.369	2.68549e-128	B cell
CREM	1.7923e-132	0.94326	0.291	0.145	3.13205e-128	B cell
PPM1K	5.19947e-132	0.559631	0.45	0.281	9.08608e-128	B cell
AC092821.3	5.2637e-132	0.566089	0.342	0.183	9.19831e-128	B cell
H3F3A	2.2099e-131	0.287978	0.977	0.97	3.8618e-127	B cell
TGIF1	3.3046e-131	0.634584	0.272	0.129	5.77479e-127	B cell
TTN	1.3523e-130	0.492333	0.282	0.126	2.36315e-126	B cell
SPPL2B	9.02032e-130	0.427231	0.202	0.077	1.5763e-125	B cell
MEF2A	1.38768e-129	0.552249	0.392	0.227	2.42497e-125	B cell
UCP2	2.63412e-129	0.531603	0.631	0.49	4.60313e-125	B cell
GRASP	4.43465e-128	0.440254	0.14	0.041	7.74955e-124	B cell
RGS16	1.83791e-127	0.388413	0.103	0.023	3.21175e-123	B cell
MIS18BP1	3.69248e-127	0.540919	0.483	0.318	6.4526e-123	B cell
HCK	1.6396e-125	0.371715	0.156	0.051	2.8652e-121	B cell
TLR6	4.14906e-125	0.304811	0.121	0.032	7.25047e-121	B cell
YPEL5	6.95482e-125	0.588812	0.434	0.278	1.21536e-120	B cell
SIPA1L1	2.12202e-124	0.540528	0.255	0.117	3.70824e-120	B cell
CCDC88A	2.60802e-124	0.582265	0.257	0.117	4.55752e-120	B cell
PRDM4	1.54912e-123	0.388171	0.159	0.053	2.70709e-119	B cell
NEK6	4.98732e-123	0.301218	0.138	0.041	8.71534e-119	B cell
TCF3	1.5613e-122	0.475347	0.272	0.132	2.72837e-118	B cell
ERP29	6.3796e-122	0.445762	0.821	0.754	1.11484e-117	B cell
CERS4	3.41134e-121	0.367467	0.176	0.063	5.96132e-117	B cell
ATP2B1-AS1	7.72958e-121	0.461602	0.246	0.112	1.35074e-116	B cell
CD86	1.58114e-120	0.378634	0.185	0.069	2.76304e-116	B cell
DDAH2	2.64966e-119	0.458963	0.308	0.16	4.63029e-115	B cell
PNPLA8	3.08524e-119	0.482999	0.331	0.181	5.39146e-115	B cell
PARP1	2.74525e-118	0.5114	0.533	0.392	4.79732e-114	B cell
METTL7A	7.41422e-118	0.387632	0.163	0.058	1.29563e-113	B cell
TENT5C	2.01163e-117	0.500998	0.254	0.118	3.51533e-113	B cell
ARL11	4.49996e-116	0.284539	0.101	0.024	7.86368e-112	B cell
CDC40	4.56163e-116	0.490013	0.476	0.32	7.97146e-112	B cell
PLEKHO1	1.15059e-115	0.487645	0.52	0.356	2.01065e-111	B cell
INPP5D	1.0941e-114	0.511346	0.397	0.242	1.91195e-110	B cell
SNHG7	2.13672e-114	0.581194	0.542	0.406	3.73392e-110	B cell
RERE	1.87349e-112	0.560057	0.36	0.215	3.27392e-108	B cell
RILPL2	1.00416e-111	0.531032	0.417	0.265	1.75477e-107	B cell
MCM5	3.09304e-109	0.3965	0.221	0.099	5.40509e-105	B cell
DRAM2	1.13386e-108	0.481163	0.309	0.171	1.98142e-104	B cell
LILRB1	3.04567e-108	0.317612	0.126	0.039	5.32231e-104	B cell
CAMK2N1	6.09897e-106	0.467144	0.117	0.034	1.06579e-101	B cell
MGAT5	7.08089e-106	0.489392	0.254	0.125	1.23738e-101	B cell
PRKD3	2.55785e-105	0.400948	0.226	0.104	4.46985e-101	B cell
SNX10	1.31724e-104	0.402517	0.251	0.123	2.30189e-100	B cell
ZNF296	1.63711e-104	0.304534	0.135	0.045	2.86085e-100	B cell
BCL2L11	1.73901e-104	0.503465	0.228	0.107	3.03892e-100	B cell
ADAM19	1.63147e-103	0.394152	0.222	0.101	2.851e-99	B cell
KCNN4	9.96238e-102	0.339694	0.165	0.063	1.74093e-97	B cell
ZNF92	2.16818e-101	0.477863	0.289	0.157	3.7889e-97	B cell
HIPK2	4.9743e-101	0.556409	0.23	0.114	8.69259e-97	B cell
SYNGR1	1.42159e-100	0.346647	0.131	0.044	2.48423e-96	B cell
BACH2	2.93134e-100	0.398921	0.146	0.053	5.12251e-96	B cell
CAMK1D	7.43127e-100	0.444504	0.277	0.147	1.29861e-95	B cell
SNX8	1.89529e-99	0.291513	0.125	0.041	3.31202e-95	B cell
ZNF439	2.23628e-99	0.324575	0.159	0.06	3.9079e-95	B cell
ISCU	4.35117e-99	0.423837	0.687	0.597	7.60367e-95	B cell
PWP1	4.46421e-99	0.515285	0.346	0.212	7.80121e-95	B cell
AGPAT5	6.74315e-99	0.508644	0.233	0.115	1.17837e-94	B cell
CNPY3	1.46916e-98	0.454571	0.444	0.3	2.56736e-94	B cell
HDAC9	4.19505e-98	0.338353	0.152	0.057	7.33085e-94	B cell
RIC3	5.16723e-98	0.416275	0.261	0.134	9.02973e-94	B cell
TLE3	3.39547e-97	0.448255	0.27	0.143	5.93358e-93	B cell
LTB	3.85657e-97	0.386548	0.886	0.76	6.73935e-93	B cell
RHOQ	4.20768e-97	0.432323	0.239	0.12	7.35291e-93	B cell
UQCRH	6.06958e-97	0.408918	0.753	0.698	1.06066e-92	B cell
TRAF4	1.3706e-95	0.285816	0.111	0.034	2.39513e-91	B cell
VOPP1	8.86224e-95	0.507379	0.36	0.227	1.54868e-90	B cell
SINHCAF	1.19959e-94	0.467399	0.407	0.272	2.09628e-90	B cell
SYVN1	1.32824e-94	0.367618	0.2	0.091	2.32109e-90	B cell
ZNF107	1.6397e-94	0.451917	0.265	0.141	2.86537e-90	B cell
RASGRP3	2.19866e-94	0.279451	0.11	0.034	3.84216e-90	B cell
MTPN	1.91707e-93	0.457895	0.612	0.52	3.35007e-89	B cell
BOD1L1	8.13176e-93	0.452914	0.659	0.552	1.42103e-88	B cell
ZNF331	3.527e-92	0.724021	0.201	0.095	6.16342e-88	B cell
RIPOR1	5.44171e-92	0.288532	0.12	0.04	9.50939e-88	B cell
PARP15	4.749e-91	0.405787	0.25	0.127	8.29888e-87	B cell
SMC6	7.02984e-91	0.378087	0.233	0.115	1.22847e-86	B cell
UNC93B1	1.77327e-90	0.390341	0.221	0.11	3.0988e-86	B cell
THEMIS2	3.61487e-90	0.467327	0.25	0.134	6.31699e-86	B cell
PTPN1	3.2615e-89	0.520207	0.364	0.24	5.69947e-85	B cell
RELT	6.68282e-89	0.288621	0.135	0.049	1.16782e-84	B cell
RNASET2	4.72074e-88	0.363022	0.745	0.641	8.24949e-84	B cell
DNAJC10	9.76572e-88	0.453819	0.324	0.198	1.70656e-83	B cell
LMBRD1	1.65846e-87	0.463978	0.33	0.203	2.89816e-83	B cell
AC024560.5	3.75099e-86	0.359081	0.165	0.07	6.55485e-82	B cell
RNF141	4.7313e-86	0.328069	0.168	0.072	8.26794e-82	B cell
TBC1D22A	8.92732e-86	0.44835	0.335	0.209	1.56005e-81	B cell
AMFR	9.50975e-85	0.299711	0.168	0.072	1.66183e-80	B cell
BACH1	9.87482e-85	0.44559	0.231	0.122	1.72563e-80	B cell
DBNL	2.1273e-84	0.464779	0.436	0.315	3.71746e-80	B cell
DAAM1	4.80325e-84	0.38739	0.199	0.094	8.39367e-80	B cell
AL050309.1	6.75236e-84	0.279868	0.132	0.048	1.17997e-79	B cell
ZBTB18	2.11751e-83	0.325342	0.132	0.05	3.70034e-79	B cell
TMEM243	2.20672e-83	0.433735	0.537	0.427	3.85625e-79	B cell
SHMT2	2.48848e-83	0.421808	0.23	0.121	4.34861e-79	B cell
RGS19	5.8823e-83	0.42563	0.53	0.411	1.02793e-78	B cell
HIST1H1E	1.08041e-82	0.492115	0.55	0.426	1.88801e-78	B cell
FARP2	2.78436e-82	0.273796	0.105	0.034	4.86567e-78	B cell
SH3BP5	4.327e-82	0.446537	0.445	0.313	7.56143e-78	B cell
DGKD	2.7817e-81	0.438917	0.285	0.166	4.86103e-77	B cell
SNRNP25	9.51634e-81	0.367247	0.232	0.122	1.66298e-76	B cell
IL2RA	1.04195e-80	0.305435	0.125	0.045	1.82081e-76	B cell
ZBTB20	2.85842e-80	0.466776	0.344	0.22	4.99509e-76	B cell
JMJD1C	3.33333e-80	0.467644	0.454	0.331	5.825e-76	B cell
TMEM273	7.85939e-80	0.277645	0.149	0.061	1.37343e-75	B cell
ARID3A	9.41644e-80	0.34479	0.164	0.073	1.64552e-75	B cell
SLC25A6	1.30517e-79	0.319068	0.894	0.852	2.28079e-75	B cell
LIMD2	1.10547e-78	0.314852	0.836	0.804	1.93182e-74	B cell
RAPGEF1	1.57531e-78	0.445543	0.374	0.249	2.75285e-74	B cell
RB1	6.22965e-78	0.41651	0.288	0.171	1.08863e-73	B cell
FAM214A	8.63372e-78	0.407015	0.293	0.173	1.50874e-73	B cell
ITPR2	4.0484e-77	0.518762	0.343	0.224	7.07457e-73	B cell
SNX29	6.78724e-77	0.400741	0.219	0.115	1.18607e-72	B cell
PTPN12	7.66433e-77	0.37236	0.177	0.084	1.33934e-72	B cell
RPS26	8.33016e-77	0.482572	0.933	0.951	1.4557e-72	B cell
IER5	5.9276e-76	0.378296	0.271	0.156	1.03585e-71	B cell
FAM3C	6.38792e-75	0.372846	0.208	0.108	1.11629e-70	B cell
DUSP22	7.12541e-75	0.390243	0.241	0.134	1.24517e-70	B cell
CLIC4	2.09333e-74	0.253911	0.1	0.034	3.65809e-70	B cell
NFKB2	2.79185e-74	0.390644	0.194	0.098	4.87876e-70	B cell
PPP3CA	4.27839e-74	0.39506	0.309	0.191	7.47648e-70	B cell
SAV1	9.95491e-74	0.300419	0.127	0.05	1.73962e-69	B cell
LINC-PINT	2.01372e-73	0.508222	0.465	0.35	3.51898e-69	B cell
TOP1MT	2.41266e-73	0.348534	0.122	0.048	4.21612e-69	B cell
DMXL1	4.0591e-73	0.36921	0.227	0.123	7.09328e-69	B cell
CD52	9.39297e-72	0.356758	0.954	0.903	1.64142e-67	B cell
CCDC141	1.04924e-71	0.298126	0.16	0.07	1.83355e-67	B cell
TMEM131	3.10917e-70	0.396885	0.272	0.163	5.43327e-66	B cell
TRIM38	3.43396e-70	0.44721	0.459	0.348	6.00084e-66	B cell
ZFAND6	6.09182e-70	0.394771	0.399	0.285	1.06455e-65	B cell
JUN	1.17618e-69	0.493232	0.328	0.211	2.05538e-65	B cell
TGFBR2	1.86338e-69	0.438213	0.441	0.325	3.25625e-65	B cell
RASSF2	4.55783e-69	0.351431	0.227	0.125	7.96481e-65	B cell
ENTPD1	2.46065e-68	0.341523	0.161	0.076	4.29999e-64	B cell
GNB5	3.18035e-68	0.369336	0.223	0.122	5.55767e-64	B cell
MT-ND4L	3.97769e-68	0.29684	0.849	0.806	6.95102e-64	B cell
GNPTAB	5.33705e-68	0.494241	0.313	0.207	9.32649e-64	B cell
NFKBID	3.91138e-67	0.340652	0.165	0.079	6.83514e-63	B cell
ST6GALNAC4	1.1259e-66	0.341849	0.183	0.094	1.96751e-62	B cell
PWWP2B	1.15438e-66	0.272941	0.102	0.038	2.01729e-62	B cell
RELB	1.85857e-66	0.299642	0.137	0.06	3.24784e-62	B cell
ITPR1	3.02017e-66	0.361149	0.232	0.131	5.27774e-62	B cell
BICD1	4.00291e-66	0.302871	0.161	0.077	6.99509e-62	B cell
SNX9	2.04561e-65	0.432927	0.188	0.099	3.57471e-61	B cell
RHOH	1.80904e-64	0.523252	0.509	0.408	3.16129e-60	B cell
BCL2A1	2.42558e-64	0.316479	0.222	0.121	4.23869e-60	B cell
LRRK1	2.42743e-64	0.257635	0.101	0.038	4.24193e-60	B cell
IFIT2	3.38286e-64	0.295574	0.142	0.063	5.91154e-60	B cell
UBE2E2	4.9711e-64	0.291411	0.109	0.043	8.687e-60	B cell
BTN2A2	3.79486e-63	0.310332	0.16	0.078	6.63151e-59	B cell
H3F3B	4.20233e-63	0.313213	0.96	0.958	7.34357e-59	B cell
EPHB6	5.10609e-62	0.267548	0.166	0.081	8.92289e-58	B cell
ST6GAL1	5.67585e-62	0.4247	0.391	0.288	9.91855e-58	B cell
RRM2B	4.34558e-61	0.25609	0.127	0.055	7.5939e-57	B cell
GUCD1	8.09498e-61	0.296648	0.17	0.086	1.4146e-56	B cell
TRABD	2.37298e-60	0.414554	0.498	0.412	4.14678e-56	B cell
ZFP36L2	3.70065e-60	0.364087	0.932	0.922	6.46689e-56	B cell
AP1B1	8.37625e-60	0.350136	0.185	0.1	1.46375e-55	B cell
BMP2K	4.89843e-59	0.298715	0.138	0.064	8.56001e-55	B cell
RIPOR2	1.52161e-58	0.347856	0.712	0.634	2.65901e-54	B cell
PHKB	2.16137e-58	0.359887	0.284	0.183	3.777e-54	B cell
ACBD3	3.00686e-58	0.364186	0.322	0.219	5.25448e-54	B cell
TMEM156	3.66671e-58	0.396613	0.291	0.189	6.40758e-54	B cell
SCAF11	3.8506e-58	0.335439	0.697	0.627	6.72893e-54	B cell
CMTM6	7.78827e-58	0.37421	0.426	0.326	1.361e-53	B cell
PARP14	5.22993e-57	0.390924	0.453	0.352	9.1393e-53	B cell
EIF2S3	1.0079e-56	0.352151	0.576	0.495	1.7613e-52	B cell
ATP2A3	1.88281e-56	0.353417	0.331	0.225	3.29021e-52	B cell
EAF2	2.93635e-56	0.267645	0.155	0.076	5.13127e-52	B cell
PIKFYVE	4.45515e-56	0.291784	0.207	0.116	7.78537e-52	B cell
SLC39A3	5.10274e-56	0.328157	0.212	0.124	8.91705e-52	B cell
ITSN2	7.56819e-56	0.395283	0.448	0.355	1.32254e-51	B cell
CARS2	2.94395e-55	0.377531	0.243	0.152	5.14455e-51	B cell
CIAO2A	4.33577e-55	0.360851	0.306	0.21	7.57676e-51	B cell
XIST	4.58251e-55	0.270049	0.328	0.207	8.00793e-51	B cell
LPGAT1	5.44266e-55	0.337867	0.331	0.226	9.51105e-51	B cell
HIST1H1C	6.4339e-55	0.422281	0.447	0.344	1.12432e-50	B cell
ARRDC2	6.72179e-55	0.362231	0.202	0.117	1.17463e-50	B cell
CORO1C	2.70981e-54	0.268277	0.117	0.053	4.73539e-50	B cell
NUDT4	1.13465e-51	0.323296	0.235	0.145	1.9828e-47	B cell
METTL21A	1.20723e-51	0.300424	0.176	0.097	2.10963e-47	B cell
CYB5R3	1.59534e-51	0.347612	0.285	0.191	2.78785e-47	B cell
AFTPH	3.53845e-51	0.34926	0.259	0.169	6.18345e-47	B cell
TUT4	1.20969e-50	0.322337	0.578	0.487	2.11392e-46	B cell
APPL1	2.81779e-50	0.352081	0.364	0.269	4.92408e-46	B cell
UBE2N	5.39334e-50	0.379842	0.432	0.349	9.42486e-46	B cell
IQSEC1	1.44503e-49	0.354245	0.268	0.177	2.52518e-45	B cell
ST3GAL5	2.95374e-49	0.328494	0.226	0.138	5.16166e-45	B cell
LDLRAD4	5.19717e-49	0.467919	0.169	0.096	9.08206e-45	B cell
CEP170	8.40479e-49	0.327232	0.21	0.127	1.46874e-44	B cell
HSPA4	1.58757e-48	0.364262	0.297	0.207	2.77428e-44	B cell
ZCCHC7	6.06115e-48	0.333637	0.276	0.185	1.05919e-43	B cell
PHB2	1.00392e-46	0.32014	0.534	0.461	1.75435e-42	B cell
WDR11	1.32628e-46	0.324038	0.2	0.12	2.31768e-42	B cell
PLEKHA2	1.62694e-46	0.345126	0.253	0.166	2.84308e-42	B cell
CCR7	2.0534e-46	0.39699	0.4	0.3	3.58832e-42	B cell
UPF2	2.60819e-46	0.343963	0.461	0.373	4.55781e-42	B cell
LTA4H	2.71595e-46	0.345382	0.264	0.177	4.74611e-42	B cell
SIPA1	9.95069e-46	0.314973	0.393	0.298	1.73888e-41	B cell
NR3C1	2.37143e-45	0.464332	0.48	0.407	4.14408e-41	B cell
DOP1B	3.97884e-45	0.25247	0.137	0.07	6.95303e-41	B cell
KDM6B	1.84255e-44	0.325918	0.184	0.109	3.21986e-40	B cell
EHMT1	4.5641e-44	0.397239	0.334	0.248	7.97577e-40	B cell
CSNK1G3	1.5625e-43	0.305235	0.239	0.156	2.73047e-39	B cell
STAT6	6.37573e-43	0.319127	0.283	0.197	1.11416e-38	B cell
OSBPL11	6.52279e-43	0.310784	0.223	0.144	1.13986e-38	B cell
ETV6	5.48535e-42	0.340548	0.239	0.161	9.58566e-38	B cell
SUDS3	8.86358e-42	0.314494	0.287	0.204	1.54891e-37	B cell
OSER1	2.22125e-41	0.304873	0.25	0.17	3.88164e-37	B cell
VEGFB	2.60183e-41	0.32542	0.357	0.273	4.54671e-37	B cell
TAF1D	3.38068e-41	0.294052	0.591	0.527	5.90774e-37	B cell
HSP90AB1	4.48747e-41	0.260357	0.861	0.838	7.84185e-37	B cell
AC004687.1	9.01718e-41	0.30777	0.502	0.422	1.57575e-36	B cell
SELENOH	2.59481e-40	0.264065	0.675	0.639	4.53442e-36	B cell
DYNLL1	2.71032e-40	0.310215	0.679	0.63	4.73629e-36	B cell
TFRC	9.33959e-40	0.276201	0.195	0.121	1.63209e-35	B cell
GDI2	1.28927e-39	0.326588	0.489	0.415	2.25299e-35	B cell
EEA1	2.43134e-39	0.297166	0.254	0.172	4.24877e-35	B cell
SP100	4.22992e-39	0.289011	0.631	0.58	7.39178e-35	B cell
SYAP1	7.86602e-39	0.426607	0.309	0.231	1.37459e-34	B cell
TRAF5	1.0011e-38	0.302528	0.353	0.263	1.74942e-34	B cell
PHF6	1.56417e-38	0.295915	0.26	0.18	2.73339e-34	B cell
CIB1	1.61187e-38	0.355406	0.688	0.68	2.81674e-34	B cell
EBLN3P	3.04877e-38	0.313901	0.364	0.282	5.32772e-34	B cell
FUT8	3.6796e-38	0.299525	0.234	0.156	6.43011e-34	B cell
SHOC2	1.05556e-37	0.313695	0.346	0.265	1.84459e-33	B cell
AHI1	7.00949e-37	0.320749	0.181	0.113	1.22491e-32	B cell
ADK	1.10457e-36	0.28045	0.21	0.136	1.93023e-32	B cell
LAPTM4A	1.16213e-36	0.299446	0.384	0.308	2.03083e-32	B cell
FBXO21	3.50437e-36	0.320855	0.224	0.152	6.12388e-32	B cell
MARF1	5.65348e-36	0.302386	0.261	0.183	9.87945e-32	B cell
SIDT1	8.92347e-34	0.257258	0.135	0.078	1.55938e-29	B cell
GCA	1.40774e-33	0.251637	0.165	0.102	2.46002e-29	B cell
SH2B3	4.93657e-33	0.250942	0.125	0.071	8.62666e-29	B cell
KMT2E	1.4522e-32	0.267409	0.647	0.607	2.53773e-28	B cell
TRAF3	2.89832e-32	0.259911	0.188	0.122	5.06481e-28	B cell
NGLY1	5.27713e-32	0.286487	0.338	0.266	9.22178e-28	B cell
SLC2A3	1.47874e-31	0.35358	0.264	0.195	2.5841e-27	B cell
DDX27	2.41081e-31	0.298896	0.373	0.305	4.21289e-27	B cell
GPBP1	1.34799e-30	0.281985	0.57	0.524	2.35561e-26	B cell
RSRC2	2.36505e-30	0.277404	0.525	0.477	4.13293e-26	B cell
KIAA0040	2.91977e-30	0.294655	0.35	0.277	5.1023e-26	B cell
SEC62	8.13967e-30	0.260431	0.638	0.596	1.42241e-25	B cell
AC058791.1	1.2014e-29	0.293536	0.218	0.152	2.09944e-25	B cell
IDI1	1.73511e-29	0.292466	0.446	0.376	3.03211e-25	B cell
BCL10	3.00204e-29	0.274708	0.26	0.192	5.24607e-25	B cell
CHD9	5.10885e-29	0.270133	0.349	0.279	8.92771e-25	B cell
PIM3	8.73041e-29	0.393983	0.307	0.248	1.52564e-24	B cell
AIDA	7.17629e-28	0.266207	0.281	0.214	1.25406e-23	B cell
MIDN	8.19462e-28	0.25605	0.289	0.217	1.43201e-23	B cell
IFNAR1	1.84914e-27	0.294121	0.318	0.256	3.23137e-23	B cell
HIST1H2AC	3.9327e-27	0.287639	0.269	0.204	6.87239e-23	B cell
CYBC1	1.23015e-26	0.278774	0.392	0.333	2.14969e-22	B cell
PPP1CC	1.35041e-26	0.283605	0.407	0.35	2.35985e-22	B cell
UGCG	2.54565e-26	0.252345	0.229	0.165	4.44852e-22	B cell
FYTTD1	2.02986e-25	0.322791	0.295	0.237	3.54718e-21	B cell
LMO4	2.81531e-25	0.267737	0.238	0.177	4.91976e-21	B cell
FBXW11	4.16174e-25	0.251986	0.271	0.209	7.27264e-21	B cell
CCDC32	6.08894e-25	0.254242	0.214	0.156	1.06404e-20	B cell
BORCS5	1.20669e-24	0.283193	0.202	0.145	2.10869e-20	B cell
TMPO	3.94967e-24	0.260137	0.514	0.465	6.90205e-20	B cell
CPEB4	5.67423e-24	0.254255	0.15	0.099	9.91572e-20	B cell
MARCKSL1	5.85759e-24	0.328419	0.291	0.23	1.02361e-19	B cell
LSM10	7.126e-24	0.253012	0.373	0.32	1.24527e-19	B cell
NASP	7.24661e-24	0.252684	0.389	0.331	1.26635e-19	B cell
ADD1	1.92478e-23	0.27075	0.382	0.329	3.36356e-19	B cell
SSH2	2.44198e-22	0.266303	0.268	0.21	4.26736e-18	B cell
JOSD1	2.8731e-21	0.27642	0.231	0.178	5.02074e-17	B cell
FOXP1	2.17183e-20	0.315553	0.509	0.488	3.79528e-16	B cell
WDR74	2.01955e-19	0.284984	0.254	0.203	3.52916e-15	B cell
PCGF5	3.12269e-19	0.282952	0.27	0.222	5.45689e-15	B cell
CEMIP2	6.14772e-19	0.368818	0.288	0.24	1.07431e-14	B cell
ANKLE2	9.44035e-19	0.25145	0.279	0.226	1.6497e-14	B cell
NCBP2	2.68018e-17	0.25168	0.327	0.284	4.68362e-13	B cell
SEC14L1	3.32037e-16	0.253244	0.214	0.172	5.80235e-12	B cell
CD53	4.18509e-15	0.263114	0.636	0.672	7.31345e-11	B cell
CD69	1.10668e-14	0.326539	0.331	0.289	1.93392e-10	B cell
SELENOK	2.34893e-13	0.264135	0.491	0.47	4.10476e-09	B cell
LY9	3.2055e-10	0.278326	0.253	0.224	5.60162e-06	B cell
DNASE1L3	0	3.83465	0.975	0.001	0	DC cell
C1orf54	0	3.06613	1	0.023	0	DC cell
CLEC9A	0	2.86759	0.95	0.009	0	DC cell
XCR1	0	2.33944	0.95	0.001	0	DC cell
CADM1	0	2.33402	0.975	0.025	0	DC cell
IDO1	0	2.15097	0.9	0.012	0	DC cell
RAB7B	0	1.77321	0.85	0.002	0	DC cell
TACSTD2	0	1.69984	0.7	0.002	0	DC cell
FKBP1B	0	1.63788	0.875	0.012	0	DC cell
EGLN3	0	1.54274	0.8	0.015	0	DC cell
ENPP1	0	1.37709	0.875	0.003	0	DC cell
ZNF366	0	1.25426	0.7	0.003	0	DC cell
C15orf48	0	1.17893	0.625	0.009	0	DC cell
ANPEP	0	1.14899	0.7	0.011	0	DC cell
SLC24A4	0	1.14116	0.625	0.008	0	DC cell
PPM1J	0	1.09041	0.725	0.006	0	DC cell
DYSF	0	0.931515	0.45	0.002	0	DC cell
SERPINF2	0	0.85563	0.725	0.01	0	DC cell
LINC02206	0	0.784629	0.55	0.003	0	DC cell
RHEX	0	0.745467	0.55	0.001	0	DC cell
FBXO27	0	0.715481	0.525	0.002	0	DC cell
CALCRL	0	0.678481	0.4	0.003	0	DC cell
TIFAB	0	0.55506	0.475	0.005	0	DC cell
LINC01357	0	0.536148	0.525	0.002	0	DC cell
CCDC26	0	0.525944	0.45	0.005	0	DC cell
NEGR1	0	0.513381	0.325	0.002	0	DC cell
ALOX15	0	0.466063	0.4	0.001	0	DC cell
LINC01356	0	0.385483	0.375	0.001	0	DC cell
ZNF462	0	0.357848	0.3	0	0	DC cell
TMEM132E	0	0.344575	0.25	0.001	0	DC cell
AL118508.1	0	0.32872	0.275	0	0	DC cell
CGREF1	0	0.286135	0.3	0	0	DC cell
AC024610.2	0	0.281221	0.325	0	0	DC cell
C10orf105	0	0.271103	0.275	0.001	0	DC cell
CLCN4	5.15609e-298	0.451403	0.375	0.003	9.01026e-294	DC cell
DBN1	1.46828e-296	1.00748	0.65	0.011	2.56581e-292	DC cell
SEPTIN3	1.38771e-295	0.289373	0.325	0.002	2.42502e-291	DC cell
NCKAP5	2.5822e-273	0.76255	0.475	0.006	4.51239e-269	DC cell
BATF3	7.01077e-273	2.22327	0.95	0.028	1.22513e-268	DC cell
VMO1	7.42501e-263	1.95135	0.75	0.017	1.29752e-258	DC cell
MYLK	1.89267e-262	0.533315	0.425	0.005	3.30744e-258	DC cell
CLNK	1.49368e-259	2.17324	0.975	0.03	2.6102e-255	DC cell
NET1	9.98332e-257	1.58173	0.875	0.024	1.74458e-252	DC cell
CCND1	6.06881e-254	2.28498	0.875	0.024	1.06052e-249	DC cell
CCSER1	1.64236e-251	1.2965	0.7	0.015	2.87002e-247	DC cell
FLT3	2.5127e-249	1.38355	0.825	0.022	4.39094e-245	DC cell
CLEC4C	2.34905e-248	0.594509	0.475	0.007	4.10497e-244	DC cell
FMNL2	8.61515e-248	0.814736	0.65	0.013	1.5055e-243	DC cell
PAK3	5.86315e-240	0.530941	0.4	0.005	1.02458e-235	DC cell
RAB15	7.21573e-240	0.813263	0.55	0.01	1.26095e-235	DC cell
ZNF662	1.49394e-239	0.444069	0.3	0.003	2.61066e-235	DC cell
CD93	4.91507e-234	1.4427	0.825	0.023	8.58908e-230	DC cell
LACC1	1.04029e-222	1.01248	0.65	0.015	1.8179e-218	DC cell
SLAMF8	4.23371e-222	1.37195	0.775	0.022	7.39841e-218	DC cell
NAV1	2.23515e-218	0.932379	0.75	0.02	3.90593e-214	DC cell
SERPINF1	4.4862e-210	1.64148	0.85	0.028	7.83963e-206	DC cell
LGALS2	3.84938e-204	3.15244	0.925	0.036	6.72679e-200	DC cell
MRC2	4.23979e-204	0.384664	0.375	0.005	7.40904e-200	DC cell
SHTN1	1.19776e-202	3.00803	1	0.043	2.09308e-198	DC cell
P2RY6	4.01617e-202	1.0161	0.725	0.021	7.01825e-198	DC cell
ANKRD65	3.58699e-189	0.251758	0.25	0.002	6.26827e-185	DC cell
ZBED3	2.10141e-188	0.801943	0.575	0.014	3.67222e-184	DC cell
THBD	1.59898e-186	0.584829	0.25	0.002	2.79422e-182	DC cell
PTK2	2.18296e-182	1.16234	0.8	0.028	3.81472e-178	DC cell
ZNF516	7.07499e-180	0.721192	0.5	0.011	1.23636e-175	DC cell
CPVL	4.92941e-176	5.0738	1	0.051	8.61414e-172	DC cell
AC005162.3	6.19612e-168	0.265822	0.225	0.002	1.08277e-163	DC cell
P2RY14	1.17167e-158	1.04053	0.725	0.026	2.0475e-154	DC cell
ZBTB46	2.10724e-152	0.523426	0.45	0.01	3.68241e-148	DC cell
BX664727.3	1.15117e-151	1.08959	0.325	0.005	2.01168e-147	DC cell
MYCL	8.82262e-150	0.664201	0.575	0.017	1.54175e-145	DC cell
LINC00877	1.38727e-148	0.43656	0.425	0.01	2.42426e-144	DC cell
LDLRAD2	7.24069e-148	0.419194	0.275	0.004	1.26531e-143	DC cell
RAB32	7.26188e-147	2.64469	0.95	0.054	1.26901e-142	DC cell
SH3D21	8.5688e-134	0.404224	0.35	0.007	1.4974e-129	DC cell
CNFN	2.06198e-131	0.818824	0.625	0.023	3.6033e-127	DC cell
CLEC7A	9.08114e-131	1.50702	0.9	0.05	1.58693e-126	DC cell
S100B	6.22604e-124	2.06015	0.475	0.015	1.088e-119	DC cell
PRKAR2B	8.48633e-124	0.560232	0.5	0.016	1.48299e-119	DC cell
CCDC122	1.90202e-123	0.430915	0.425	0.011	3.32378e-119	DC cell
GNAO1	7.04523e-123	0.738979	0.5	0.016	1.23115e-118	DC cell
RASAL2	1.10861e-120	0.431364	0.275	0.005	1.93729e-116	DC cell
GNB4	1.83174e-119	1.06436	0.8	0.042	3.20096e-115	DC cell
SCARB1	4.18667e-119	0.596324	0.525	0.018	7.31621e-115	DC cell
ADORA3	8.96599e-117	0.354911	0.325	0.007	1.56681e-112	DC cell
ASB2	1.15913e-116	1.2932	0.825	0.046	2.02558e-112	DC cell
RAMP1	3.00358e-116	0.62451	0.425	0.012	5.24876e-112	DC cell
FNIP2	2.51151e-115	1.02507	0.7	0.034	4.38887e-111	DC cell
TGFBI	1.48546e-114	1.23308	0.85	0.05	2.59584e-110	DC cell
KIAA1958	6.75833e-113	0.434128	0.4	0.011	1.18102e-108	DC cell
FGD6	1.60113e-112	0.475337	0.45	0.014	2.79797e-108	DC cell
CXCL16	1.76311e-112	1.87225	0.875	0.056	3.08103e-108	DC cell
DST	9.18267e-112	1.15944	0.65	0.03	1.60467e-107	DC cell
IRF8	6.64372e-111	3.5004	1	0.084	1.16099e-106	DC cell
KCTD12	7.01405e-111	1.64819	0.9	0.059	1.22571e-106	DC cell
IQCE	1.0688e-110	0.667271	0.675	0.032	1.86773e-106	DC cell
ZNF711	6.43578e-110	0.555474	0.225	0.004	1.12465e-105	DC cell
ADAP2	4.6109e-109	0.949477	0.725	0.038	8.05754e-105	DC cell
ZMYND15	1.65449e-107	0.475993	0.4	0.012	2.89123e-103	DC cell
PLCD1	3.69894e-107	0.90267	0.7	0.035	6.46389e-103	DC cell
TJP2	7.61086e-107	0.459924	0.4	0.012	1.33e-102	DC cell
MPEG1	2.56909e-106	2.23978	0.975	0.077	4.48949e-102	DC cell
ADGRG6	8.11409e-106	0.473457	0.3	0.007	1.41794e-101	DC cell
WDFY4	2.45337e-105	3.19149	1	0.089	4.28727e-101	DC cell
BCL6	2.41913e-104	1.07683	0.675	0.035	4.22744e-100	DC cell
PPP1R3G	1.34641e-102	0.358984	0.325	0.008	2.35284e-98	DC cell
SNX22	3.42487e-102	0.916005	0.7	0.037	5.98497e-98	DC cell
DGAT2	4.08967e-101	0.360232	0.3	0.007	7.14669e-97	DC cell
RGS18	5.53082e-99	1.2634	0.875	0.06	9.66511e-95	DC cell
CYP2S1	1.17424e-98	0.350101	0.375	0.011	2.05199e-94	DC cell
VASH1	2.6248e-98	0.990688	0.675	0.036	4.58685e-94	DC cell
ADORA2B	3.27704e-98	0.297459	0.3	0.007	5.72662e-94	DC cell
PON2	4.56175e-96	0.655624	0.65	0.034	7.97166e-92	DC cell
VAC14	2.24783e-95	1.10527	0.8	0.052	3.92808e-91	DC cell
FFAR4	8.63177e-95	0.250796	0.175	0.002	1.5084e-90	DC cell
LRRCC1	3.2877e-94	0.772433	0.55	0.025	5.74525e-90	DC cell
CSF2RA	3.42598e-94	1.12075	0.7	0.041	5.98691e-90	DC cell
ZNF467	1.51048e-93	0.701287	0.6	0.03	2.63956e-89	DC cell
SH3BP4	3.67151e-92	0.312373	0.35	0.01	6.41596e-88	DC cell
CDK2AP1	6.86276e-90	1.64269	0.925	0.08	1.19927e-85	DC cell
CKB	1.88799e-88	0.533417	0.3	0.008	3.29927e-84	DC cell
TSPAN13	2.081e-88	0.47649	0.5	0.022	3.63655e-84	DC cell
LYZ	2.32139e-88	2.57425	1	0.097	4.05662e-84	DC cell
ANKRD50	3.78655e-88	0.264904	0.225	0.004	6.61699e-84	DC cell
GCSAM	1.46581e-87	0.903171	0.75	0.049	2.5615e-83	DC cell
LRRK2	5.57931e-86	1.27863	0.75	0.05	9.74984e-82	DC cell
IMPA2	4.34455e-85	0.826258	0.65	0.039	7.59209e-81	DC cell
KIF16B	1.18234e-84	1.16684	0.75	0.051	2.06614e-80	DC cell
FUCA1	4.91332e-84	1.23315	0.825	0.063	8.58602e-80	DC cell
NDRG2	6.30456e-84	0.927155	0.675	0.042	1.10172e-79	DC cell
CST3	6.30858e-84	4.83357	1	0.114	1.10242e-79	DC cell
CLIC2	7.46147e-84	0.373412	0.4	0.015	1.30389e-79	DC cell
CTTNBP2NL	1.11933e-81	0.661982	0.55	0.029	1.95603e-77	DC cell
CIB2	2.17318e-81	0.370943	0.375	0.014	3.79763e-77	DC cell
ZFHX3	1.16302e-79	0.963234	0.7	0.048	2.03238e-75	DC cell
HLA-DOB	1.02612e-78	0.876973	0.725	0.051	1.79314e-74	DC cell
FGL2	1.4659e-77	3.46749	1	0.125	2.56166e-73	DC cell
APOBR	5.32e-77	0.861882	0.75	0.055	9.29671e-73	DC cell
COL8A2	4.88334e-75	0.344534	0.3	0.01	8.53364e-71	DC cell
GSN	8.41185e-73	1.33892	0.875	0.079	1.46997e-68	DC cell
FOS	1.20688e-72	0.874788	0.575	0.035	2.10902e-68	DC cell
SLC8A1	1.90816e-72	0.928228	0.625	0.042	3.33451e-68	DC cell
C1orf21	2.88701e-72	0.804317	0.775	0.06	5.04505e-68	DC cell
ALDH2	2.93452e-72	1.21644	0.825	0.072	5.12808e-68	DC cell
CLEC12A	3.02157e-72	0.759182	0.6	0.038	5.28019e-68	DC cell
TLR3	6.33847e-72	0.353208	0.375	0.015	1.10765e-67	DC cell
GAS7	7.99537e-72	0.804165	0.6	0.039	1.39719e-67	DC cell
GNA15	1.27536e-71	0.612412	0.5	0.027	2.22869e-67	DC cell
ST14	3.19428e-71	0.390189	0.375	0.015	5.582e-67	DC cell
ITGAX	6.59539e-71	1.17486	0.825	0.072	1.15255e-66	DC cell
PALD1	8.11667e-71	0.376135	0.4	0.018	1.41839e-66	DC cell
SLC66A1	1.00407e-70	0.378462	0.425	0.02	1.75461e-66	DC cell
AXL	1.59582e-70	0.604669	0.45	0.023	2.7887e-66	DC cell
STARD8	2.30358e-70	0.261017	0.25	0.007	4.0255e-66	DC cell
QPRT	4.28249e-70	0.657812	0.475	0.026	7.48365e-66	DC cell
PDLIM7	6.31826e-70	0.578123	0.55	0.033	1.10412e-65	DC cell
PRELID2	7.35714e-70	0.416251	0.275	0.009	1.28566e-65	DC cell
AC090559.1	3.66445e-69	0.613103	0.5	0.028	6.40362e-65	DC cell
AIF1	4.50547e-69	2.55677	0.95	0.111	7.8733e-65	DC cell
LMNA	5.82111e-69	1.0622	0.625	0.044	1.01724e-64	DC cell
HAVCR2	7.98029e-69	1.09819	0.775	0.066	1.39456e-64	DC cell
TNNI2	2.02345e-68	0.578089	0.475	0.026	3.53598e-64	DC cell
BEND5	4.2812e-68	0.521433	0.475	0.026	7.4814e-64	DC cell
PAK1	1.32184e-66	1.21511	0.85	0.083	2.30992e-62	DC cell
ARHGAP22	7.72856e-66	0.401623	0.425	0.021	1.35057e-61	DC cell
RAB20	1.88823e-65	0.366962	0.35	0.015	3.29969e-61	DC cell
SPECC1	6.99912e-65	0.900676	0.65	0.05	1.2231e-60	DC cell
MYOF	1.27727e-64	0.53807	0.475	0.027	2.23203e-60	DC cell
ACTN1	1.78369e-64	0.870423	0.75	0.065	3.11701e-60	DC cell
TSPAN33	2.26907e-64	1.13896	0.8	0.075	3.9652e-60	DC cell
FBP1	6.66227e-64	0.533822	0.575	0.039	1.16423e-59	DC cell
HDAC9	7.93973e-64	1.09797	0.775	0.074	1.38747e-59	DC cell
LPCAT2	8.80985e-64	0.632645	0.55	0.036	1.53952e-59	DC cell
PRCP	1.5308e-63	1.46922	0.975	0.117	2.67508e-59	DC cell
AL034397.3	2.64082e-63	0.942291	0.625	0.048	4.61484e-59	DC cell
SPI1	2.90659e-63	1.64292	0.925	0.11	5.07926e-59	DC cell
PLBD1	9.91318e-63	0.644778	0.6	0.043	1.73233e-58	DC cell
BCAR3	1.46657e-62	0.537549	0.45	0.026	2.56283e-58	DC cell
DAPK2	2.93395e-62	0.642669	0.425	0.023	5.12707e-58	DC cell
FCRL6	4.33374e-62	0.617588	0.525	0.033	7.5732e-58	DC cell
KCNK6	6.40637e-62	1.8206	0.875	0.105	1.11951e-57	DC cell
SMCO4	7.9096e-62	1.13437	0.825	0.085	1.3822e-57	DC cell
GPAT3	1.79324e-61	0.580482	0.575	0.04	3.13369e-57	DC cell
RAB31	2.88734e-61	1.03758	0.7	0.062	5.04563e-57	DC cell
CCDC126	1.13643e-60	0.739846	0.675	0.055	1.98592e-56	DC cell
CRYBG3	2.84827e-60	0.936532	0.6	0.046	4.97734e-56	DC cell
KCNMB1	4.33172e-60	0.458433	0.375	0.018	7.56967e-56	DC cell
PKIB	5.75471e-60	0.649747	0.5	0.032	1.00564e-55	DC cell
MGST2	5.79125e-60	0.676191	0.6	0.046	1.01202e-55	DC cell
TMEM14A	5.75722e-59	0.963578	0.775	0.075	1.00607e-54	DC cell
MTERF2	6.67333e-59	0.54237	0.575	0.041	1.16616e-54	DC cell
PLEKHM3	7.62731e-59	0.715674	0.525	0.036	1.33287e-54	DC cell
CUEDC1	9.23851e-59	0.262673	0.25	0.008	1.61443e-54	DC cell
ZNF385A	1.09709e-58	0.616462	0.55	0.039	1.91716e-54	DC cell
TREML2	2.31408e-58	0.420411	0.2	0.005	4.04386e-54	DC cell
ROGDI	7.36184e-58	0.83573	0.6	0.048	1.28648e-53	DC cell
HLA-DOA	8.21108e-58	0.775489	0.8	0.079	1.43489e-53	DC cell
SULF2	1.67164e-57	1.04117	0.85	0.093	2.92119e-53	DC cell
TPMT	2.10444e-57	0.926991	0.8	0.082	3.67751e-53	DC cell
STX3	3.6771e-57	0.621879	0.5	0.033	6.42573e-53	DC cell
NAGA	6.1264e-57	0.856411	0.675	0.061	1.07059e-52	DC cell
BTLA	7.19181e-57	0.720643	0.65	0.055	1.25677e-52	DC cell
VAV3	1.16083e-56	1.10979	0.85	0.093	2.02854e-52	DC cell
AL844908.1	1.48127e-56	0.276344	0.275	0.011	2.58853e-52	DC cell
HCK	2.29839e-56	0.924703	0.725	0.069	4.01644e-52	DC cell
ACER3	3.60347e-56	0.768382	0.525	0.038	6.29706e-52	DC cell
GRN	6.84825e-56	2.03331	1	0.162	1.19673e-51	DC cell
SIGLEC10	7.87002e-56	0.532056	0.55	0.04	1.37529e-51	DC cell
SOGA1	9.61071e-56	0.338683	0.375	0.02	1.67947e-51	DC cell
H1F0	1.29628e-55	0.356213	0.35	0.017	2.26526e-51	DC cell
SLC46A3	4.99223e-55	1.14524	0.75	0.077	8.72393e-51	DC cell
NAGS	7.62101e-55	0.287759	0.325	0.015	1.33177e-50	DC cell
PLAUR	1.10814e-54	0.603797	0.525	0.038	1.93647e-50	DC cell
MFSD2A	3.88796e-54	0.26162	0.275	0.011	6.79421e-50	DC cell
GOLIM4	4.89357e-54	0.850141	0.575	0.047	8.55152e-50	DC cell
QPCT	6.41118e-54	0.406659	0.325	0.016	1.12035e-49	DC cell
WARS	6.41491e-54	0.864288	0.7	0.068	1.12101e-49	DC cell
C20orf27	8.44181e-54	1.66054	0.95	0.144	1.47521e-49	DC cell
SPINT1	2.09404e-53	0.5816	0.45	0.029	3.65933e-49	DC cell
SLAMF7	2.38356e-53	1.32288	0.925	0.122	4.16527e-49	DC cell
BASP1	3.13672e-52	2.23083	0.95	0.155	5.48142e-48	DC cell
MGST1	5.2201e-52	0.309079	0.25	0.01	9.12212e-48	DC cell
SOX4	8.02027e-52	0.744289	0.575	0.049	1.40154e-47	DC cell
C1orf162	1.02101e-51	2.42292	0.975	0.182	1.78421e-47	DC cell
DIPK2A	1.83142e-51	0.84928	0.775	0.084	3.2004e-47	DC cell
GPT2	8.12231e-51	0.359079	0.325	0.016	1.41937e-46	DC cell
CNTLN	1.03517e-50	0.328182	0.35	0.019	1.80896e-46	DC cell
FADS2	1.55881e-50	0.401456	0.425	0.028	2.72403e-46	DC cell
PARM1	2.3398e-50	0.383243	0.375	0.022	4.0888e-46	DC cell
LY86	3.25238e-49	1.12578	0.9	0.117	5.68354e-45	DC cell
KIAA0930	3.52376e-49	0.797697	0.75	0.083	6.15777e-45	DC cell
FGD2	6.00775e-49	1.05235	0.75	0.084	1.04985e-44	DC cell
RUBCNL	7.13186e-49	0.716399	0.6	0.053	1.24629e-44	DC cell
CBFA2T3	7.86034e-49	0.645726	0.65	0.063	1.37359e-44	DC cell
C19orf38	1.17396e-48	0.501467	0.525	0.043	2.05149e-44	DC cell
HMOX1	6.45114e-48	0.627911	0.575	0.051	1.12734e-43	DC cell
FES	1.24157e-47	0.638031	0.55	0.048	2.16965e-43	DC cell
GNAI1	1.28959e-47	0.267632	0.225	0.009	2.25356e-43	DC cell
CCDC88A	7.17628e-47	1.72898	0.925	0.142	1.25405e-42	DC cell
CHN2	8.46191e-47	0.555041	0.35	0.02	1.47872e-42	DC cell
RNASE6	8.8505e-47	2.4648	0.875	0.143	1.54663e-42	DC cell
FRMD4A	1.41944e-46	0.288521	0.275	0.013	2.48046e-42	DC cell
DSE	1.76849e-46	0.910869	0.6	0.059	3.09043e-42	DC cell
PLPP1	4.4632e-46	0.511103	0.375	0.024	7.79944e-42	DC cell
SLC25A29	1.24623e-45	0.400943	0.4	0.027	2.17779e-41	DC cell
CD86	1.36192e-45	0.919097	0.75	0.089	2.37995e-41	DC cell
KDM1B	1.54935e-45	0.778811	0.65	0.066	2.70749e-41	DC cell
PTPRE	2.17648e-45	2.20609	0.975	0.215	3.8034e-41	DC cell
PLEKHA5	2.84513e-45	0.655322	0.625	0.061	4.97187e-41	DC cell
RAB34	6.31814e-45	0.534168	0.6	0.058	1.1041e-40	DC cell
CALHM6	7.84219e-45	1.09728	0.85	0.113	1.37042e-40	DC cell
PPT1	8.39875e-45	2.11053	0.975	0.21	1.46768e-40	DC cell
REC8	1.41992e-44	0.425992	0.5	0.041	2.48131e-40	DC cell
AGPAT1	2.25922e-44	0.74647	0.8	0.099	3.94798e-40	DC cell
FCER1G	2.9225e-44	0.940177	0.775	0.09	5.10706e-40	DC cell
ASAP2	5.59525e-44	0.295208	0.125	0.003	9.7777e-40	DC cell
FCGRT	7.56994e-44	1.57744	0.975	0.175	1.32285e-39	DC cell
ST18	1.2738e-43	0.341405	0.2	0.007	2.22597e-39	DC cell
SPINT2	2.30825e-43	1.54941	0.95	0.178	4.03366e-39	DC cell
LGALS9	2.61784e-43	1.1993	0.875	0.131	4.57468e-39	DC cell
HLA-DRB5	3.44646e-43	2.78869	0.875	0.138	6.02269e-39	DC cell
NAAA	5.10532e-43	1.42468	0.95	0.165	8.92154e-39	DC cell
IL18	5.33844e-43	0.620045	0.6	0.059	9.32892e-39	DC cell
ARHGAP31	1.17094e-42	0.57432	0.425	0.032	2.04622e-38	DC cell
CDKL5	6.19853e-42	0.274368	0.275	0.014	1.08319e-37	DC cell
DMD	7.47091e-42	0.297139	0.3	0.017	1.30554e-37	DC cell
DPYSL2	9.63087e-42	1.7063	0.95	0.192	1.68299e-37	DC cell
2024-03-01	1.86149e-41	1.23452	0.9	0.136	3.25295e-37	DC cell
FZD2	2.59702e-41	0.3471	0.3	0.017	4.5383e-37	DC cell
MNDA	1.50993e-40	0.729839	0.725	0.087	2.6386e-36	DC cell
CDKN2C	2.36074e-40	0.484308	0.55	0.054	4.12539e-36	DC cell
SLC9A7	3.27676e-40	0.38041	0.425	0.034	5.72614e-36	DC cell
ARPIN	1.29136e-39	0.33597	0.325	0.021	2.25665e-35	DC cell
GPR157	1.54473e-39	0.444743	0.3	0.018	2.69942e-35	DC cell
PTMS	4.35558e-39	1.56951	0.875	0.16	7.61138e-35	DC cell
PLEKHO2	6.3345e-39	0.642327	0.75	0.097	1.10695e-34	DC cell
ASAP1	2.91638e-38	1.42179	0.9	0.167	5.09637e-34	DC cell
SLC1A5	3.87334e-38	0.919125	0.825	0.124	6.76865e-34	DC cell
NME4	3.90059e-38	0.744592	0.725	0.095	6.81627e-34	DC cell
TRIP6	9.65887e-38	0.405969	0.375	0.029	1.68789e-33	DC cell
CCNG2	4.07018e-37	0.688611	0.65	0.08	7.11264e-33	DC cell
SEMA4A	4.39491e-37	0.63686	0.5	0.051	7.68011e-33	DC cell
CLDN7	7.71043e-37	0.256458	0.225	0.011	1.3474e-32	DC cell
ITPRIPL2	1.05196e-36	0.512482	0.55	0.059	1.83829e-32	DC cell
CSRP1	1.07953e-36	0.860213	0.825	0.126	1.88649e-32	DC cell
SLC31A1	2.1043e-36	0.254435	0.35	0.026	3.67726e-32	DC cell
CPNE3	9.68239e-36	2.51988	0.95	0.28	1.692e-31	DC cell
KLF4	1.02221e-35	0.258634	0.275	0.017	1.78632e-31	DC cell
ADAM28	1.13665e-35	0.988906	0.8	0.122	1.98629e-31	DC cell
DBNDD2	1.74066e-35	0.877263	0.775	0.116	3.0418e-31	DC cell
SPNS1	1.80806e-35	0.772655	0.65	0.084	3.15959e-31	DC cell
ACSS2	2.06752e-35	0.311802	0.35	0.026	3.61299e-31	DC cell
ACPP	3.01926e-35	0.396464	0.275	0.017	5.27616e-31	DC cell
TLR10	3.43571e-35	0.723233	0.65	0.083	6.00391e-31	DC cell
ENTPD1	4.93286e-35	0.73112	0.675	0.09	8.62016e-31	DC cell
NAA40	7.80218e-35	0.598368	0.525	0.056	1.36343e-30	DC cell
REPIN1	1.02217e-34	0.777979	0.75	0.11	1.78624e-30	DC cell
ID2	1.06226e-34	1.75005	0.95	0.216	1.85631e-30	DC cell
GRAMD2B	1.18272e-34	0.254554	0.325	0.023	2.0668e-30	DC cell
F11R	1.1863e-34	0.429703	0.5	0.051	2.07305e-30	DC cell
CYB5R3	1.21171e-34	1.37462	0.95	0.207	2.11746e-30	DC cell
OTULINL	1.62179e-34	1.0715	0.825	0.137	2.83408e-30	DC cell
CHST2	2.33582e-34	0.396174	0.45	0.043	4.08185e-30	DC cell
CTSZ	2.51627e-34	2.05751	0.95	0.266	4.39718e-30	DC cell
BID	2.9768e-34	1.21834	0.9	0.178	5.20195e-30	DC cell
MCUR1	3.19074e-34	0.697068	0.775	0.117	5.57581e-30	DC cell
MPST	3.27873e-34	0.744051	0.75	0.111	5.72959e-30	DC cell
ADAM15	5.61507e-34	0.536774	0.425	0.04	9.81234e-30	DC cell
IFT20	6.49915e-34	1.0863	0.95	0.185	1.13573e-29	DC cell
CIITA	7.59144e-34	1.30046	0.8	0.133	1.3266e-29	DC cell
HPS5	1.00849e-33	0.728791	0.7	0.1	1.76234e-29	DC cell
HLA-DMB	1.14846e-33	1.47952	0.95	0.197	2.00693e-29	DC cell
B3GNTL1	1.15266e-33	0.272908	0.375	0.031	2.01427e-29	DC cell
UNC119	1.31077e-33	0.984926	0.75	0.115	2.29056e-29	DC cell
HLA-DQA1	2.45628e-33	2.74403	1	0.341	4.29236e-29	DC cell
SERPINB6	2.70316e-33	1.2268	0.875	0.169	4.72377e-29	DC cell
CAMK2D	5.1471e-33	1.49753	0.85	0.152	8.99456e-29	DC cell
MFSD1	1.52964e-32	0.774457	0.7	0.103	2.67305e-28	DC cell
HLA-DMA	1.96146e-32	2.06017	1	0.323	3.42765e-28	DC cell
PTPA	2.00407e-32	0.45982	0.675	0.091	3.50212e-28	DC cell
GM2A	4.58094e-32	0.483144	0.425	0.042	8.00519e-28	DC cell
RUFY3	7.22427e-32	0.584779	0.675	0.094	1.26244e-27	DC cell
MS4A6A	7.49081e-32	0.914166	0.575	0.072	1.30902e-27	DC cell
PLXDC2	8.18331e-32	0.436779	0.45	0.046	1.43003e-27	DC cell
GRAMD4	1.5784e-31	0.378089	0.45	0.046	2.75826e-27	DC cell
SNX3	2.43604e-31	3.36365	1	0.499	4.25698e-27	DC cell
HLA-DQA2	2.52453e-31	2.12961	0.775	0.143	4.41161e-27	DC cell
DOCK7	2.58395e-31	0.355193	0.4	0.037	4.51545e-27	DC cell
NCKAP5L	1.453e-30	0.421001	0.375	0.034	2.53911e-26	DC cell
PLXNB2	2.20568e-30	0.290353	0.375	0.034	3.85443e-26	DC cell
AC092809.2	2.84706e-30	0.32162	0.3	0.023	4.97524e-26	DC cell
PSAP	2.92043e-30	1.70699	1	0.344	5.10346e-26	DC cell
AIM2	3.069e-30	0.748814	0.75	0.12	5.36308e-26	DC cell
RGCC	3.1191e-30	2.35086	0.975	0.358	5.45063e-26	DC cell
CAT	3.83207e-30	0.998826	0.925	0.18	6.69654e-26	DC cell
PPP1R14A	5.6809e-30	0.334929	0.375	0.034	9.92737e-26	DC cell
TBXAS1	8.60894e-30	0.506568	0.475	0.055	1.50441e-25	DC cell
METRNL	1.18454e-29	1.00005	0.775	0.137	2.06998e-25	DC cell
FNBP1L	1.83105e-29	0.256252	0.2	0.011	3.19976e-25	DC cell
LYRM4	2.11125e-29	0.691801	0.7	0.111	3.68941e-25	DC cell
TBC1D9	2.18461e-29	0.507546	0.7	0.107	3.81761e-25	DC cell
SLC43A2	3.07365e-29	0.335363	0.425	0.045	5.3712e-25	DC cell
ANO10	3.4325e-29	0.294058	0.35	0.031	5.99829e-25	DC cell
NEDD4L	4.48308e-29	0.335308	0.2	0.011	7.83418e-25	DC cell
HLA-DQB1	9.41213e-29	2.68	1	0.444	1.64477e-24	DC cell
SRGAP3	1.00751e-28	0.411452	0.3	0.024	1.76062e-24	DC cell
HLA-DPA1	1.03496e-28	3.78611	1	0.595	1.80858e-24	DC cell
VDR	1.05912e-28	0.437439	0.225	0.014	1.85082e-24	DC cell
DOCK5	1.24542e-28	0.628771	0.3	0.025	2.17637e-24	DC cell
HLA-DRA	1.38675e-28	3.1858	1	0.515	2.42335e-24	DC cell
NBEAL2	1.88237e-28	0.805442	0.8	0.14	3.28945e-24	DC cell
MYO1D	2.19439e-28	0.415452	0.35	0.032	3.8347e-24	DC cell
NRBF2	2.45872e-28	1.15254	0.9	0.214	4.29661e-24	DC cell
ZMIZ1	2.88791e-28	0.44036	0.525	0.067	5.04662e-24	DC cell
SH3TC1	3.3228e-28	0.399736	0.475	0.056	5.8066e-24	DC cell
AP1S3	3.86943e-28	0.272695	0.425	0.045	6.76184e-24	DC cell
PIK3CB	4.82444e-28	0.756467	0.65	0.102	8.43072e-24	DC cell
CD74	7.54713e-28	3.2665	1	0.723	1.31886e-23	DC cell
DPP4	7.99244e-28	0.389395	0.6	0.082	1.39668e-23	DC cell
DAPP1	9.23798e-28	1.07121	0.875	0.175	1.61434e-23	DC cell
ATP10D	1.0589e-27	0.263945	0.475	0.056	1.85043e-23	DC cell
TMEM97	1.23889e-27	0.254985	0.375	0.037	2.16496e-23	DC cell
HLA-DPB1	1.35785e-27	3.62839	1	0.635	2.37284e-23	DC cell
SLC25A33	1.43581e-27	0.255465	0.425	0.046	2.50907e-23	DC cell
GRK3	1.8925e-27	0.594937	0.65	0.101	3.30715e-23	DC cell
IGFBP7	6.7603e-27	0.310215	0.35	0.034	1.18136e-22	DC cell
TANC2	8.45528e-27	0.256701	0.275	0.022	1.47756e-22	DC cell
MCM5	9.09891e-27	0.62801	0.725	0.12	1.59003e-22	DC cell
OPHN1	9.79759e-27	0.284306	0.1	0.003	1.71213e-22	DC cell
MAP2K6	9.87755e-27	0.536174	0.575	0.082	1.7261e-22	DC cell
CTNNA1	1.48906e-26	0.460201	0.55	0.077	2.60213e-22	DC cell
DUSP18	1.51812e-26	0.314823	0.45	0.052	2.65292e-22	DC cell
RILP	1.85923e-26	0.303907	0.3	0.026	3.249e-22	DC cell
CTNNBIP1	2.10402e-26	0.479493	0.55	0.077	3.67678e-22	DC cell
RGS12	2.6385e-26	0.30342	0.3	0.026	4.61077e-22	DC cell
RAB13	3.2008e-26	0.282748	0.325	0.03	5.5934e-22	DC cell
PECAM1	3.60726e-26	0.49538	0.6	0.089	6.30368e-22	DC cell
AC020656.1	3.95104e-26	0.355573	0.2	0.012	6.90444e-22	DC cell
ETV6	3.97528e-26	0.766711	0.875	0.174	6.9468e-22	DC cell
NCALD	4.41906e-26	0.325505	0.45	0.053	7.72231e-22	DC cell
GPR160	8.01531e-26	0.354174	0.375	0.04	1.40068e-21	DC cell
TRERF1	1.10744e-25	0.528471	0.525	0.072	1.93525e-21	DC cell
SPPL3	1.77842e-25	0.523979	0.625	0.098	3.10779e-21	DC cell
HLA-DRB1	3.50612e-25	2.74924	1	0.556	6.12694e-21	DC cell
NUDT16	3.81892e-25	0.551408	0.65	0.107	6.67356e-21	DC cell
SLC12A9	4.1678e-25	0.500022	0.625	0.097	7.28324e-21	DC cell
ATG3	4.2851e-25	1.01752	0.9	0.22	7.48822e-21	DC cell
SLC41A2	5.42202e-25	0.512662	0.225	0.016	9.47499e-21	DC cell
PPM1M	6.99419e-25	0.742842	0.775	0.146	1.22223e-20	DC cell
MYD88	7.42764e-25	0.88133	0.75	0.147	1.29798e-20	DC cell
RGS10	9.2106e-25	2.13756	0.95	0.523	1.60955e-20	DC cell
BMERB1	9.36916e-25	0.292226	0.225	0.016	1.63726e-20	DC cell
GAA	1.32684e-24	0.478858	0.475	0.063	2.31865e-20	DC cell
SERTAD3	1.38299e-24	0.495171	0.6	0.094	2.41678e-20	DC cell
SPATS2L	1.3888e-24	0.814564	0.575	0.087	2.42692e-20	DC cell
STK32C	1.60683e-24	0.315136	0.375	0.041	2.80794e-20	DC cell
RNF217	2.05341e-24	0.335092	0.175	0.01	3.58834e-20	DC cell
PTGES2	2.7277e-24	0.572529	0.8	0.154	4.76666e-20	DC cell
FGR	3.29303e-24	0.375772	0.55	0.08	5.75456e-20	DC cell
SFT2D2	4.3813e-24	1.31205	0.825	0.195	7.65633e-20	DC cell
TM6SF1	4.74129e-24	0.320406	0.325	0.033	8.2854e-20	DC cell
BTK	4.82943e-24	0.666986	0.7	0.127	8.43942e-20	DC cell
WDR41	5.90021e-24	0.355265	0.425	0.053	1.03106e-19	DC cell
AIG1	6.49004e-24	0.445365	0.5	0.071	1.13413e-19	DC cell
RBPJ	1.01883e-23	1.47973	0.925	0.313	1.78041e-19	DC cell
GSTP1	1.33733e-23	2.02105	0.95	0.555	2.33699e-19	DC cell
MCOLN1	1.37463e-23	0.349871	0.4	0.047	2.40217e-19	DC cell
CYSTM1	1.4299e-23	0.39483	0.525	0.077	2.49875e-19	DC cell
PPP1R14B	1.96376e-23	1.32648	0.95	0.344	3.43167e-19	DC cell
H2AFY	2.08188e-23	1.40921	0.95	0.328	3.63809e-19	DC cell
HSD17B12	3.68931e-23	0.853456	0.7	0.135	6.44706e-19	DC cell
SMPD3	3.82078e-23	0.321135	0.2	0.014	6.67682e-19	DC cell
ADA2	4.16161e-23	1.01027	0.8	0.18	7.27241e-19	DC cell
PLEKHO1	5.86951e-23	1.49199	1	0.385	1.0257e-18	DC cell
CEP170	7.25082e-23	0.55982	0.75	0.141	1.26708e-18	DC cell
BLVRB	8.70477e-23	0.468234	0.675	0.121	1.52116e-18	DC cell
IRF5	1.07905e-22	0.288025	0.4	0.049	1.88564e-18	DC cell
MAP3K13	1.11219e-22	0.65806	0.65	0.119	1.94356e-18	DC cell
CARM1	1.1478e-22	0.364578	0.425	0.055	2.00579e-18	DC cell
PAWR	1.42997e-22	0.486728	0.45	0.061	2.49887e-18	DC cell
LTBR	1.53498e-22	0.297246	0.275	0.026	2.68238e-18	DC cell
PGD	1.74165e-22	0.386507	0.55	0.086	3.04353e-18	DC cell
HSDL2	2.20823e-22	0.514115	0.5	0.075	3.85888e-18	DC cell
BRI3	2.7235e-22	1.20586	0.95	0.361	4.75932e-18	DC cell
PLEK	2.75789e-22	1.09624	0.95	0.267	4.81941e-18	DC cell
RALB	2.92391e-22	0.490527	0.575	0.095	5.10953e-18	DC cell
OAZ2	4.01006e-22	0.256228	0.575	0.091	7.00759e-18	DC cell
EHD4	4.13588e-22	0.589806	0.575	0.096	7.22746e-18	DC cell
CUX1	4.23574e-22	0.610065	0.75	0.148	7.40195e-18	DC cell
NUBPL	4.46693e-22	0.340355	0.325	0.035	7.80595e-18	DC cell
S100A10	4.75711e-22	2.08469	0.95	0.807	8.31305e-18	DC cell
CPQ	5.83848e-22	0.643342	0.6	0.105	1.02027e-17	DC cell
ARRB1	8.01458e-22	0.343431	0.425	0.057	1.40055e-17	DC cell
SAMHD1	9.35257e-22	1.83348	1	0.482	1.63436e-17	DC cell
CD59	1.52797e-21	0.786376	0.775	0.172	2.67012e-17	DC cell
DENND1B	1.60018e-21	0.647309	0.65	0.126	2.79632e-17	DC cell
PNMA1	1.69363e-21	0.520438	0.475	0.069	2.95961e-17	DC cell
LPAR5	2.56352e-21	0.356606	0.425	0.058	4.47976e-17	DC cell
VIM	3.28855e-21	1.5108	1	0.908	5.74675e-17	DC cell
AP1S2	3.87082e-21	1.13395	0.925	0.275	6.76426e-17	DC cell
NME2	4.71689e-21	1.4487	0.975	0.748	8.24277e-17	DC cell
IDH3A	4.97562e-21	0.413299	0.525	0.085	8.6949e-17	DC cell
TRIO	6.6625e-21	0.287957	0.425	0.059	1.16427e-16	DC cell
MARCKS	8.15892e-21	0.484165	0.7	0.137	1.42577e-16	DC cell
PBX3	9.28962e-21	0.366354	0.425	0.058	1.62336e-16	DC cell
PYCARD	1.03383e-20	1.45246	0.95	0.42	1.80661e-16	DC cell
EVA1B	1.14818e-20	0.312088	0.525	0.083	2.00645e-16	DC cell
TMSB4X	1.61396e-20	1.47927	1	0.994	2.82039e-16	DC cell
TST	1.64275e-20	0.314876	0.325	0.038	2.87071e-16	DC cell
SH2B3	1.96215e-20	0.482244	0.5	0.08	3.42886e-16	DC cell
COMT	2.77326e-20	0.912704	0.925	0.26	4.84627e-16	DC cell
C12orf45	3.2724e-20	0.816257	0.675	0.139	5.71852e-16	DC cell
PLOD3	3.3779e-20	0.33662	0.475	0.073	5.90288e-16	DC cell
LDLRAD4	3.46651e-20	0.643845	0.6	0.109	6.05772e-16	DC cell
PDE4DIP	4.54731e-20	0.891287	0.625	0.128	7.94642e-16	DC cell
MYO9A	4.56419e-20	0.580572	0.65	0.125	7.97593e-16	DC cell
ATPAF2	4.96618e-20	0.292682	0.425	0.061	8.67839e-16	DC cell
PRKAR1A	5.0092e-20	0.945532	0.925	0.25	8.75357e-16	DC cell
VARS	5.2229e-20	0.3297	0.5	0.08	9.12702e-16	DC cell
GUSB	5.30833e-20	0.483301	0.725	0.146	9.27631e-16	DC cell
CYFIP1	5.469e-20	0.507551	0.375	0.05	9.55707e-16	DC cell
ALCAM	6.11157e-20	0.299615	0.475	0.073	1.068e-15	DC cell
ARPC1B	9.60265e-20	1.287	0.975	0.85	1.67806e-15	DC cell
TNFSF13B	1.13006e-19	0.428764	0.475	0.075	1.97479e-15	DC cell
LGALS1	1.15099e-19	1.96132	0.925	0.499	2.01135e-15	DC cell
REEP3	1.19337e-19	0.495483	0.65	0.128	2.08541e-15	DC cell
ACTB	1.38496e-19	1.36064	0.975	0.976	2.42022e-15	DC cell
TPP1	1.38624e-19	0.825357	0.85	0.218	2.42245e-15	DC cell
SNX10	1.99313e-19	0.416436	0.725	0.145	3.483e-15	DC cell
MTHFD1L	2.17626e-19	0.384796	0.3	0.034	3.80301e-15	DC cell
TIMP2	2.26381e-19	0.344857	0.45	0.07	3.95601e-15	DC cell
TSPAN3	2.28211e-19	0.583051	0.575	0.107	3.98798e-15	DC cell
AHR	2.73796e-19	0.56208	0.65	0.128	4.78458e-15	DC cell
BLOC1S6	2.74172e-19	0.996764	0.9	0.25	4.79115e-15	DC cell
FLNB	2.95862e-19	0.269257	0.4	0.055	5.17018e-15	DC cell
ABHD2	3.06628e-19	0.371536	0.575	0.103	5.35832e-15	DC cell
FAM53C	3.07395e-19	0.443616	0.4	0.057	5.37173e-15	DC cell
NPC2	3.28748e-19	0.877684	0.875	0.244	5.74487e-15	DC cell
SEPTIN11	3.76798e-19	0.534476	0.675	0.138	6.58455e-15	DC cell
DUSP23	3.86338e-19	0.571692	0.725	0.156	6.75126e-15	DC cell
CBL	4.52596e-19	0.825971	0.775	0.19	7.90911e-15	DC cell
APOL1	5.61667e-19	0.417828	0.4	0.057	9.81512e-15	DC cell
MAN2B1	5.99101e-19	0.670326	0.8	0.191	1.04693e-14	DC cell
CCDC6	7.39716e-19	0.756069	0.7	0.149	1.29265e-14	DC cell
EIF4EBP1	7.72771e-19	0.466466	0.55	0.101	1.35042e-14	DC cell
DCUN1D1	8.12922e-19	0.515903	0.65	0.128	1.42058e-14	DC cell
CORO1C	8.66657e-19	0.277283	0.425	0.064	1.51448e-14	DC cell
ZNF710	9.14497e-19	0.312084	0.3	0.035	1.59808e-14	DC cell
NDUFS4	9.40175e-19	0.696808	0.875	0.226	1.64296e-14	DC cell
SPATA6	1.2279e-18	0.341875	0.15	0.01	2.14575e-14	DC cell
EFHD2	1.47951e-18	1.06631	0.925	0.326	2.58545e-14	DC cell
CD226	1.58369e-18	0.592068	0.7	0.148	2.7675e-14	DC cell
MTMR10	1.87014e-18	0.362712	0.375	0.053	3.26807e-14	DC cell
PLBD2	2.14835e-18	0.388935	0.275	0.031	3.75424e-14	DC cell
CD40	2.32743e-18	0.352257	0.5	0.085	4.06719e-14	DC cell
LSP1	2.42287e-18	1.37743	0.975	0.641	4.23396e-14	DC cell
ITPRIPL1	2.42541e-18	0.255511	0.35	0.046	4.23841e-14	DC cell
SMIM20	2.45483e-18	0.701579	0.75	0.183	4.28981e-14	DC cell
GNG5	2.7176e-18	1.19181	0.975	0.617	4.749e-14	DC cell
TET2	3.74216e-18	0.438796	0.675	0.138	6.53942e-14	DC cell
SCIMP	4.68301e-18	0.399747	0.575	0.108	8.18355e-14	DC cell
PPP1R15A	5.38442e-18	0.402499	0.475	0.08	9.40927e-14	DC cell
SYNGR1	5.39539e-18	0.274931	0.4	0.06	9.42844e-14	DC cell
PRKD3	5.92401e-18	0.457943	0.625	0.126	1.03522e-13	DC cell
LRRK1	6.8931e-18	0.334502	0.35	0.049	1.20457e-13	DC cell
CTIF	7.95765e-18	0.26016	0.1	0.005	1.3906e-13	DC cell
SCRN1	1.04609e-17	0.26059	0.4	0.06	1.82804e-13	DC cell
MYEF2	1.22778e-17	0.532341	0.375	0.055	2.14554e-13	DC cell
FTH1	1.23036e-17	1.34059	1	0.974	2.15005e-13	DC cell
PPA1	1.24969e-17	1.14622	0.95	0.421	2.18383e-13	DC cell
KIF20B	1.32784e-17	0.47613	0.6	0.121	2.3204e-13	DC cell
LINC02812	1.38271e-17	0.263391	0.3	0.037	2.41628e-13	DC cell
BTN2A2	1.53031e-17	0.474291	0.5	0.092	2.67422e-13	DC cell
METTL7A	1.66447e-17	0.441419	0.45	0.077	2.90867e-13	DC cell
MIF4GD	1.82096e-17	0.566738	0.725	0.168	3.18213e-13	DC cell
TYK2	1.84113e-17	0.289075	0.575	0.109	3.21737e-13	DC cell
RAB7A	2.08679e-17	0.875187	0.95	0.311	3.64666e-13	DC cell
PARVG	2.14732e-17	1.06567	0.95	0.294	3.75244e-13	DC cell
MYL6	2.17694e-17	0.995493	1	0.927	3.8042e-13	DC cell
RUSC1	2.18297e-17	0.535939	0.35	0.048	3.81475e-13	DC cell
BCL11A	2.44117e-17	0.47472	0.575	0.113	4.26594e-13	DC cell
CD38	2.6087e-17	0.281986	0.45	0.074	4.5587e-13	DC cell
DAPK1	2.67179e-17	0.252611	0.175	0.014	4.66895e-13	DC cell
TUBA1C	2.94007e-17	0.330891	0.625	0.125	5.13778e-13	DC cell
RNH1	3.07667e-17	1.2021	0.925	0.405	5.37649e-13	DC cell
SMIM14	3.13113e-17	0.481975	0.75	0.175	5.47165e-13	DC cell
LIMA1	3.19085e-17	0.631553	0.675	0.153	5.57601e-13	DC cell
NCOA7	3.6162e-17	1.06921	0.925	0.298	6.31931e-13	DC cell
ERCC6	3.70889e-17	0.457599	0.55	0.103	6.48129e-13	DC cell
SSPN	3.95583e-17	0.286673	0.375	0.056	6.91282e-13	DC cell
HCG11	4.26106e-17	0.286892	0.375	0.056	7.4462e-13	DC cell
SNX30	5.29717e-17	0.377601	0.4	0.062	9.25681e-13	DC cell
ST3GAL2	5.63719e-17	0.291811	0.475	0.082	9.85098e-13	DC cell
NSMAF	8.96614e-17	0.332421	0.6	0.119	1.56683e-12	DC cell
SUSD6	9.90567e-17	0.442307	0.55	0.107	1.73102e-12	DC cell
UNC93B1	1.02923e-16	0.53186	0.6	0.13	1.79858e-12	DC cell
C9orf72	1.0997e-16	0.413287	0.475	0.084	1.92172e-12	DC cell
NAGK	1.1407e-16	0.68506	0.825	0.222	1.99337e-12	DC cell
COTL1	1.19355e-16	1.22177	0.975	0.716	2.08573e-12	DC cell
ELOVL5	1.37585e-16	0.732206	0.9	0.254	2.40429e-12	DC cell
FAM214B	1.43056e-16	0.266957	0.3	0.039	2.49991e-12	DC cell
SELPLG	1.47516e-16	0.804713	0.85	0.237	2.57785e-12	DC cell
SCNM1	1.64877e-16	0.665502	0.75	0.185	2.88123e-12	DC cell
SERPINB1	1.98719e-16	1.11521	0.95	0.417	3.47261e-12	DC cell
CHP1	2.13138e-16	0.453994	0.55	0.112	3.72459e-12	DC cell
COPRS	2.36976e-16	0.255122	0.375	0.058	4.14116e-12	DC cell
GNG7	2.47935e-16	0.327631	0.575	0.116	4.33267e-12	DC cell
CSTB	3.57858e-16	1.1996	0.925	0.529	6.25357e-12	DC cell
NAP1L1	3.96373e-16	1.51137	0.95	0.75	6.92661e-12	DC cell
RHOC	4.23431e-16	0.430789	0.775	0.182	7.39946e-12	DC cell
DOCK1	4.54412e-16	0.279633	0.1	0.005	7.94085e-12	DC cell
SNRNP25	4.94606e-16	0.531718	0.625	0.142	8.64324e-12	DC cell
GRINA	5.06188e-16	0.323837	0.45	0.08	8.84563e-12	DC cell
TYMP	5.41671e-16	0.740748	0.925	0.291	9.46571e-12	DC cell
ZNF672	6.71702e-16	0.290197	0.45	0.079	1.1738e-11	DC cell
FAM135A	8.57783e-16	0.26183	0.3	0.04	1.49898e-11	DC cell
FARP2	8.60475e-16	0.379279	0.325	0.047	1.50368e-11	DC cell
FABP5	8.70072e-16	0.60321	0.675	0.162	1.52045e-11	DC cell
AP2S1	1.08338e-15	1.02285	0.9	0.385	1.8932e-11	DC cell
OGFRL1	1.11677e-15	0.495363	0.6	0.13	1.95156e-11	DC cell
GINM1	1.24846e-15	0.532339	0.65	0.153	2.18169e-11	DC cell
CISD1	1.36007e-15	0.327331	0.625	0.135	2.37672e-11	DC cell
HPS1	1.43729e-15	0.464137	0.75	0.185	2.51167e-11	DC cell
NANS	1.4433e-15	0.410822	0.575	0.123	2.52217e-11	DC cell
AUTS2	1.6492e-15	0.48285	0.45	0.081	2.88198e-11	DC cell
YIF1B	1.65824e-15	0.371163	0.5	0.099	2.89778e-11	DC cell
TMSB10	1.67288e-15	0.963224	1	0.99	2.92336e-11	DC cell
PCBD1	1.7505e-15	0.370478	0.625	0.138	3.059e-11	DC cell
TAX1BP3	1.85515e-15	0.341497	0.45	0.082	3.24188e-11	DC cell
UCP2	1.85999e-15	1.07044	0.95	0.515	3.25034e-11	DC cell
ACTG1	1.9829e-15	1.189	0.975	0.953	3.46512e-11	DC cell
ATP1B3	2.0815e-15	0.605594	0.9	0.259	3.63743e-11	DC cell
IDH1	2.09173e-15	0.363188	0.575	0.121	3.6553e-11	DC cell
UCHL3	2.0961e-15	0.46719	0.575	0.126	3.66293e-11	DC cell
CKLF	2.28366e-15	1.1646	0.95	0.482	3.9907e-11	DC cell
SGK3	2.28827e-15	0.423889	0.675	0.157	3.99874e-11	DC cell
HMGA1	2.59072e-15	0.870061	0.85	0.282	4.52729e-11	DC cell
SMS	2.62525e-15	0.739842	0.8	0.228	4.58762e-11	DC cell
PTTG1IP	2.82773e-15	0.6657	0.725	0.196	4.94146e-11	DC cell
TMEM273	3.01479e-15	0.504333	0.425	0.077	5.26835e-11	DC cell
BHLHE41	4.28891e-15	0.284054	0.425	0.076	7.49488e-11	DC cell
TMEM50B	4.5034e-15	0.650388	0.775	0.205	7.86969e-11	DC cell
MIIP	4.91532e-15	0.638601	0.65	0.153	8.58951e-11	DC cell
RYR1	4.98925e-15	0.261084	0.25	0.031	8.71871e-11	DC cell
GNG10	5.12297e-15	0.7037	0.8	0.234	8.95239e-11	DC cell
DCTPP1	5.70205e-15	0.444475	0.675	0.159	9.96433e-11	DC cell
CMIP	6.02882e-15	0.643403	0.675	0.174	1.05354e-10	DC cell
MTFMT	6.09097e-15	0.304124	0.35	0.055	1.0644e-10	DC cell
SKAP2	7.00056e-15	0.591954	0.75	0.199	1.22335e-10	DC cell
DEF8	7.00822e-15	0.563098	0.475	0.093	1.22469e-10	DC cell
CD27-AS1	7.90144e-15	0.250839	0.275	0.037	1.38078e-10	DC cell
CD1C	8.08852e-15	0.600981	0.375	0.063	1.41347e-10	DC cell
ARPC2	8.58677e-15	1.02703	0.95	0.912	1.50054e-10	DC cell
CD68	1.11315e-14	0.320767	0.4	0.07	1.94524e-10	DC cell
PITPNA	1.15986e-14	0.410569	0.6	0.136	2.02685e-10	DC cell
MAGEF1	1.24036e-14	0.30236	0.45	0.086	2.16753e-10	DC cell
STX12	1.2544e-14	0.268228	0.675	0.154	2.19206e-10	DC cell
TPM1	1.36915e-14	0.448803	0.45	0.087	2.39258e-10	DC cell
DLGAP4	1.59355e-14	0.40643	0.525	0.11	2.78472e-10	DC cell
RASSF4	1.72318e-14	0.304052	0.325	0.05	3.01125e-10	DC cell
GDI2	2.07651e-14	0.993142	0.925	0.428	3.62871e-10	DC cell
LSM6	2.15626e-14	0.970467	0.925	0.379	3.76806e-10	DC cell
MEGF8	2.39009e-14	0.290519	0.175	0.017	4.17669e-10	DC cell
RASSF2	2.58356e-14	0.348501	0.625	0.143	4.51477e-10	DC cell
AC005726.5	2.61249e-14	0.322858	0.15	0.013	4.56532e-10	DC cell
LINC02245	3.28632e-14	0.330453	0.25	0.033	5.74285e-10	DC cell
TAGLN2	3.46897e-14	1.11966	0.975	0.469	6.06203e-10	DC cell
BCL2A1	3.75615e-14	0.45502	0.6	0.139	6.56388e-10	DC cell
ELOVL1	3.76947e-14	0.427417	0.625	0.148	6.58716e-10	DC cell
MEF2A	3.7829e-14	0.654058	0.85	0.256	6.61061e-10	DC cell
CTSS	3.84909e-14	1.05168	0.975	0.455	6.72629e-10	DC cell
DHRS3	4.68299e-14	0.294128	0.425	0.079	8.18353e-10	DC cell
FKBP15	4.70906e-14	0.479301	0.475	0.098	8.22908e-10	DC cell
GABARAP	5.34761e-14	1.05011	0.95	0.723	9.34494e-10	DC cell
PGM2	6.14824e-14	0.370072	0.475	0.097	1.0744e-09	DC cell
PACSIN2	6.32108e-14	0.30592	0.425	0.08	1.10461e-09	DC cell
LAP3	6.66215e-14	0.613525	0.675	0.177	1.16421e-09	DC cell
LASP1	6.86068e-14	0.426991	0.75	0.194	1.1989e-09	DC cell
TAP1	7.09367e-14	0.933513	0.925	0.341	1.23962e-09	DC cell
DNAJC4	7.52662e-14	0.624032	0.725	0.204	1.31528e-09	DC cell
MYADM	7.6001e-14	0.35115	0.55	0.122	1.32812e-09	DC cell
PLCB2	8.54266e-14	0.602411	0.6	0.142	1.49283e-09	DC cell
MICAL1	9.31884e-14	0.561659	0.5	0.105	1.62847e-09	DC cell
IFNGR2	1.01096e-13	0.406432	0.65	0.161	1.76666e-09	DC cell
PGLS	1.01778e-13	0.943638	0.925	0.395	1.77856e-09	DC cell
PLCG2	1.1661e-13	0.449956	0.65	0.157	2.03776e-09	DC cell
ACSL4	1.27187e-13	0.322214	0.575	0.131	2.22258e-09	DC cell
APLP2	1.63473e-13	0.523008	0.7	0.183	2.85668e-09	DC cell
ATAD2B	1.63817e-13	0.479457	0.675	0.166	2.86271e-09	DC cell
PACS2	1.69103e-13	0.343325	0.325	0.053	2.95508e-09	DC cell
AKR1A1	1.82134e-13	0.651437	0.875	0.274	3.18279e-09	DC cell
PICALM	1.83073e-13	0.395988	0.7	0.176	3.1992e-09	DC cell
CSF3R	1.94024e-13	0.342684	0.275	0.04	3.39057e-09	DC cell
ADAM19	1.95394e-13	0.360513	0.55	0.123	3.4145e-09	DC cell
LYN	2.00329e-13	0.325463	0.675	0.168	3.50075e-09	DC cell
NIBAN1	2.05198e-13	0.497435	0.75	0.207	3.58583e-09	DC cell
RAB11FIP1	2.14682e-13	0.563608	0.8	0.224	3.75157e-09	DC cell
AL121933.2	2.14998e-13	0.390809	0.35	0.06	3.75709e-09	DC cell
RTN4	2.36844e-13	0.808188	0.925	0.357	4.13885e-09	DC cell
WDR47	2.52051e-13	0.304283	0.25	0.034	4.40459e-09	DC cell
ENSA	2.52476e-13	0.880136	0.9	0.389	4.41201e-09	DC cell
DNAJC15	2.54175e-13	0.805271	0.9	0.339	4.44171e-09	DC cell
NDUFC2	2.98818e-13	0.927058	0.925	0.542	5.22185e-09	DC cell
ABI2	3.24814e-13	0.279855	0.5	0.105	5.67613e-09	DC cell
DYNC1LI1	3.81952e-13	0.491808	0.725	0.199	6.67462e-09	DC cell
ATOX1	3.91144e-13	0.517385	0.7	0.191	6.83524e-09	DC cell
RCOR1	4.15041e-13	0.394764	0.5	0.109	7.25285e-09	DC cell
HOOK3	4.43587e-13	0.605487	0.775	0.22	7.75169e-09	DC cell
H2AFJ	4.94479e-13	0.367829	0.675	0.172	8.64101e-09	DC cell
MTDH	5.32276e-13	0.917144	0.975	0.631	9.30151e-09	DC cell
TMEM14C	5.33666e-13	0.727582	0.875	0.306	9.32581e-09	DC cell
LPGAT1	5.51519e-13	0.588666	0.85	0.244	9.6378e-09	DC cell
RAB11A	6.43653e-13	0.631323	0.8	0.251	1.12478e-08	DC cell
FNBP1	6.66593e-13	1.11024	0.925	0.585	1.16487e-08	DC cell
LAT2	6.95148e-13	0.378292	0.5	0.11	1.21477e-08	DC cell
JAK2	7.99156e-13	0.430023	0.5	0.112	1.39653e-08	DC cell
EIF6	8.12455e-13	0.701846	0.85	0.295	1.41977e-08	DC cell
INPP5D	8.19976e-13	0.622156	0.85	0.27	1.43291e-08	DC cell
FAM49B	8.63369e-13	0.842563	1	0.506	1.50874e-08	DC cell
TBC1D5	8.73419e-13	0.446508	0.675	0.181	1.5263e-08	DC cell
BICD2	9.19758e-13	0.305402	0.475	0.102	1.60728e-08	DC cell
YWHAG	1.1299e-12	0.363051	0.575	0.139	1.9745e-08	DC cell
NMB	1.27531e-12	0.27606	0.3	0.049	2.22861e-08	DC cell
TPM3	1.56787e-12	0.995079	0.95	0.8	2.73985e-08	DC cell
ARL5A	1.66427e-12	0.85784	0.925	0.354	2.90832e-08	DC cell
RELT	1.80737e-12	0.484686	0.35	0.065	3.15838e-08	DC cell
SYNGR2	1.81015e-12	0.598347	0.8	0.247	3.16323e-08	DC cell
CD83	1.94314e-12	0.257054	0.4	0.078	3.39565e-08	DC cell
RPS24	1.9515e-12	0.54522	0.95	0.991	3.41024e-08	DC cell
ATP6V1D	2.07766e-12	0.33231	0.725	0.192	3.6307e-08	DC cell
SNX13	2.10415e-12	0.481518	0.5	0.113	3.677e-08	DC cell
HOMER2	2.14341e-12	0.314722	0.15	0.015	3.74561e-08	DC cell
SNAP23	2.4612e-12	0.411491	0.65	0.172	4.30095e-08	DC cell
HEXB	2.82927e-12	0.345306	0.475	0.107	4.94414e-08	DC cell
AKR7A2	3.63518e-12	0.517632	0.75	0.224	6.35247e-08	DC cell
DNTTIP1	3.79254e-12	0.284964	0.45	0.097	6.62746e-08	DC cell
RAC1	4.24653e-12	0.820979	0.975	0.507	7.4208e-08	DC cell
AGPAT2	4.50514e-12	0.33141	0.5	0.115	7.87272e-08	DC cell
CCNB1IP1	4.57794e-12	0.291474	0.6	0.148	7.99995e-08	DC cell
FHOD1	5.12861e-12	0.304213	0.325	0.057	8.96225e-08	DC cell
CNPPD1	5.33204e-12	0.407877	0.65	0.173	9.31773e-08	DC cell
TMED10	5.38577e-12	0.711469	0.825	0.3	9.41163e-08	DC cell
CHAMP1	5.84239e-12	0.475469	0.425	0.091	1.02096e-07	DC cell
FEZ2	6.36071e-12	0.389114	0.575	0.142	1.11153e-07	DC cell
PSMB9	6.50823e-12	0.918297	0.95	0.752	1.13731e-07	DC cell
IREB2	6.78089e-12	0.331112	0.675	0.18	1.18496e-07	DC cell
IVD	6.80317e-12	0.264423	0.55	0.132	1.18885e-07	DC cell
NSMCE1	7.17802e-12	0.483615	0.675	0.192	1.25436e-07	DC cell
ATP6V0B	7.9439e-12	0.768569	0.9	0.425	1.3882e-07	DC cell
DSTN	9.29794e-12	0.737913	0.925	0.373	1.62481e-07	DC cell
LCP1	9.37188e-12	0.956813	0.95	0.779	1.63774e-07	DC cell
GNAS	9.86969e-12	0.748679	0.975	0.906	1.72473e-07	DC cell
FLOT1	1.17362e-11	0.401797	0.7	0.193	2.0509e-07	DC cell
GCA	1.17704e-11	0.43258	0.475	0.113	2.05688e-07	DC cell
KPNA2	1.25662e-11	0.370803	0.4	0.084	2.19594e-07	DC cell
IGFLR1	1.45334e-11	0.526045	0.825	0.268	2.53971e-07	DC cell
HLA-B	1.51826e-11	0.54773	1	0.998	2.65316e-07	DC cell
ZYX	1.77683e-11	0.514617	0.85	0.267	3.10501e-07	DC cell
ATP5F1E	1.80013e-11	0.604076	0.975	0.978	3.14572e-07	DC cell
RNASET2	2.31432e-11	0.972934	0.925	0.659	4.04427e-07	DC cell
AC020658.5	2.38e-11	0.388553	0.125	0.011	4.15905e-07	DC cell
H3F3A	2.49195e-11	0.64744	0.975	0.971	4.35468e-07	DC cell
UBL7	2.56559e-11	0.373693	0.5	0.121	4.48337e-07	DC cell
LGALS3	2.61519e-11	0.423444	0.675	0.194	4.57004e-07	DC cell
PTRHD1	2.74442e-11	0.412731	0.775	0.229	4.79588e-07	DC cell
ARF5	2.9311e-11	0.672976	0.825	0.314	5.12211e-07	DC cell
EIF2AK4	3.0406e-11	0.523066	0.575	0.152	5.31346e-07	DC cell
HAUS4	3.06452e-11	0.270929	0.5	0.119	5.35525e-07	DC cell
COX5A	3.07532e-11	0.735649	0.925	0.417	5.37413e-07	DC cell
HACD4	3.37637e-11	0.484216	0.7	0.202	5.90021e-07	DC cell
CTPS2	3.60788e-11	0.279193	0.15	0.016	6.30476e-07	DC cell
AGPAT3	3.88032e-11	0.319276	0.575	0.15	6.78085e-07	DC cell
PLIN3	3.91777e-11	0.285545	0.525	0.13	6.84631e-07	DC cell
LY96	3.97944e-11	0.341583	0.5	0.123	6.95407e-07	DC cell
GLIPR1	3.98547e-11	0.828871	0.925	0.436	6.9646e-07	DC cell
NRIP1	4.17325e-11	0.255037	0.35	0.069	7.29275e-07	DC cell
SLC9A9	5.0845e-11	0.918032	0.525	0.138	8.88517e-07	DC cell
PSMD3	5.2883e-11	0.310258	0.525	0.133	9.2413e-07	DC cell
TMEM147	5.54352e-11	0.358307	0.825	0.248	9.68731e-07	DC cell
ANXA2	5.89364e-11	0.911976	0.95	0.54	1.02991e-06	DC cell
EIPR1	7.17873e-11	0.452298	0.35	0.071	1.25448e-06	DC cell
BZW2	7.56597e-11	0.314777	0.55	0.141	1.32215e-06	DC cell
SLC25A5	7.73622e-11	0.841477	0.95	0.569	1.3519e-06	DC cell
CLTB	7.86077e-11	0.521636	0.9	0.314	1.37367e-06	DC cell
ADCY7	8.5615e-11	0.479277	0.55	0.148	1.49612e-06	DC cell
STARD7	8.80691e-11	0.388866	0.725	0.219	1.53901e-06	DC cell
VEGFB	9.08835e-11	0.549123	0.825	0.287	1.58819e-06	DC cell
TRPS1	9.14377e-11	0.32377	0.5	0.122	1.59787e-06	DC cell
ARHGAP5	1.11312e-10	0.445008	0.55	0.148	1.94518e-06	DC cell
CEP164	1.35981e-10	0.33578	0.6	0.163	2.37627e-06	DC cell
YBX1	1.40769e-10	0.683627	0.95	0.895	2.45994e-06	DC cell
RAB11FIP4	1.50093e-10	0.254855	0.4	0.087	2.62287e-06	DC cell
EVI2A	1.64855e-10	0.693484	0.9	0.378	2.88084e-06	DC cell
DBNL	1.71106e-10	0.62614	0.9	0.336	2.99008e-06	DC cell
CKS2	1.77555e-10	0.389922	0.45	0.109	3.10278e-06	DC cell
ARPC3	1.88465e-10	0.762791	0.95	0.893	3.29343e-06	DC cell
MAN1A1	2.21215e-10	0.416434	0.475	0.12	3.86574e-06	DC cell
ERCC1	2.2773e-10	0.326933	0.65	0.187	3.97958e-06	DC cell
JKAMP	2.35934e-10	0.324792	0.525	0.135	4.12295e-06	DC cell
AKIRIN2	2.38815e-10	0.382102	0.675	0.2	4.1733e-06	DC cell
GNB2	2.60385e-10	0.597895	0.875	0.33	4.55022e-06	DC cell
STMP1	2.79805e-10	0.65799	0.85	0.338	4.8896e-06	DC cell
HSH2D	2.96416e-10	0.460673	0.575	0.16	5.17987e-06	DC cell
BUD23	2.98905e-10	0.469065	0.825	0.281	5.22336e-06	DC cell
GLTP	3.44304e-10	0.307502	0.675	0.196	6.0167e-06	DC cell
IVNS1ABP	3.56628e-10	0.381295	0.65	0.19	6.23207e-06	DC cell
CAPZA2	3.78591e-10	0.584786	0.775	0.276	6.61588e-06	DC cell
FRY	3.86077e-10	0.363856	0.225	0.036	6.74669e-06	DC cell
CAMTA1	4.08173e-10	0.438248	0.675	0.211	7.13282e-06	DC cell
TP53RK	4.32935e-10	0.250658	0.55	0.145	7.56553e-06	DC cell
ATP6V1F	4.44315e-10	0.76384	0.925	0.474	7.7644e-06	DC cell
SEC14L1	5.0161e-10	0.439461	0.6	0.179	8.76564e-06	DC cell
CFL1	5.33125e-10	0.635395	0.975	0.943	9.31636e-06	DC cell
S100A11	5.49546e-10	0.747162	0.975	0.773	9.60331e-06	DC cell
FAR1	5.7402e-10	0.366551	0.5	0.131	1.0031e-05	DC cell
FUOM	5.88995e-10	0.413537	0.475	0.127	1.02927e-05	DC cell
HACD2	6.66213e-10	0.42182	0.325	0.068	1.16421e-05	DC cell
PABPC1	6.77311e-10	0.642876	1	0.908	1.1836e-05	DC cell
ARF3	6.78007e-10	0.265554	0.65	0.187	1.18482e-05	DC cell
CTNNBL1	6.85716e-10	0.360674	0.675	0.2	1.19829e-05	DC cell
MTPN	7.57475e-10	0.709802	0.95	0.536	1.32369e-05	DC cell
RPN1	7.93422e-10	0.294119	0.525	0.143	1.3865e-05	DC cell
MVP	8.64774e-10	0.347388	0.6	0.174	1.51119e-05	DC cell
TAPBPL	8.71535e-10	0.253674	0.425	0.103	1.52301e-05	DC cell
APH1A	9.66528e-10	0.476463	0.75	0.252	1.68901e-05	DC cell
OSBPL9	9.76624e-10	0.290181	0.575	0.162	1.70665e-05	DC cell
ATP6V0D1	9.82603e-10	0.297522	0.675	0.203	1.7171e-05	DC cell
HEXA	1.05914e-09	0.392503	0.65	0.201	1.85084e-05	DC cell
POMP	1.30026e-09	0.758929	0.95	0.467	2.2722e-05	DC cell
FOXP1-IT1	1.30155e-09	0.262108	0.1	0.009	2.27446e-05	DC cell
KDM3B	1.32677e-09	0.295447	0.5	0.13	2.31852e-05	DC cell
UVRAG	1.36183e-09	0.723019	0.7	0.227	2.37979e-05	DC cell
TMEM219	1.37805e-09	0.619378	0.9	0.359	2.40813e-05	DC cell
TK2	1.39095e-09	0.279411	0.325	0.068	2.43068e-05	DC cell
FAM117B	1.46454e-09	0.430128	0.35	0.076	2.55929e-05	DC cell
MCFD2	1.46464e-09	0.255469	0.45	0.115	2.55946e-05	DC cell
PTGS1	1.49006e-09	0.315607	0.15	0.019	2.60388e-05	DC cell
GNAI2	1.51193e-09	0.703117	0.975	0.769	2.6421e-05	DC cell
SP1	1.56171e-09	0.258084	0.5	0.133	2.72909e-05	DC cell
CAPNS1	1.57939e-09	0.587383	0.825	0.311	2.75998e-05	DC cell
SLC25A6	1.66734e-09	0.654816	0.975	0.859	2.91367e-05	DC cell
TAP2	1.74855e-09	0.422823	0.575	0.168	3.0556e-05	DC cell
ENTPD6	1.78502e-09	0.439544	0.3	0.062	3.11932e-05	DC cell
ATP6AP1	1.92088e-09	0.353048	0.625	0.189	3.35673e-05	DC cell
CHMP5	2.16032e-09	0.305781	0.8	0.256	3.77517e-05	DC cell
SNX4	2.37745e-09	0.292417	0.425	0.105	4.1546e-05	DC cell
PRDX3	2.49232e-09	0.392002	0.625	0.189	4.35533e-05	DC cell
ANXA5	2.50485e-09	0.723856	0.875	0.462	4.37723e-05	DC cell
ATP6V0E1	2.61079e-09	0.742895	0.95	0.718	4.56236e-05	DC cell
UHRF1BP1L	2.7332e-09	0.303501	0.325	0.07	4.77626e-05	DC cell
DPP9	2.96967e-09	0.251109	0.425	0.105	5.18949e-05	DC cell
SAMD1	3.00143e-09	0.408138	0.575	0.174	5.245e-05	DC cell
LIPA	3.26246e-09	0.261894	0.425	0.107	5.70116e-05	DC cell
SLCO3A1	3.40583e-09	0.46467	0.5	0.134	5.95169e-05	DC cell
EEF1B2	3.42591e-09	0.524117	0.975	0.972	5.98678e-05	DC cell
HPS4	3.48192e-09	0.397207	0.45	0.119	6.08465e-05	DC cell
PRKX	3.57707e-09	0.285236	0.575	0.164	6.25092e-05	DC cell
HMGN3	3.87823e-09	0.582432	0.875	0.354	6.77721e-05	DC cell
TXN2	4.73943e-09	0.364061	0.8	0.27	8.28215e-05	DC cell
RAB29	5.12972e-09	0.384997	0.725	0.239	8.96419e-05	DC cell
GLB1	5.73646e-09	0.274373	0.325	0.071	0.000100245	DC cell
STX7	5.88518e-09	0.360863	0.725	0.24	0.000102843	DC cell
TWF2	6.01914e-09	0.526917	0.925	0.396	0.000105184	DC cell
CD151	6.58027e-09	0.257377	0.375	0.091	0.00011499	DC cell
HDAC2	7.15713e-09	0.436959	0.5	0.147	0.000125071	DC cell
NUDCD1	7.19555e-09	0.256078	0.3	0.063	0.000125742	DC cell
SUB1	7.31487e-09	0.648176	0.95	0.824	0.000127827	DC cell
AC099518.5	7.64789e-09	0.251838	0.1	0.01	0.000133647	DC cell
SNHG5	8.12681e-09	0.713546	0.925	0.601	0.000142016	DC cell
CALM2	8.55152e-09	0.649666	0.95	0.816	0.000149438	DC cell
MRPL18	8.69945e-09	0.364706	0.825	0.288	0.000152023	DC cell
C5orf63	9.04226e-09	0.261161	0.25	0.048	0.000158014	DC cell
SAT1	9.52336e-09	0.770446	0.95	0.59	0.000166421	DC cell
LAMTOR1	1.04197e-08	0.57975	0.825	0.34	0.000182084	DC cell
EHBP1L1	1.0907e-08	0.341662	0.6	0.191	0.000190599	DC cell
ACAA1	1.16405e-08	0.49414	0.7	0.244	0.000203417	DC cell
NBDY	1.23191e-08	0.46339	0.8	0.287	0.000215275	DC cell
TIMM17B	1.37801e-08	0.277775	0.7	0.227	0.000240807	DC cell
SEC11A	1.54494e-08	0.80126	0.95	0.503	0.000269979	DC cell
CCSAP	1.56955e-08	0.275552	0.275	0.058	0.000274279	DC cell
ITSN2	1.60486e-08	0.598406	0.9	0.371	0.000280449	DC cell
BRI3BP	1.98549e-08	0.392865	0.375	0.097	0.000346965	DC cell
DEGS1	2.01452e-08	0.384638	0.725	0.254	0.000352037	DC cell
CCPG1	2.2498e-08	0.338638	0.65	0.216	0.000393152	DC cell
HLA-C	2.25955e-08	0.526139	1	0.993	0.000394857	DC cell
FAH	2.28494e-08	0.317202	0.15	0.021	0.000399294	DC cell
VAMP8	2.36848e-08	0.71516	0.925	0.619	0.000413891	DC cell
TARBP1	2.37391e-08	0.87329	0.375	0.095	0.000414841	DC cell
MAPK9	2.45127e-08	0.3062	0.425	0.113	0.000428359	DC cell
PALM2-AKAP2	2.66233e-08	0.275355	0.5	0.144	0.000465242	DC cell
LTC4S	2.75008e-08	0.382156	0.3	0.068	0.000480576	DC cell
GNL3	2.92379e-08	0.381737	0.625	0.201	0.000510932	DC cell
HM13	3.01514e-08	0.280264	0.8	0.269	0.000526895	DC cell
MZT2A	3.06281e-08	0.696875	0.9	0.627	0.000535225	DC cell
PFDN2	3.1213e-08	0.454588	0.825	0.316	0.000545447	DC cell
RAB4A	3.38102e-08	0.320728	0.7	0.236	0.000590834	DC cell
MPC2	3.65406e-08	0.408959	0.775	0.285	0.000638546	DC cell
ATP5MF	3.86338e-08	0.600566	0.925	0.596	0.000675125	DC cell
SERPINB9	4.14867e-08	0.491517	0.575	0.193	0.00072498	DC cell
OTUD6B	4.15269e-08	0.382673	0.4	0.106	0.000725683	DC cell
M6PR	4.1782e-08	0.580618	0.925	0.386	0.00073014	DC cell
SDCCAG8	4.17968e-08	0.306729	0.5	0.145	0.000730398	DC cell
TUBA1B	4.59114e-08	0.805373	0.925	0.548	0.000802301	DC cell
SEPHS2	5.5422e-08	0.404633	0.725	0.264	0.0009685	DC cell
OSBPL3	5.79022e-08	0.455477	0.375	0.098	0.00101184	DC cell
SUMO3	5.83168e-08	0.346333	0.75	0.265	0.00101909	DC cell
MGST3	6.01103e-08	0.505729	0.925	0.413	0.00105043	DC cell
LPP	6.13159e-08	0.319215	0.575	0.181	0.00107149	DC cell
YWHAH	6.34994e-08	0.402099	0.8	0.316	0.00110965	DC cell
LSM4	7.58179e-08	0.373793	0.8	0.296	0.00132492	DC cell
HSPH1	7.71704e-08	0.304453	0.65	0.22	0.00134855	DC cell
CSNK1E	9.4122e-08	0.376072	0.45	0.134	0.00164478	DC cell
CBX6	9.63916e-08	0.289618	0.625	0.209	0.00168444	DC cell
HIPK2	1.05202e-07	0.290943	0.45	0.135	0.00183841	DC cell
TIMM8B	1.07048e-07	0.370691	0.825	0.308	0.00187067	DC cell
NDUFB5	1.09223e-07	0.520045	0.85	0.367	0.00190867	DC cell
AIDA	1.09316e-07	0.394176	0.625	0.226	0.00191029	DC cell
UBE2R2	1.09963e-07	0.257805	0.75	0.26	0.0019216	DC cell
PSENEN	1.14227e-07	0.347001	0.6	0.206	0.00199612	DC cell
MCOLN2	1.14695e-07	0.405411	0.375	0.098	0.0020043	DC cell
MAN2A2	1.1835e-07	0.260797	0.275	0.062	0.00206817	DC cell
TRIM8	1.2057e-07	0.289876	0.625	0.21	0.00210695	DC cell
SNX5	1.20577e-07	0.274011	0.65	0.221	0.00210708	DC cell
TXNDC17	1.29202e-07	0.408596	0.75	0.287	0.0022578	DC cell
DCLRE1C	1.30971e-07	0.299345	0.5	0.153	0.00228872	DC cell
FTL	1.46249e-07	0.425145	0.975	0.978	0.0025557	DC cell
TMX1	1.46797e-07	0.261308	0.625	0.208	0.00256528	DC cell
CDK2AP2	1.55192e-07	0.468386	0.9	0.391	0.00271198	DC cell
PKM	1.64768e-07	0.652179	0.875	0.504	0.00287932	DC cell
NCKAP1L	1.68272e-07	0.463105	0.825	0.345	0.00294055	DC cell
DOCK10	1.77636e-07	0.537051	0.825	0.34	0.00310418	DC cell
UBE2K	1.84182e-07	0.25383	0.8	0.28	0.00321859	DC cell
TXN	1.9309e-07	0.665959	0.9	0.494	0.00337425	DC cell
TRPV2	1.94459e-07	0.262061	0.5	0.156	0.00339818	DC cell
PTBP3	2.02626e-07	0.543382	0.875	0.348	0.00354089	DC cell
SLC9A6	2.3062e-07	0.264717	0.175	0.03	0.00403009	DC cell
CLEC2B	2.35245e-07	0.458612	0.9	0.405	0.0041109	DC cell
IFNGR1	2.43458e-07	0.555136	0.75	0.275	0.00425443	DC cell
AP1S1	2.49159e-07	0.268733	0.4	0.113	0.00435405	DC cell
OS9	2.54716e-07	0.305866	0.625	0.22	0.00445116	DC cell
TMED9	2.66259e-07	0.425628	0.9	0.362	0.00465287	DC cell
SPG21	2.84528e-07	0.336324	0.475	0.153	0.00497213	DC cell
NMI	2.85069e-07	0.481583	0.625	0.232	0.00498158	DC cell
AC004687.1	2.89522e-07	0.618977	0.85	0.436	0.0050594	DC cell
FLOT2	3.2944e-07	0.275831	0.55	0.182	0.00575696	DC cell
RPS11	3.5924e-07	0.531585	0.975	0.967	0.00627772	DC cell
DHTKD1	3.62661e-07	0.277332	0.25	0.057	0.0063375	DC cell
ASPH	3.66305e-07	0.269806	0.225	0.047	0.00640117	DC cell
MIS18BP1	3.69839e-07	0.517401	0.8	0.348	0.00646295	DC cell
ENY2	4.04176e-07	0.43723	0.85	0.376	0.00706298	DC cell
DYNLL1	4.45837e-07	0.646044	0.95	0.638	0.00779099	DC cell
HIGD2A	4.46611e-07	0.542348	0.95	0.566	0.00780453	DC cell
AHNAK	4.79057e-07	0.747356	1	0.691	0.00837152	DC cell
ATP1B1	4.9625e-07	0.266293	0.25	0.057	0.00867198	DC cell
NENF	5.09416e-07	0.357755	0.675	0.254	0.00890205	DC cell
OSBPL11	5.54666e-07	0.251268	0.5	0.159	0.00969279	DC cell
TPM4	5.63787e-07	0.577904	0.825	0.406	0.00985218	DC cell
POP7	5.64976e-07	0.275684	0.425	0.127	0.00987295	DC cell
GNAI3	6.01661e-07	0.250656	0.825	0.309	0.010514	DC cell
ETFA	6.05245e-07	0.274763	0.625	0.216	0.0105767	DC cell
CD63	6.11972e-07	0.496982	0.95	0.506	0.0106942	DC cell
MTMR14	6.24757e-07	0.365247	0.475	0.154	0.0109176	DC cell
ZDHHC17	6.6264e-07	0.414251	0.375	0.109	0.0115796	DC cell
RANGAP1	6.75289e-07	0.271057	0.375	0.106	0.0118007	DC cell
LCORL	7.4421e-07	0.393555	0.35	0.103	0.0130051	DC cell
THOC7	7.61012e-07	0.288634	0.775	0.291	0.0132987	DC cell
CAMKK2	7.76847e-07	0.285952	0.275	0.068	0.0135754	DC cell
ST8SIA4	7.94553e-07	0.32232	0.65	0.229	0.0138848	DC cell
GSAP	8.23072e-07	0.415234	0.3	0.077	0.0143832	DC cell
TPRA1	8.72893e-07	0.285105	0.225	0.05	0.0152538	DC cell
CLTC	8.79491e-07	0.439485	0.725	0.266	0.0153691	DC cell
TOMM6	9.24462e-07	0.509615	0.925	0.62	0.016155	DC cell
CYBA	1.05324e-06	0.527906	1	0.947	0.0184053	DC cell
CNDP2	1.06278e-06	0.392002	0.55	0.204	0.018572	DC cell
PSMA6	1.15888e-06	0.533134	0.85	0.437	0.0202515	DC cell
NFAT5	1.16224e-06	0.266896	0.45	0.141	0.0203102	DC cell
MPG	1.25794e-06	0.346845	0.725	0.291	0.0219824	DC cell
LYPLA1	1.29554e-06	0.25048	0.65	0.236	0.0226395	DC cell
FKBP1A	1.36039e-06	0.411468	0.875	0.385	0.0237729	DC cell
ARAP1	1.37696e-06	0.289798	0.35	0.1	0.0240624	DC cell
MTHFD1	1.46685e-06	0.257396	0.25	0.06	0.0256331	DC cell
MYO1F	1.52561e-06	0.379224	0.875	0.354	0.02666	DC cell
CNPY3	1.61737e-06	0.353808	0.8	0.326	0.0282636	DC cell
EVI2B	1.83088e-06	0.578903	0.925	0.586	0.0319946	DC cell
POLD4	1.83919e-06	0.531938	0.9	0.49	0.0321398	DC cell
NSFL1C	1.9419e-06	0.270512	0.5	0.167	0.0339347	DC cell
BOD1L1	2.23908e-06	0.5915	0.95	0.572	0.0391278	DC cell
CLNS1A	2.33373e-06	0.410917	0.85	0.377	0.0407819	DC cell
SNRPD1	2.37579e-06	0.374545	0.875	0.369	0.0415169	DC cell
LSM2	2.39296e-06	0.270842	0.825	0.325	0.041817	DC cell
SPAG7	2.41635e-06	0.322009	0.675	0.258	0.0422257	DC cell
MTCH2	2.48561e-06	0.254126	0.4	0.124	0.043436	DC cell
RRBP1	2.5091e-06	0.285414	0.525	0.18	0.0438465	DC cell
CBX8	2.54283e-06	0.262828	0.125	0.02	0.0444359	DC cell
STMN1	2.54657e-06	0.296458	0.425	0.135	0.0445014	DC cell
HSBP1	2.58361e-06	0.266198	0.75	0.289	0.0451486	DC cell
CLECL1	2.69533e-06	0.359972	0.325	0.092	0.0471009	DC cell
UQCRQ	2.69598e-06	0.438048	0.925	0.422	0.0471122	DC cell
CCT6A	2.77611e-06	0.354356	0.925	0.406	0.0485125	DC cell
BRK1	2.88354e-06	0.564053	0.9	0.543	0.0503899	DC cell
CHD6	2.93328e-06	0.431775	0.625	0.243	0.0512591	DC cell
PPP1R21	3.07085e-06	0.42873	0.3	0.083	0.0536631	DC cell
PIKFYVE	3.11882e-06	0.261454	0.425	0.133	0.0545014	DC cell
RHEB	3.28399e-06	0.267592	0.75	0.291	0.0573877	DC cell
PKN2	3.32017e-06	0.362461	0.7	0.273	0.05802	DC cell
C18orf32	3.4298e-06	0.4928	0.85	0.398	0.0599357	DC cell
HCLS1	3.47701e-06	0.53289	0.975	0.539	0.0607607	DC cell
SMARCA5	3.56388e-06	0.463356	0.925	0.434	0.0622788	DC cell
MAP4	3.58691e-06	0.470207	0.75	0.287	0.0626812	DC cell
SSR3	3.90003e-06	0.525538	0.9	0.413	0.068153	DC cell
CHD7	3.91727e-06	0.273622	0.375	0.116	0.0684544	DC cell
VASP	3.94486e-06	0.378267	0.8	0.347	0.0689364	DC cell
NFE2L1	4.00449e-06	0.257174	0.375	0.116	0.0699785	DC cell
TUBA1A	4.06339e-06	0.451919	0.75	0.345	0.0710078	DC cell
PSTPIP1	4.43257e-06	0.300209	0.75	0.3	0.0774592	DC cell
TALDO1	4.60108e-06	0.466902	0.9	0.433	0.0804039	DC cell
ATP2B1	4.77567e-06	0.483405	0.875	0.37	0.0834548	DC cell
PPARA	4.8197e-06	0.2586	0.25	0.064	0.0842242	DC cell
ROMO1	5.58965e-06	0.421141	0.85	0.399	0.0976792	DC cell
ACTR3	6.09427e-06	0.437475	0.95	0.663	0.106497	DC cell
UBA6	6.67122e-06	0.325042	0.45	0.153	0.11658	DC cell
SDCBP	6.81755e-06	0.297575	0.675	0.258	0.119137	DC cell
ZNF736	6.90315e-06	0.26064	0.275	0.075	0.120633	DC cell
MLF2	7.29919e-06	0.270363	0.65	0.255	0.127553	DC cell
SLC25A3	7.62132e-06	0.521158	0.975	0.721	0.133183	DC cell
BST2	7.9671e-06	0.488958	0.95	0.468	0.139225	DC cell
MXD4	8.23542e-06	0.34074	0.825	0.349	0.143914	DC cell
MSL3	8.67771e-06	0.270655	0.675	0.271	0.151643	DC cell
MRPS36	9.84982e-06	0.257207	0.725	0.289	0.172126	DC cell
VSIR	1.00214e-05	0.318843	0.775	0.338	0.175123	DC cell
IDH3G	1.03162e-05	0.331954	0.65	0.262	0.180275	DC cell
ITGB2	1.07462e-05	0.47716	0.95	0.628	0.18779	DC cell
RPL23	1.0973e-05	0.508628	0.975	0.915	0.191753	DC cell
DDOST	1.12715e-05	0.366453	0.825	0.332	0.19697	DC cell
GPM6B	1.1671e-05	0.258779	0.25	0.067	0.203951	DC cell
SSR1	1.25252e-05	0.311393	0.725	0.291	0.218878	DC cell
SEPTIN2	1.2572e-05	0.336393	0.825	0.349	0.219696	DC cell
NDUFA4	1.31216e-05	0.477765	0.95	0.812	0.229301	DC cell
AC006480.2	1.33001e-05	0.250848	0.125	0.022	0.232419	DC cell
CCDC12	1.33681e-05	0.352751	0.825	0.367	0.233607	DC cell
RPS23	1.3906e-05	0.260682	1	0.991	0.243007	DC cell
OLA1	1.45994e-05	0.338391	0.65	0.248	0.255125	DC cell
VPS35	1.67215e-05	0.451893	0.825	0.359	0.292207	DC cell
EXOC6	1.73666e-05	0.457741	0.325	0.101	0.303481	DC cell
TGDS	1.80263e-05	0.291718	0.275	0.08	0.315009	DC cell
ATP2A2	1.8788e-05	0.329985	0.35	0.113	0.32832	DC cell
MAP3K20	1.89827e-05	0.318001	0.125	0.023	0.331723	DC cell
LARP4B	2.05188e-05	0.264389	0.375	0.125	0.358566	DC cell
PPIA	2.07332e-05	0.376367	0.95	0.948	0.362313	DC cell
PPP4R1	2.08824e-05	0.263294	0.3	0.091	0.364919	DC cell
IDH2	2.10465e-05	0.309891	0.7	0.293	0.367788	DC cell
APPL1	2.17493e-05	0.282853	0.675	0.286	0.38007	DC cell
ENO1	2.21822e-05	0.515348	0.925	0.658	0.387634	DC cell
SQLE	2.41368e-05	0.250868	0.55	0.216	0.42179	DC cell
JPT1	2.58058e-05	0.405255	0.85	0.437	0.450957	DC cell
EIF3H	3.31824e-05	0.431939	0.975	0.717	0.579863	DC cell
H1FX	3.56301e-05	0.331248	0.85	0.421	0.622637	DC cell
SMIM26	3.56853e-05	0.33932	0.9	0.423	0.623601	DC cell
ATP5MG	3.92551e-05	0.348384	0.95	0.894	0.685983	DC cell
PSME2	3.95452e-05	0.545318	0.825	0.55	0.691053	DC cell
RAB8B	3.99399e-05	0.27256	0.75	0.336	0.697949	DC cell
CCT2	4.02179e-05	0.30897	0.75	0.345	0.702807	DC cell
VDAC1	4.02618e-05	0.320317	0.8	0.364	0.703574	DC cell
CD81	4.03457e-05	0.449731	0.925	0.671	0.70504	DC cell
RAB8A	4.07996e-05	0.270782	0.775	0.339	0.712972	DC cell
SZT2	4.24056e-05	0.327169	0.3	0.095	0.741039	DC cell
NDUFS7	4.39291e-05	0.271513	0.8	0.348	0.767662	DC cell
TBCA	4.41927e-05	0.416035	0.925	0.575	0.772267	DC cell
C1QBP	4.54772e-05	0.40092	0.9	0.452	0.794714	DC cell
VPS29	4.58932e-05	0.296157	0.75	0.342	0.801983	DC cell
ZNF69	4.9652e-05	0.273741	0.1	0.017	0.867669	DC cell
DDT	5.17016e-05	0.502057	0.9	0.486	0.903486	DC cell
PDIA3	5.56352e-05	0.406221	0.925	0.523	0.972225	DC cell
ENHO	5.57079e-05	0.284633	0.1	0.017	0.973495	DC cell
ATP5MPL	5.63626e-05	0.393298	0.925	0.562	0.984936	DC cell
RNF149	5.67642e-05	0.289665	0.6	0.243	0.991955	DC cell
RHOG	5.92723e-05	0.282721	0.875	0.39	1	DC cell
NDUFS8	6.80846e-05	0.302903	0.775	0.364	1	DC cell
CAP1	6.84135e-05	0.408473	0.925	0.604	1	DC cell
OSTC	6.89889e-05	0.311764	0.925	0.429	1	DC cell
TTC37	7.23666e-05	0.279945	0.575	0.235	1	DC cell
CALR	7.28022e-05	0.390689	0.925	0.599	1	DC cell
MAPK1	8.27436e-05	0.258362	0.625	0.245	1	DC cell
NMT1	0.0001016	0.325087	0.825	0.413	1	DC cell
KLHL5	0.000106085	0.254587	0.3	0.1	1	DC cell
FCHSD2	0.000107781	0.352477	0.5	0.201	1	DC cell
PTPN22	0.0001103	0.297173	0.75	0.323	1	DC cell
KAT2B	0.000110553	0.312541	0.3	0.1	1	DC cell
GPRIN3	0.000115687	0.408012	0.55	0.257	1	DC cell
MZT2B	0.000116036	0.389971	0.95	0.784	1	DC cell
ARPC4	0.000125488	0.280826	0.85	0.425	1	DC cell
COX8A	0.000136093	0.408997	0.925	0.672	1	DC cell
ATP5MC3	0.000142057	0.412844	0.95	0.628	1	DC cell
ATP5F1C	0.000161335	0.333194	0.9	0.455	1	DC cell
COX7C	0.000169044	0.368195	0.95	0.933	1	DC cell
NDUFV2	0.000169331	0.341089	0.9	0.514	1	DC cell
ABRACL	0.000186576	0.329255	0.9	0.49	1	DC cell
EIF5B	0.000189275	0.344003	0.875	0.457	1	DC cell
MOB1A	0.000190202	0.353938	0.95	0.518	1	DC cell
SRGN	0.000206844	0.353945	0.975	0.638	1	DC cell
WDR83OS	0.000208455	0.373454	0.9	0.489	1	DC cell
PHF21A	0.000216731	0.331306	0.325	0.115	1	DC cell
SH3BGRL	0.00024584	0.38385	0.85	0.567	1	DC cell
ZFP36L1	0.00026418	0.390711	0.9	0.516	1	DC cell
PSMB3	0.000272885	0.283182	0.925	0.451	1	DC cell
EIF3L	0.000306059	0.328473	0.9	0.509	1	DC cell
CHCHD10	0.000313986	0.263602	0.85	0.448	1	DC cell
DUT	0.000315748	0.359646	0.75	0.372	1	DC cell
ELMO1	0.000390256	0.258499	0.5	0.212	1	DC cell
PBX2	0.000390491	0.38237	0.3	0.109	1	DC cell
ZNF451	0.000398445	0.278828	0.5	0.214	1	DC cell
EIF3M	0.000400096	0.355799	0.875	0.49	1	DC cell
CHD9	0.000438918	0.500358	0.625	0.291	1	DC cell
WDR59	0.000461956	0.307419	0.225	0.073	1	DC cell
NDUFA2	0.00052177	0.276531	0.85	0.439	1	DC cell
VPS28	0.000529581	0.335391	0.925	0.566	1	DC cell
TRAM1	0.000548645	0.283518	0.9	0.455	1	DC cell
TPI1	0.00056073	0.378127	0.925	0.563	1	DC cell
ADCY3	0.000575436	0.419915	0.125	0.03	1	DC cell
AC008105.3	0.000576697	0.320727	0.525	0.234	1	DC cell
DNM1L	0.000583579	0.363172	0.425	0.175	1	DC cell
RNASEK	0.000591799	0.403017	0.975	0.802	1	DC cell
DNAJA1	0.000632116	0.340991	0.875	0.502	1	DC cell
PPP1CB	0.000704656	0.260085	0.8	0.399	1	DC cell
MLEC	0.000734703	0.258903	0.625	0.302	1	DC cell
WSB1	0.000744132	0.288596	0.725	0.369	1	DC cell
PHYKPL	0.000745902	0.419075	0.575	0.25	1	DC cell
RPL4	0.000746595	0.272116	1	0.951	1	DC cell
HMGN1	0.000751889	0.350074	0.925	0.751	1	DC cell
NDUFB2	0.000798618	0.41404	0.875	0.614	1	DC cell
MBP	0.000837813	0.374717	0.95	0.646	1	DC cell
ATP5F1B	0.000954554	0.315254	0.85	0.514	1	DC cell
LY75	0.000971487	0.291385	0.45	0.207	1	DC cell
PPIB	0.00101574	0.265174	0.925	0.742	1	DC cell
DOCK2	0.00108153	0.328789	0.775	0.379	1	DC cell
HDAC8	0.0010817	0.303086	0.275	0.104	1	DC cell
YWHAE	0.00123787	0.282066	0.775	0.421	1	DC cell
PPARD	0.00125573	0.250997	0.175	0.055	1	DC cell
C5orf15	0.00139435	0.326904	0.25	0.091	1	DC cell
GAPDH	0.00143204	0.334215	0.975	0.901	1	DC cell
UQCRFS1	0.00145371	0.271853	0.725	0.377	1	DC cell
ANKIB1	0.00152452	0.338451	0.35	0.147	1	DC cell
SRGAP2	0.0015512	0.306537	0.275	0.107	1	DC cell
MICOS10	0.00166168	0.291894	0.95	0.553	1	DC cell
ARPC5	0.00167323	0.311288	0.95	0.697	1	DC cell
LDHA	0.00168891	0.334711	0.9	0.537	1	DC cell
BLOC1S1	0.00179145	0.285898	0.9	0.548	1	DC cell
UQCRH	0.00186603	0.31082	0.925	0.708	1	DC cell
AC005726.1	0.00222247	0.270681	0.1	0.025	1	DC cell
IFI16	0.0032296	0.276347	0.875	0.555	1	DC cell
STK38L	0.00349196	0.299289	0.25	0.098	1	DC cell
CDV3	0.00366029	0.33324	0.85	0.589	1	DC cell
BIRC2	0.00402197	0.264119	0.45	0.207	1	DC cell
NDUFB1	0.0041209	0.276416	0.9	0.572	1	DC cell
SRSF9	0.00429368	0.285491	0.85	0.611	1	DC cell
PCBP2	0.0044669	0.279915	0.95	0.621	1	DC cell
GPD2	0.00460207	0.260082	0.1	0.027	1	DC cell
SPPL2A	0.00477022	0.319951	0.45	0.213	1	DC cell
ARF6	0.00528419	0.252573	0.85	0.539	1	DC cell
RRP8	0.00539238	0.285998	0.275	0.118	1	DC cell
JARID2	0.00882053	0.313246	0.35	0.158	1	DC cell
CST3	0	5.2112	0.985	0.063	0	Monocyte
LYZ	0	5.10068	0.948	0.047	0	Monocyte
HLA-DPB1	0	3.65436	0.997	0.614	0	Monocyte
TYROBP	0	3.60783	0.982	0.074	0	Monocyte
HLA-DPA1	0	3.60194	0.992	0.571	0	Monocyte
HLA-DRA	0	3.53547	0.996	0.487	0	Monocyte
MS4A6A	0	3.41088	0.865	0.024	0	Monocyte
AIF1	0	3.39765	0.946	0.062	0	Monocyte
HLA-DRB1	0	3.3049	0.989	0.531	0	Monocyte
FCER1G	0	3.30335	0.952	0.039	0	Monocyte
HLA-DRB5	0	3.2932	0.747	0.102	0	Monocyte
HLA-DQA1	0	3.28337	0.966	0.304	0	Monocyte
FCER1A	0	3.27908	0.576	0.008	0	Monocyte
HLA-DQB1	0	3.14755	0.972	0.413	0	Monocyte
C1QB	0	3.02991	0.269	0.01	0	Monocyte
S100A9	0	3.02167	0.336	0.014	0	Monocyte
CD14	0	2.97945	0.558	0.008	0	Monocyte
LST1	0	2.85323	0.947	0.078	0	Monocyte
C1QA	0	2.8391	0.306	0.01	0	Monocyte
CD1C	0	2.71174	0.606	0.03	0	Monocyte
CD74	0	2.70252	0.997	0.707	0	Monocyte
FGL2	0	2.47982	0.914	0.079	0	Monocyte
IFI30	0	2.46028	0.939	0.177	0	Monocyte
MNDA	0	2.42961	0.876	0.04	0	Monocyte
CLEC10A	0	2.42527	0.742	0.004	0	Monocyte
IFITM3	0	2.38864	0.87	0.037	0	Monocyte
C1QC	0	2.38064	0.242	0.005	0	Monocyte
HLA-DMA	0	2.34151	0.963	0.285	0	Monocyte
APOE	0	2.33777	0.162	0.009	0	Monocyte
TYMP	0	2.302	0.942	0.253	0	Monocyte
PSAP	0	2.28899	0.923	0.309	0	Monocyte
FTH1	0	2.22219	0.991	0.973	0	Monocyte
FCN1	0	2.21935	0.327	0.004	0	Monocyte
S100A8	0	2.17158	0.25	0.006	0	Monocyte
CEBPD	0	2.16118	0.821	0.059	0	Monocyte
FTL	0	2.13069	0.994	0.977	0	Monocyte
CTSS	0	2.11622	0.969	0.425	0	Monocyte
CPVL	0	2.11123	0.783	0.008	0	Monocyte
GRN	0	2.09262	0.94	0.116	0	Monocyte
FCGRT	0	2.08748	0.916	0.131	0	Monocyte
IGSF6	0	2.08018	0.848	0.011	0	Monocyte
NPC2	0	2.03996	0.919	0.204	0	Monocyte
CD302	0	1.96432	0.866	0.012	0	Monocyte
IL13RA1	0	1.94161	0.858	0.011	0	Monocyte
MARCKS	0	1.92855	0.803	0.097	0	Monocyte
CYBB	0	1.92142	0.778	0.074	0	Monocyte
SPI1	0	1.89539	0.901	0.063	0	Monocyte
CTSH	0	1.88728	0.941	0.189	0	Monocyte
OGFRL1	0	1.86559	0.876	0.085	0	Monocyte
SERPINA1	0	1.84831	0.727	0.004	0	Monocyte
CALHM6	0	1.83687	0.86	0.069	0	Monocyte
IL18	0	1.83445	0.831	0.013	0	Monocyte
AP1S2	0	1.82376	0.904	0.238	0	Monocyte
VSIG4	0	1.82364	0.665	0.004	0	Monocyte
VCAN	0	1.77601	0.293	0.002	0	Monocyte
KCTD12	0	1.7705	0.809	0.015	0	Monocyte
RAB32	0	1.76012	0.829	0.008	0	Monocyte
RNASE6	0	1.75913	0.824	0.103	0	Monocyte
CTSZ	0	1.75797	0.945	0.226	0	Monocyte
HLA-DMB	0	1.75359	0.906	0.155	0	Monocyte
CSF1R	0	1.7431	0.785	0.003	0	Monocyte
C1orf162	0	1.73989	0.866	0.142	0	Monocyte
YWHAH	0	1.73929	0.868	0.283	0	Monocyte
RNF130	0	1.73906	0.889	0.059	0	Monocyte
TUBA1B	0	1.73377	0.941	0.525	0	Monocyte
CD1E	0	1.723	0.483	0.003	0	Monocyte
GSN	0	1.69811	0.81	0.036	0	Monocyte
FCGR2A	0	1.68033	0.757	0.012	0	Monocyte
IER3	0	1.67194	0.716	0.035	0	Monocyte
FCGR2B	0	1.66184	0.731	0.1	0	Monocyte
SAMHD1	0	1.64394	0.936	0.456	0	Monocyte
CD68	0	1.64353	0.725	0.031	0	Monocyte
CLEC7A	0	1.60794	0.744	0.009	0	Monocyte
BASP1	0	1.60103	0.757	0.12	0	Monocyte
PLXDC2	0	1.58226	0.73	0.005	0	Monocyte
METRNL	0	1.56848	0.797	0.098	0	Monocyte
DPYSL2	0	1.56026	0.882	0.152	0	Monocyte
BRI3	0	1.55511	0.935	0.327	0	Monocyte
S100A11	0	1.53852	0.976	0.761	0	Monocyte
ALDH2	0	1.53807	0.816	0.029	0	Monocyte
HLA-DQA2	0	1.5213	0.517	0.121	0	Monocyte
LGALS2	0	1.50997	0.559	0.005	0	Monocyte
CSTA	0	1.49933	0.659	0.003	0	Monocyte
TNFSF13B	0	1.49454	0.797	0.032	0	Monocyte
CCDC88A	0	1.4944	0.84	0.101	0	Monocyte
MEF2C	0	1.44804	0.915	0.18	0	Monocyte
CFD	0	1.44386	0.454	0.029	0	Monocyte
APLP2	0	1.43267	0.819	0.146	0	Monocyte
GABARAP	0	1.40516	0.973	0.708	0	Monocyte
F13A1	0	1.39455	0.536	0.003	0	Monocyte
PYCARD	0	1.38586	0.91	0.391	0	Monocyte
PAK1	0	1.38189	0.753	0.043	0	Monocyte
RAC1	0	1.36811	0.948	0.481	0	Monocyte
APOC1	0	1.36255	0.275	0.006	0	Monocyte
JAML	0	1.35416	0.791	0.119	0	Monocyte
CTSB	0	1.34741	0.799	0.173	0	Monocyte
CD86	0	1.33859	0.784	0.048	0	Monocyte
TMEM176B	0	1.33676	0.358	0.002	0	Monocyte
CXCL16	0	1.33538	0.662	0.021	0	Monocyte
PLEKHO1	0	1.30722	0.929	0.353	0	Monocyte
SLC8A1	0	1.30568	0.701	0.003	0	Monocyte
RASSF4	0	1.30127	0.671	0.013	0	Monocyte
TUBA1A	0	1.29975	0.835	0.316	0	Monocyte
ETS2	0	1.29671	0.67	0.034	0	Monocyte
IFNGR1	0	1.29297	0.849	0.24	0	Monocyte
MS4A7	0	1.28963	0.612	0.016	0	Monocyte
GSTP1	0	1.28129	0.945	0.532	0	Monocyte
ZEB2	0	1.27176	0.766	0.143	0	Monocyte
TGFBI	0	1.27083	0.67	0.013	0	Monocyte
CLEC12A	0	1.27008	0.57	0.007	0	Monocyte
LGALS3	0	1.26925	0.747	0.162	0	Monocyte
LMO2	0	1.26842	0.716	0.021	0	Monocyte
FOS	0	1.26459	0.421	0.013	0	Monocyte
CX3CR1	0	1.26223	0.704	0.043	0	Monocyte
TIMP1	0	1.25564	0.829	0.243	0	Monocyte
CIITA	0	1.24834	0.776	0.095	0	Monocyte
CSF3R	0	1.24796	0.629	0.005	0	Monocyte
SHTN1	0	1.24668	0.69	0.005	0	Monocyte
CSF2RA	0	1.24553	0.689	0.003	0	Monocyte
PILRA	0	1.23461	0.624	0.004	0	Monocyte
TMEM14C	0	1.23353	0.879	0.272	0	Monocyte
NCF2	0	1.22767	0.681	0.019	0	Monocyte
FCGR3A	0	1.2276	0.346	0.018	0	Monocyte
ANXA5	0	1.22654	0.937	0.434	0	Monocyte
LAP3	0	1.21329	0.766	0.141	0	Monocyte
OTULINL	0	1.21211	0.777	0.099	0	Monocyte
PLD4	0	1.20131	0.678	0.042	0	Monocyte
2024-03-01	0	1.18851	0.773	0.099	0	Monocyte
ITGAX	0	1.17714	0.656	0.038	0	Monocyte
LY86	0	1.16106	0.786	0.078	0	Monocyte
PLBD1	0	1.1601	0.688	0.005	0	Monocyte
A2M	0	1.15634	0.431	0.006	0	Monocyte
NME2	0	1.15278	0.976	0.734	0	Monocyte
H2AFY	0	1.15028	0.881	0.296	0	Monocyte
C20orf27	0	1.14863	0.765	0.108	0	Monocyte
MPEG1	0	1.1359	0.616	0.046	0	Monocyte
LGALS9	0	1.13408	0.747	0.095	0	Monocyte
RGS18	0	1.1279	0.644	0.026	0	Monocyte
PKIB	0	1.12279	0.521	0.003	0	Monocyte
CDK2AP1	0	1.10557	0.702	0.043	0	Monocyte
PTPRE	0	1.09767	0.764	0.183	0	Monocyte
PPT1	0	1.09732	0.789	0.177	0	Monocyte
GPAT3	0	1.08927	0.578	0.009	0	Monocyte
PRCP	0	1.08905	0.719	0.082	0	Monocyte
CD33	0	1.08223	0.681	0.003	0	Monocyte
LPCAT2	0	1.06533	0.595	0.003	0	Monocyte
VAMP8	0	1.05742	0.945	0.6	0	Monocyte
ITGAM	0	1.04887	0.664	0.049	0	Monocyte
LRP1	0	1.04811	0.523	0.007	0	Monocyte
MEF2A	0	1.04218	0.806	0.224	0	Monocyte
FCGBP	0	1.03766	0.161	0.009	0	Monocyte
HNMT	0	1.03326	0.573	0.002	0	Monocyte
CD9	0	1.03131	0.388	0.025	0	Monocyte
MARCO	0	1.02252	0.196	0.002	0	Monocyte
TIMP2	0	1.02249	0.645	0.035	0	Monocyte
AP2S1	0	1.01757	0.911	0.354	0	Monocyte
ARPC1B	0	0.998756	0.98	0.842	0	Monocyte
NAGK	0	0.995866	0.79	0.189	0	Monocyte
BLVRB	0	0.995152	0.615	0.092	0	Monocyte
RHOB	0	0.991236	0.397	0.032	0	Monocyte
ITPRIPL2	0	0.982157	0.614	0.026	0	Monocyte
RAB31	0	0.979636	0.631	0.028	0	Monocyte
LRRC25	0	0.970248	0.611	0.01	0	Monocyte
QKI	0	0.957821	0.788	0.182	0	Monocyte
ADAP2	0	0.956098	0.564	0.007	0	Monocyte
FCGR1A	0	0.953916	0.43	0.001	0	Monocyte
HCK	0	0.950871	0.659	0.034	0	Monocyte
MSR1	0	0.950443	0.452	0.002	0	Monocyte
RBPJ	0	0.9481	0.834	0.283	0	Monocyte
TNFAIP2	0	0.946666	0.366	0.003	0	Monocyte
MAN2B1	0	0.942259	0.757	0.158	0	Monocyte
CLEC4A	0	0.932255	0.576	0.006	0	Monocyte
ZNF385A	0	0.931434	0.606	0.006	0	Monocyte
MAFB	0	0.928174	0.295	0.001	0	Monocyte
GCA	0	0.925522	0.665	0.08	0	Monocyte
PLSCR1	0	0.923081	0.643	0.067	0	Monocyte
PGLS	0	0.914081	0.904	0.365	0	Monocyte
CD163	0	0.909291	0.379	0.001	0	Monocyte
PTAFR	0	0.901356	0.564	0.023	0	Monocyte
IFNGR2	0	0.89576	0.707	0.128	0	Monocyte
PEA15	0	0.891266	0.659	0.062	0	Monocyte
GAPT	0	0.890537	0.639	0.071	0	Monocyte
MRC1	0	0.887623	0.273	0.001	0	Monocyte
JAK2	0	0.887065	0.628	0.081	0	Monocyte
YBX1	0	0.886779	0.975	0.89	0	Monocyte
TNFSF13	0	0.886776	0.547	0.015	0	Monocyte
PLAUR	0	0.883572	0.491	0.012	0	Monocyte
CRTAP	0	0.882321	0.705	0.122	0	Monocyte
SDCBP	0	0.882246	0.773	0.228	0	Monocyte
SPINT2	0	0.879731	0.744	0.145	0	Monocyte
CEBPA	0	0.877483	0.542	0.006	0	Monocyte
LYN	0	0.873896	0.766	0.132	0	Monocyte
BMP2K	0	0.866069	0.571	0.048	0	Monocyte
CAPG	0	0.865128	0.78	0.242	0	Monocyte
COMT	0	0.864055	0.804	0.229	0	Monocyte
PSTPIP2	0	0.857556	0.537	0.038	0	Monocyte
PTMS	0	0.839641	0.661	0.131	0	Monocyte
DSE	0	0.838773	0.543	0.03	0	Monocyte
CNPY3	0	0.835865	0.852	0.294	0	Monocyte
VMO1	0	0.830752	0.271	0.003	0	Monocyte
FILIP1L	0	0.825764	0.395	0.004	0	Monocyte
SKAP2	0	0.825057	0.737	0.168	0	Monocyte
ENTPD1	0	0.822983	0.582	0.062	0	Monocyte
LILRB3	0	0.820938	0.506	0.003	0	Monocyte
FRMD4B	0	0.817698	0.576	0.052	0	Monocyte
AL034397.3	0	0.815485	0.498	0.022	0	Monocyte
ATP1B1	0	0.814225	0.5	0.031	0	Monocyte
ZFHX3	0	0.811947	0.522	0.02	0	Monocyte
TSPAN33	0	0.811846	0.562	0.047	0	Monocyte
NAIP	0	0.81081	0.536	0.075	0	Monocyte
KIAA0930	0	0.810796	0.605	0.053	0	Monocyte
BID	0	0.80372	0.677	0.149	0	Monocyte
SIRPA	0	0.803106	0.49	0.004	0	Monocyte
CFP	0	0.802328	0.49	0.02	0	Monocyte
CAT	0	0.792762	0.671	0.151	0	Monocyte
DUSP23	0	0.784472	0.665	0.126	0	Monocyte
EPB41L2	0	0.778781	0.451	0.023	0	Monocyte
C3AR1	0	0.777462	0.396	0.02	0	Monocyte
IL17RA	0	0.77449	0.627	0.14	0	Monocyte
P2RY13	0	0.774316	0.457	0.007	0	Monocyte
GNAQ	0	0.774265	0.611	0.066	0	Monocyte
ALOX5	0	0.767927	0.62	0.065	0	Monocyte
EPB41L3	0	0.767039	0.393	0.001	0	Monocyte
PTTG1IP	0	0.766168	0.696	0.167	0	Monocyte
GLUL	0	0.765138	0.489	0.071	0	Monocyte
LY96	0	0.759836	0.588	0.095	0	Monocyte
HLA-DOA	0	0.755428	0.563	0.051	0	Monocyte
TPP1	0	0.752964	0.742	0.187	0	Monocyte
IRAK3	0	0.749719	0.468	0.004	0	Monocyte
CTNND1	0	0.74758	0.518	0.01	0	Monocyte
FGD4	0	0.745501	0.477	0.016	0	Monocyte
AC092809.2	0	0.7455	0.385	0.001	0	Monocyte
FPR1	0	0.745194	0.406	0.001	0	Monocyte
FBP1	0	0.740829	0.463	0.014	0	Monocyte
AXL	0	0.738286	0.379	0.002	0	Monocyte
TBXAS1	0	0.732537	0.523	0.027	0	Monocyte
CD1D	0	0.730122	0.472	0.019	0	Monocyte
TLR2	0	0.729937	0.393	0.002	0	Monocyte
WARS	0	0.729855	0.44	0.047	0	Monocyte
TMEM176A	0	0.729787	0.239	0.001	0	Monocyte
MGST2	0	0.725419	0.509	0.018	0	Monocyte
MS4A4E	0	0.725283	0.365	0.002	0	Monocyte
CYFIP1	0	0.723156	0.455	0.026	0	Monocyte
TREM2	0	0.723082	0.244	0.001	0	Monocyte
RTN1	0	0.72245	0.465	0.002	0	Monocyte
TM6SF1	0	0.72173	0.47	0.007	0	Monocyte
FOLR2	0	0.719264	0.228	0.01	0	Monocyte
GAS6	0	0.707106	0.441	0.019	0	Monocyte
SERPINB6	0	0.705198	0.688	0.138	0	Monocyte
LAT2	0	0.702641	0.591	0.082	0	Monocyte
MFSD1	0	0.700182	0.564	0.076	0	Monocyte
PLXNB2	0	0.699584	0.467	0.008	0	Monocyte
VASH1	0	0.699103	0.431	0.013	0	Monocyte
MYOF	0	0.698808	0.442	0.003	0	Monocyte
AC090559.1	0	0.697205	0.471	0.002	0	Monocyte
GRK3	0	0.696784	0.599	0.071	0	Monocyte
PICALM	0	0.693635	0.66	0.148	0	Monocyte
SLC11A1	0	0.692962	0.259	0.01	0	Monocyte
HMOX1	0	0.682724	0.372	0.033	0	Monocyte
SLC7A7	0	0.68114	0.384	0.014	0	Monocyte
HDAC9	0	0.677944	0.515	0.048	0	Monocyte
CCR2	0	0.676956	0.458	0.072	0	Monocyte
ENHO	0	0.675391	0.268	0.002	0	Monocyte
SNX10	0	0.675218	0.608	0.118	0	Monocyte
CTTNBP2NL	0	0.671836	0.442	0.005	0	Monocyte
FSCN1	0	0.671836	0.213	0.005	0	Monocyte
ALCAM	0	0.670692	0.48	0.049	0	Monocyte
FES	0	0.670301	0.497	0.021	0	Monocyte
KCNK6	0	0.667198	0.517	0.081	0	Monocyte
LTC4S	0	0.667195	0.469	0.044	0	Monocyte
SCIMP	0	0.667155	0.589	0.08	0	Monocyte
CTBP2	0	0.666683	0.478	0.012	0	Monocyte
SYK	0	0.664011	0.606	0.088	0	Monocyte
STK38L	0	0.663585	0.546	0.071	0	Monocyte
DAB2	0	0.662478	0.297	0.001	0	Monocyte
HEXA	0	0.662109	0.668	0.174	0	Monocyte
FADS1	0	0.661212	0.445	0.049	0	Monocyte
NDRG2	0	0.659284	0.43	0.02	0	Monocyte
EMILIN2	0	0.658647	0.492	0.049	0	Monocyte
ADA2	0	0.65863	0.62	0.154	0	Monocyte
AL138899.1	0	0.652242	0.271	0.001	0	Monocyte
P2RY14	0	0.651656	0.371	0.007	0	Monocyte
MS4A4A	0	0.644354	0.347	0.001	0	Monocyte
IL1R2	0	0.642643	0.283	0.001	0	Monocyte
SLC15A3	0	0.642044	0.458	0.021	0	Monocyte
LACTB	0	0.641727	0.573	0.087	0	Monocyte
ABI3	0	0.641115	0.556	0.123	0	Monocyte
RAB13	0	0.641094	0.406	0.008	0	Monocyte
OSCAR	0	0.640704	0.428	0.002	0	Monocyte
SPECC1	0	0.640154	0.47	0.025	0	Monocyte
BATF3	0	0.639648	0.401	0.007	0	Monocyte
PRAM1	0	0.638077	0.446	0.005	0	Monocyte
RGS2	0	0.634773	0.47	0.081	0	Monocyte
FPR3	0	0.634028	0.354	0.001	0	Monocyte
CREG1	0	0.633883	0.449	0.047	0	Monocyte
[truncated: 2,911 more rows]
