# Supplementary material for: A Study on the Inflammatory Response of the Brain in Neurosyphilis
Source: Adv Sci (Weinh). 2024 Nov 22;12(5):2406971. doi: 10.1002/advs.202406971 (PMC11792053; doi:10.1002/advs.202406971)
Supplement: Supplementary file 5 — Supplemental Table 4 [file ADVS-12-2406971-s006.xlsx]

## Sheet: Table S4-1
Table S4-1. All protein identified in the brain organoids co-cultured with different concentrations (0, low, high) of PBMCs. PBMC: Peripheral blood mononuclear cell. The quantification values of the identified proteins were normalized by taking the fraction of the total, followed by a multiplication by 106 and a log2 transformation.
Gene Symbols	Control				PBMClow				PBMChigh
	NO.1	NO.2	NO.3	Mean±SD	NO.1	NO.2	NO.3	Mean±SD	NO.1	NO.2	NO.3	Mean±SD
PPIAL4C	2.95057	2.88944	1.60278	2.4809±0.7611	1.01051	1.22376	0.723738	0.9860±0.2509	2.62559	2.83323	2.71413	2.7243±0.1042
GATD3B	-0.290044	0.684228	-1.24038	-0.2821±0.9623	0.746049	0.740634	0.440892	0.6425±0.1746	0.625282	0.756801	-0.580958	0.2670±0.7373
CENPVL1	NA	1.73595	1.36256	1.5493±0.2640	NA	1.5308	1.49336	1.5121±0.0265	0.448825	NA	NA	0.4488
CRYAA2	0.518219	0.779543	0.25488	0.5175±0.2623	NA	NA	NA		-2.31901	-2.64112	-3.26755	-2.7426±0.4823
UBA6	1.44414	1.77869	0.691335	1.3047±0.5569	1.93246	1.98571	1.89556	1.9379±0.0453	1.48296	1.88313	1.51616	1.6274±0.2221
SHTN1	-0.349252	-0.379474	-0.571425	-0.4334±0.1205	-0.186162	-0.0736369	-0.249174	-0.1697±0.0889	-0.597326	-0.531638	-0.475406	-0.5348±0.0610
FAM168B	1.02905	1.03829	0.812135	0.9598±0.1280	-1.07002	-1.40805	-1.50498	-1.3277±0.2283	1.06164	0.86608	1.07837	1.0020±0.1180
MEX3A	-0.291329	-0.617157	-0.580185	-0.4962±0.1784	-0.0199349	0.0741751	-0.0134963	0.0136±0.0526	-0.275906	-0.326806	-0.305548	-0.3028±0.0256
ILVBL	NA	NA	NA		-0.0284397	-1.3704	-1.81623	-1.0717±0.9306	0.0938827	0.18016	NA	0.1370±0.0610
SH3PXD2B	0.323821	0.100286	-0.261125	0.0543±0.2952	0.250939	0.276438	0.445767	0.3244±0.1059	0.342941	0.339132	0.282333	0.3215±0.0339
MACROD2	-0.0496557	NA	NA	-0.0497	-0.183013	-0.167864	-0.0198245	-0.1236±0.0902	-0.878794	1.53471	-1.15253	-0.1655±1.4788
MEIOC	4.76457	4.70632	4.58466	4.6852±0.0918	4.14019	4.1664	3.73637	4.0143±0.2411	4.24237	4.13531	4.17418	4.1840±0.0542
VPS37C	0.868608	0.923733	0.914992	0.9024±0.0296	1.5622	1.64301	1.62636	1.6105±0.0427	0.96464	1.01008	0.95707	0.9773±0.0287
PSD	2.56098	0.846227	2.54308	1.9834±0.9849	2.45483	1.74862	2.44768	2.2170±0.4057	1.80406	1.67349	1.91513	1.7976±0.1210
CNOT1	-1.11018	-0.902328	-1.29304	-1.1018±0.1955	-1.02291	-1.13504	-1.1237	-1.0939±0.0617	-1.0545	-0.947428	-0.819927	-0.9406±0.1174
MAP1LC3B2	0.563482	0.37928	0.0852515	0.3427±0.2412	1.41892	1.34451	1.31377	1.3591±0.0541	0.852031	0.659747	0.210702	0.5742±0.3291
PGP	NA	NA	NA		-2.45765	0.4255	0.271352	-0.5869±1.6219	-0.0143901	NA	NA	-0.0144
MEIS3P1	1.61716	0.802556	NA	1.2099±0.5760	-1.31692	-1.08671	-1.77992	-1.3945±0.3531	0.562925	-0.103792	0.308477	0.2559±0.3365
C5orf51	1.89745	1.91887	NA	1.9082±0.0151	1.83973	1.90296	2.07483	1.9392±0.1217	1.92595	1.84015	2.08437	1.9502±0.1239
BTBD17	1.07957	-0.623287	NA	0.2281±1.2041	-2.09127	-1.31817	-1.46238	-1.6239±0.4111	NA	-0.261066	0.0203127	-0.1204±0.1990
RCCD1	NA	NA	NA		-0.925188	-1.17237	-0.725087	-0.9409±0.2241	-0.301782	-0.127265	-0.445641	-0.2916±0.1594
ZNF316	NA	-3.12177	NA	-3.1218	-2.71779	-2.78576	-2.98921	-2.8309±0.1412	-2.22275	-2.25101	-2.659	-2.3776±0.2441
IGLON5	NA	NA	NA		0.56819	NA	NA	0.5682	NA	NA	NA
TUBAL3	1.33333	1.39829	1.30658	1.3461±0.0472	0.162145	0.331383	-0.622386	-0.0430±0.5089	-0.121808	0.0729527	0.0816857	0.0109±0.1150
FBLL1	NA	NA	NA		-3.81473	NA	-2.86714	-3.3409±0.6701	NA	-1.03662	NA	-1.0366
SMCHD1	-2.03136	-1.97646	NA	-2.0039±0.0388	-0.593869	-0.528205	-0.939763	-0.6873±0.2211	-0.824401	-0.835631	-0.639515	-0.7665±0.1101
UNC119B	0.878235	1.003	0.949592	0.9436±0.0626	0.724093	0.71482	0.99268	0.8105±0.1578	0.873227	0.839085	0.817154	0.8432±0.0283
TUBB8B	4.71761	4.61051	5.02952	4.7859±0.2177	4.55871	3.89726	4.3719	4.2760±0.3410	3.97249	4.43331	4.00328	4.1364±0.2576
RTL8C	-0.280859	-0.723891	-0.205143	-0.4033±0.2802	1.16309	1.10183	1.06115	1.1087±0.0513	0.271671	0.23935	0.162584	0.2245±0.0560
FAM171A2	1.33656	1.3099	1.35922	1.3352±0.0247	1.01531	0.926998	0.830129	0.9241±0.0926	0.417556	0.560084	0.558965	0.5122±0.0820
PHF20L1	-0.963558	-0.216595	NA	-0.5901±0.5282	0.207715	0.727936	-0.0146533	0.3070±0.3811	1.03174	-0.366003	0.598341	0.4214±0.7155
SNRPGP15	0.750254	0.797401	0.0968629	0.5482±0.3916	0.292979	0.528591	1.18042	0.6673±0.4597	1.48058	1.20817	1.4747	1.3878±0.1556
NUDT19	2.41652	2.10083	0.624622	1.7140±0.9565	1.1519	0.877948	1.27576	1.1019±0.2036	1.62963	2.50408	2.61822	2.2506±0.5408
EIF3CL	-1.18022	-1.12953	-2.48761	-1.5991±0.7699	-0.359994	-0.23427	-0.368607	-0.3210±0.0752	-0.173824	-0.0819562	-0.320759	-0.1922±0.1205
RASA4B	0.121492	0.400535	NA	0.2610±0.1973	-1.86558	-1.78873	NA	-1.8272±0.0543	-0.102844	-0.075711	-0.20144	-0.1267±0.0662
MCRIP1	-0.281524	-0.409247	-0.272061	-0.3209±0.0766	0.520592	0.320309	0.20443	0.3484±0.1599	0.0262765	-0.0760698	0.0883684	0.0129±0.0830
AKR1B15	NA	NA	NA		-0.301773	-0.717171	-0.221944	-0.4136±0.2659	-0.644092	-0.483959	-0.382933	-0.5037±0.1317
NACA	0.0151343	0.126184	0.0857102	0.0757±0.0562	-0.116533	-0.643691	-0.724914	-0.4950±0.3303	-0.0223442	0.0777004	0.0463115	0.0339±0.0512
NDUFC2-KCTD14	2.53817	2.68997	2.73515	2.6544±0.1032	3.17864	3.20154	3.33589	3.2387±0.0850	2.49021	2.68526	2.28499	2.4868±0.2002
C11orf98	NA	NA	NA		NA	NA	-1.28534	-1.2853	-1.1028	NA	NA	-1.1028
SUMO1P1	4.54091	4.41918	4.34888	4.4363±0.0972	5.5106	5.42313	5.21824	5.3840±0.1501	4.71009	4.70169	4.79777	4.7365±0.0532
DNASE2	NA	NA	-0.775646	-0.7756	0.478675	0.383183	0.432081	0.4313±0.0478	1.15116	1.24498	1.23156	1.2092±0.0507
AGPS	-1.9577	-1.82054	-2.15284	-1.9770±0.1670	NA	-2.57151	-2.07135	-2.3214±0.3537	-1.79707	-1.71854	-2.21683	-1.9108±0.2679
KIF2A	-0.399282	-0.442189	-0.988397	-0.6100±0.3284	-0.602854	-0.820206	-0.712571	-0.7119±0.1087	-0.835107	-0.799343	-0.740111	-0.7915±0.0480
PDLIM1	-2.05994	-0.723555	-2.28153	-1.6883±0.8428	-0.270193	-0.443002	-0.123269	-0.2788±0.1600	0.477126	0.463192	0.465397	0.4686±0.0075
ACOT7	1.38371	1.42289	1.0851	1.2972±0.1848	0.853076	0.940427	0.805053	0.8662±0.0686	0.636815	0.41744	0.551292	0.5352±0.1106
HAX1	-0.129242	-0.0909554	0.197646	-0.0075±0.1787	-0.162943	-0.0231106	-0.169589	-0.1185±0.0827	-0.304998	-0.026829	-0.589752	-0.3072±0.2815
AIP	-1.09496	-1.04977	-0.888888	-1.0112±0.1083	-0.263346	-0.146656	-0.35135	-0.2538±0.1027	-0.758854	-0.722	-0.929094	-0.8033±0.1105
GTPBP1	0.512348	0.874373	-0.385623	0.3337±0.6487	-0.595266	-0.583418	-1.50596	-0.8949±0.5292	0.631603	0.331122	0.430271	0.4643±0.1531
STXBP3	-1.19521	-0.554982	-1.11556	-0.9552±0.3489	0.503715	0.51619	0.0682903	0.3627±0.2551	0.0503328	-0.118845	0.081371	0.0043±0.1078
ARVCF	0.188709	0.433066	0.656373	0.4260±0.2339	-0.150555	0.0501052	0.0802158	-0.0067±0.1255	0.0779396	0.156489	0.169273	0.1346±0.0495
SMAP	NA	NA	NA		-1.2129	-1.59901	-1.35897	-1.3903±0.1950	-0.833174	-0.973301	-0.732119	-0.8462±0.1211
NDUFS8	0.519816	0.693371	0.250187	0.4878±0.2233	0.601902	0.728631	0.680019	0.6702±0.0639	0.779915	0.680777	0.701809	0.7208±0.0522
PSMD11	-0.664821	-0.668751	-0.875014	-0.7362±0.1202	-0.551455	-0.54513	-0.544573	-0.5471±0.0038	-0.65989	-0.574615	-0.608009	-0.6142±0.0430
PSMD12	-1.15938	-0.969176	-0.958982	-1.0292±0.1129	-0.847403	-0.611715	-0.759828	-0.7396±0.1191	-0.879042	-1.06797	-0.908552	-0.9519±0.1016
PSMD9	0.336724	0.319609	NA	0.3282±0.0121	0.670901	0.766742	0.988361	0.8087±0.1628	0.527237	0.600569	0.640293	0.5894±0.0574
ATOX1	-0.94049	-2.08278	0.233963	-0.9298±1.1584	-0.14405	-0.374703	-0.556218	-0.3583±0.2066	-0.316753	-0.154762	-0.545212	-0.3389±0.1962
PGRMC1	1.56858	1.61099	1.50962	1.5631±0.0509	1.56178	1.56991	1.4104	1.5140±0.0898	1.01302	1.03209	1.0026	1.0159±0.0150
SUPT5H	-1.13049	-0.131697	NA	-0.6311±0.7063	-2.27261	-1.42551	-1.94532	-1.8811±0.4272	-0.806389	-0.91627	-1.26079	-0.9945±0.2371
TAF4	0.0494921	NA	NA	0.0495	NA	NA	NA		0.116923	NA	-0.212484	-0.0478±0.2329
DFFA	NA	NA	NA		-1.59901	-1.88668	NA	-1.7428±0.2034	-2.62689	-2.21393	-2.84426	-2.5617±0.3202
HIP1	0.785559	0.791193	0.562448	0.7131±0.1305	0.860971	0.83266	0.160112	0.6179±0.3967	0.675181	0.556519	0.613233	0.6150±0.0594
CLIC1	-0.346495	-0.603562	-0.526984	-0.4923±0.1320	0.103486	-0.0531783	0.274842	0.1084±0.1641	0.565164	0.495224	0.449885	0.5034±0.0581
EIF3F	-0.772997	-0.615388	-0.559365	-0.6492±0.1108	-0.697661	-0.764532	-0.765645	-0.7426±0.0389	-0.181817	-0.0743097	-0.223466	-0.1599±0.0770
PDHX	NA	NA	NA		-2.8328	-3.2803	-2.63566	-2.9163±0.3303	NA	NA	-1.19798	-1.198
SLC28A1	NA	-3.40791	NA	-3.4079	3.9638	3.9911	3.71735	3.8908±0.1508	-2.39126	-3.38873	NA	-2.8900±0.7053
DCTN6	NA	NA	NA		NA	-1.33549	NA	-1.3355	NA	NA	NA
WASL	0.650964	0.5589	0.333986	0.5146±0.1631	-0.813277	-1.11024	-0.525866	-0.8165±0.2922	0.543041	0.627596	0.583464	0.5847±0.0423
IPO5	-0.603248	-0.512222	-1.5547	-0.8901±0.5774	-0.0167568	0.0479399	0.0573191	0.0295±0.0403	-0.230124	-0.436668	0.109371	-0.1858±0.2757
SAP18	0.56231	0.332816	0.012399	0.3025±0.2762	1.13517	1.00115	1.12247	1.0863±0.0740	1.02635	0.585378	0.921219	0.8443±0.2303
EML1	-2.51918	NA	NA	-2.5192	-0.548084	-0.565123	-0.921039	-0.6781±0.2106	-1.1517	-0.936126	-1.11787	-1.0686±0.1159
IGF2BP3	0.127028	0.0565569	-0.351236	-0.0559±0.2582	0.461069	0.457078	0.161219	0.3598±0.1720	0.758819	0.768294	0.714174	0.7471±0.0289
DNM1L	0.0558863	0.0504882	-0.0259629	0.0268±0.0458	-0.0906812	-0.163735	-0.036337	-0.0969±0.0639	-0.384236	-0.56212	-0.455126	-0.4672±0.0896
RTCA	-1.34415	-1.63998	-1.76899	-1.5844±0.2178	-0.779441	-0.906669	-1.65853	-1.1149±0.4751	-1.32239	-1.26218	-1.11225	-1.2323±0.1082
SYT5	0.451498	0.764259	0.692765	0.6362±0.1639	-1.43514	-1.61592	NA	-1.5255±0.1278	-0.916592	-0.758157	-0.429614	-0.7015±0.2484
PIK3R2	-1.61781	-0.821419	NA	-1.2196±0.5631	-0.29207	-0.130995	-0.410871	-0.2780±0.1405	-0.896283	-0.939377	-1.08704	-0.9742±0.1000
AGRN	0.00910259	0.057261	-0.246522	-0.0601±0.1633	-0.227703	-0.0739346	-0.187119	-0.1629±0.0797	0.712672	0.746689	0.742921	0.7341±0.0186
EXOC5	-1.20075	-1.92904	NA	-1.5649±0.5150	-0.661948	-0.544616	-0.315229	-0.5073±0.1764	-1.37651	-1.34228	-1.69979	-1.4729±0.1973
HMGN4	-3.51508	-3.38369	NA	-3.4494±0.0929	-0.635675	-0.646123	-1.29467	-0.8588±0.3775	-1.83705	-1.65192	-1.77775	-1.7556±0.0945
NDUFA4	NA	0.695677	-0.635608	0.0300±0.9414	NA	-0.719016	NA	-0.719	NA	NA	0.628317	0.6283
PSMD14	0.0626108	-0.42839	-0.805956	-0.3906±0.4355	-0.687153	-0.20629	-0.415557	-0.4363±0.2411	-0.491345	-0.287583	-0.241332	-0.3401±0.1330
BIN1	1.83983	1.70565	1.49256	1.6793±0.1751	0.992958	0.759667	-0.194001	0.5195±0.6289	0.43835	0.15495	0.178671	0.2573±0.1572
KPNA3	-1.77575	-1.64021	NA	-1.7080±0.0958	-0.75584	-0.827863	-1.13059	-0.9048±0.1989	-0.783935	-0.878109	-0.902026	-0.8547±0.0624
STK25	-1.96139	-1.92215	NA	-1.9418±0.0277	-0.798666	NA	-2.47023	-1.6344±1.1820	-1.00509	-1.04928	-1.19593	-1.0834±0.0999
BCL9	NA	NA	NA		-0.935164	NA	-0.506513	-0.7208±0.3031	-2.43594	NA	NA	-2.4359
VWA5A	-1.24163	-1.23802	-0.472988	-0.9842±0.4427	-0.246026	-0.810753	-0.851439	-0.6361±0.3384	-1.43327	-0.844306	-1.27227	-1.1833±0.3044
PES1	NA	NA	NA		-3.51537	-3.03785	NA	-3.2766±0.3377	-3.39525	NA	NA	-3.3952
PITPNM1	0.368447	0.239407	0.0164864	0.2081±0.1781	0.403352	0.410994	-0.148046	0.2221±0.3206	-0.810228	-0.797522	-0.566181	-0.7246±0.1374
MPHOSPH10	NA	NA	NA		0.653472	0.767019	0.705124	0.7085±0.0569	-0.301563	NA	-0.47898	-0.3903±0.1255
NOP56	-1.84392	-1.61059	-1.1913	-1.5486±0.3307	-1.32317	-1.58141	-1.1335	-1.3460±0.2248	-1.29954	-1.16528	-1.15738	-1.2074±0.0799
DDX3X	-0.170501	-0.159064	-0.567178	-0.2989±0.2324	-0.102759	-0.104703	-0.208258	-0.1386±0.0604	-0.055423	-0.16931	-0.295611	-0.1734±0.1201
KPNA4	-2.14262	-2.90077	NA	-2.5217±0.5361	-0.537295	-0.326952	-0.701889	-0.5220±0.1879	-1.51368	-1.4321	-1.91946	-1.6217±0.2610
NFIB	2.64127	2.60054	3.22568	2.8225±0.3498	3.26831	3.22698	3.18444	3.2266±0.0419	4.06871	3.72656	3.8512	3.8822±0.1732
PPP6C	-0.420904	-0.485065	-0.963715	-0.6232±0.2966	-0.036523	-0.364599	-0.18637	-0.1958±0.1642	-0.249555	-0.236344	-0.204685	-0.2302±0.0231
PIK3C2B	NA	NA	-2.05505	-2.055	NA	NA	NA		-1.95605	NA	-1.33944	-1.6477±0.4360
MAN2B1	-1.85151	NA	-2.37413	-2.1128±0.3696	-0.0783418	0.218331	0.410646	0.1835±0.2463	-0.27811	-0.228165	-0.429851	-0.3120±0.1050
PDXK	0.0103268	0.261831	-0.144856	0.0424±0.2052	0.178723	0.247018	0.0687522	0.1648±0.0899	0.186526	0.197394	0.156728	0.1802±0.0211
SCD	1.91245	1.56277	0.890351	1.4552±0.5195	-1.05468	-0.516337	-1.90233	-1.1578±0.6987	1.42223	1.42012	1.58075	1.4744±0.0921
ARID1A	-0.173993	-0.228751	-0.0598503	-0.1542±0.0862	0.0387765	0.125213	-0.306279	-0.0474±0.2283	0.200136	0.23715	0.178476	0.2053±0.0297
C2CD2L	NA	-0.427633	0.889999	0.2312±0.9317	-0.226716	-0.0329359	-0.0418805	-0.1005±0.1094	-1.23684	-1.92054	-1.77662	-1.6447±0.3604
ASTN1	NA	NA	NA		-1.30913	-0.316413	NA	-0.8128±0.7020	-1.36501	NA	-2.61316	-1.9891±0.8826
DPYSL4	1.61461	1.52835	1.53507	1.5593±0.0480	1.15524	1.21134	1.07591	1.1475±0.0680	0.86792	0.873901	0.782768	0.8415±0.0510
TRAFD1	NA	NA	NA		-3.06621	-2.19549	NA	-2.6308±0.6157	-2.00196	-2.84874	-3.61699	-2.8226±0.8078
HSPB6	NA	1.26828	1.87282	1.5705±0.4275	2.85452	2.93413	2.72638	2.8383±0.1048	NA	NA	1.34423	1.3442
ARHGAP33	0.585016	0.467139	0.249805	0.4340±0.1700	0.702483	0.668394	0.628476	0.6665±0.0370	-0.171884	0.098128	-0.0529455	-0.0422±0.1353
DYNC1I1	0.919972	0.787854	0.560753	0.7562±0.1817	0.943256	0.913597	1.03914	0.9653±0.0656	0.967443	0.808137	1.02993	0.9352±0.1144
COPE	NA	NA	-1.28919	-1.2892	-0.587906	-0.336264	-0.68874	-0.5376±0.1815	-0.549202	-0.799461	-0.628663	-0.6591±0.1279
NCAN	0.94583	0.96365	0.7834	0.8976±0.0993	0.617267	0.580966	0.576589	0.5916±0.0223	0.306078	0.340381	0.310548	0.3190±0.0186
EIF1AY	NA	NA	NA		-0.702217	-0.618266	-1.04702	-0.7892±0.2272	-1.189	-1.03584	-2.13183	-1.4522±0.5935
AP3D1	-1.16655	-0.919577	-1.4017	-1.1626±0.2411	-0.240656	-0.384505	-0.292425	-0.3059±0.0729	-1.04727	-0.986709	-1.22287	-1.0856±0.1227
CCS	0.280584	0.413344	-0.264124	0.1433±0.3590	0.748037	0.790687	0.794961	0.7779±0.0259	0.868152	0.867465	0.876307	0.8706±0.0049
GOSR2	NA	NA	NA		NA	-1.45651	NA	-1.4565	NA	NA	NA
STX16	-1.22984	-1.12296	-1.88511	-1.4126±0.4127	-2.03907	-1.8721	-0.60474	-1.5053±0.7844	-1.59415	-1.38752	-1.2626	-1.4148±0.1674
EI24	-0.440009	-0.35592	-0.904192	-0.5667±0.2953	0.212349	0.376063	0.0159376	0.2014±0.1803	-0.230676	-0.366197	-0.311228	-0.3027±0.0682
TP53I11	-2.62549	NA	-2.58762	-2.6066±0.0268	NA	NA	NA		-1.63471	NA	-1.86951	-1.7521±0.1660
PDCD5	-0.271449	-0.612623	-0.384305	-0.4228±0.1738	0.163712	0.0465215	-0.0472997	0.0543±0.1057	0.197869	0.0822033	0.185863	0.1553±0.0636
PRMT5	0.482231	0.368841	0.223505	0.3582±0.1297	0.106401	0.0426435	0.203135	0.1174±0.0808	0.0483875	0.0503539	0.10584	0.0682±0.0326
SLC9A3R1	-0.418006	-1.02238	-1.42973	-0.9567±0.5090	-0.566262	-0.260973	-0.242893	-0.3567±0.1817	0.437732	0.378452	0.39911	0.4051±0.0301
TPP1	-1.63083	NA	NA	-1.6308	0.0574913	-0.110823	-0.122086	-0.0585±0.1006	0.850093	0.86722	0.839322	0.8522±0.0141
TCERG1	-0.519005	-1.34496	-0.211378	-0.6918±0.5862	-0.329849	-0.33283	-0.202348	-0.2883±0.0745	-0.00819399	-0.0196109	-0.119921	-0.0492±0.0615
UNC13B	NA	-1.44287	NA	-1.4429	-0.864607	-0.589009	NA	-0.7268±0.1949	-0.193956	-0.00197865	-0.302286	-0.1661±0.1521
PSMA7	-0.772432	-0.554712	-1.54285	-0.9567±0.5192	-0.604105	-0.689546	-0.628991	-0.6409±0.0439	-0.650396	-0.572202	-0.674889	-0.6325±0.0536
SCAMP3	0.309312	0.216899	0.313659	0.2800±0.0547	-0.198386	-0.0454733	-0.237342	-0.1604±0.1014	0.163827	0.0757544	0.186887	0.1422±0.0587
MGST3	1.20226	1.24351	0.860117	1.1020±0.2105	-0.248468	0.0656535	-0.408111	-0.1970±0.2410	0.0662171	0.335542	0.108473	0.1701±0.1448
GIPC1	NA	NA	NA		-0.284442	-0.807501	-0.549395	-0.5471±0.2615	-1.62096	NA	NA	-1.621
LIN7A	-1.67326	-1.44733	-9.49266	-4.2044±4.5811	0.170157	0.315183	-0.110375	0.1250±0.2163	-0.890398	-1.06408	-1.31722	-1.0906±0.2146
RGS12	-0.691607	-0.727481	-1.77685	-1.0653±0.6165	0.17969	0.157095	-0.255877	0.0270±0.2452	-0.375332	-0.449764	-0.66823	-0.4978±0.1522
HAT1	NA	NA	NA		NA	NA	NA		NA	-2.28016	NA	-2.2802
UBE2L6	-1.70163	NA	NA	-1.7016	NA	-1.32121	NA	-1.3212	-0.439357	-0.292747	-0.19144	-0.3078±0.1246
CASK	0.340372	0.219505	-0.0857564	0.1580±0.2196	0.16549	0.13381	-0.165814	0.0445±0.1828	-0.3614	-0.328038	-0.373499	-0.3543±0.0235
UQCRQ	0.414008	0.769555	0.456777	0.5468±0.1941	1.48442	1.5035	1.21006	1.3993±0.1642	0.699729	0.518294	0.516374	0.5781±0.1053
MYL12B	2.30506	2.28489	1.93328	2.1744±0.2091	2.59146	2.5482	2.8383	2.6593±0.1565	2.62212	2.59794	2.66998	2.6300±0.0367
HGS	-1.20663	-1.23008	-1.64544	-1.3607±0.2469	NA	-1.48961	-2.24008	-1.8648±0.5307	-1.0886	-1.09201	-1.31943	-1.1667±0.1323
PPP1R12A	0.322507	0.435034	0.495233	0.4176±0.0877	1.1986	1.21989	0.91494	1.1111±0.1702	0.734904	0.665068	0.721062	0.7070±0.0370
HNRNPDL	1.1206	1.06314	0.577524	0.9204±0.2983	1.64527	1.60357	1.45485	1.5679±0.1001	1.3316	1.36723	1.49727	1.3987±0.0872
XPO1	-0.789964	-0.779832	-0.856683	-0.8088±0.0418	-1.00299	-0.902954	-0.459473	-0.7885±0.2893	-0.656197	-0.51896	-0.468322	-0.5478±0.0972
SYN3	1.90162	1.87428	1.63181	1.8026±0.1485	0.00134824	-0.0370323	-0.42579	-0.1538±0.2363	-1.28225	-0.867967	-0.840202	-0.9968±0.2476
ZNF609	NA	NA	NA		-5.36467	-0.430164	NA	-2.8974±3.4892	-0.950697	-0.661991	-1.16111	-0.9246±0.2506
SPTBN2	-0.827672	-0.709243	-1.11224	-0.8831±0.2071	-0.359054	-0.413073	-0.412397	-0.3948±0.0310	-0.47089	-0.422618	-0.485742	-0.4598±0.0330
SEC16A	-0.236782	-0.336813	-0.627808	-0.4005±0.2031	0.0754762	-0.00729458	-0.00716815	0.0203±0.0478	0.192325	0.233437	0.182615	0.2028±0.0270
PLXNB2	-0.223672	-0.844528	-0.460934	-0.5097±0.3133	-0.58293	-0.315448	-0.397981	-0.4321±0.1370	0.0284813	-0.0184942	-0.0764914	-0.0222±0.0526
U2SURP	2.18921	2.20403	2.27192	2.2217±0.0441	1.80713	1.78717	1.89761	1.8306±0.0589	2.39308	2.34476	2.42524	2.3877±0.0405
SETD1A	2.41549	-0.731856	NA	0.8418±2.2255	NA	NA	1.12761	1.1276	0.602506	1.3284	0.0365893	0.6558±0.6476
KIF3B	-0.322307	-0.256473	-1.72703	-0.7686±0.8307	-0.576877	-0.515955	-0.28251	-0.4584±0.1554	-1.26836	-1.22732	-0.840998	-1.1122±0.2358
PFAS	-0.630992	-0.643904	-0.735156	-0.6700±0.0568	0.176617	0.0309208	0.0562736	0.0879±0.0778	0.0628116	0.0618952	0.073122	0.0659±0.0062
NACAD	-0.0513781	-0.452422	0.163511	-0.1134±0.3126	0.535745	0.608558	0.288965	0.4778±0.1675	-0.388722	-0.0189573	-0.2477	-0.2185±0.1866
DCLK1	0.388561	0.292181	0.136125	0.2723±0.1274	-0.346876	-0.325583	-0.629352	-0.4339±0.1696	-0.695883	-0.609166	-0.725179	-0.6767±0.0603
ARHGEF11	-2.63432	-1.43702	NA	-2.0357±0.8466	-1.22868	-0.469303	-2.17533	-1.2911±0.8547	-1.47468	-1.33578	-1.60563	-1.4720±0.1349
LSM1	NA	NA	NA		NA	NA	NA		NA	-0.886362	NA	-0.8864
NPC1	NA	-1.29428	-1.45301	-1.3736±0.1122	-0.281779	-0.550104	-1.27266	-0.7015±0.5125	0.104627	0.0825994	-0.045089	0.0474±0.0808
SCAMP1	1.71028	1.93642	1.81814	1.8216±0.1131	1.30864	1.48341	1.33435	1.3755±0.0944	1.33346	1.20206	1.33206	1.2892±0.0755
ARPC2	-1.36271	-2.62564	NA	-1.9942±0.8930	-1.88274	-1.9043	NA	-1.8935±0.0152	-2.4424	-1.75562	-2.26536	-2.1545±0.3566
ARPC3	0.0720261	0.268437	-0.243205	0.0324±0.2581	0.560081	0.479675	0.453049	0.4976±0.0557	0.196453	-0.0313597	0.0266156	0.0639±0.1184
POLR1C	-0.74709	-0.870503	-0.209134	-0.6089±0.3517	0.371369	0.300525	0.105855	0.2592±0.1375	0.283303	0.268274	-0.332523	0.0730±0.3513
TRIM24	-2.84045	-2.21583	NA	-2.5281±0.4417	-0.572859	-1.05077	-0.742574	-0.7887±0.2423	-0.92223	-0.876936	-1.19271	-0.9973±0.1707
PGRMC2	0.634172	0.657824	0.251399	0.5145±0.2281	0.886254	0.828664	0.829844	0.8483±0.0329	0.97323	1.0726	0.994834	1.0136±0.0523
SMAD9	-0.384418	-0.301165	-0.374465	-0.3533±0.0455	0.167621	0.219631	0.208919	0.1987±0.0275	0.306611	0.182526	0.186544	0.2252±0.0705
PFDN6	-0.836999	-1.13549	NA	-0.9862±0.2111	-0.126175	-0.353226	-0.0176681	-0.1657±0.1712	-0.935145	-0.739773	-1.26919	-0.9814±0.2677
GSTA4	1.68024	1.66712	1.51373	1.6204±0.0926	1.59397	1.47688	1.53401	1.5350±0.0585	1.48758	1.54222	1.44549	1.4918±0.0485
NKRF	0.475307	NA	0.0555345	0.2654±0.2968	0.945363	1.19965	0.885118	1.0100±0.1669	NA	0.455994	0.339757	0.3979±0.0822
LAMA5	NA	NA	NA		-0.465343	-0.187637	-0.852172	-0.5017±0.3338	-0.234359	-0.0840249	-0.20312	-0.1738±0.0793
VGF	-0.721154	-0.127531	-0.135592	-0.3281±0.3404	-1.17448	-0.810853	-1.07433	-1.0199±0.1878	NA	-1.95618	-2.99943	-2.4778±0.7377
RER1	NA	-0.445997	NA	-0.446	-0.142556	-0.503655	-0.678355	-0.4415±0.2733	-0.371744	0.17656	0.025102	-0.0567±0.2832
SURF4	1.67432	1.46743	1.59087	1.5775±0.1041	1.05535	1.10235	1.09597	1.0846±0.0255	1.41203	1.45521	1.47537	1.4475±0.0324
OGT	-0.877894	-1.05491	-0.476441	-0.8031±0.2964	-0.490621	-0.415523	-0.0589908	-0.3217±0.2306	-0.627593	-0.583454	-0.64375	-0.6183±0.0312
MID1	0.766856	0.499456	NA	0.6332±0.1891	0.137904	0.188464	-0.00234373	0.1080±0.0989	0.235632	-0.0347378	0.128923	0.1099±0.1362
HMGB3	0.424888	0.255906	0.215064	0.2986±0.1112	0.914931	0.929123	0.941653	0.9286±0.0134	0.782317	0.75508	0.661519	0.7330±0.0634
PPM1G	-1.03877	-0.775273	-1.25154	-1.0219±0.2386	-0.791849	-0.611491	-1.21038	-0.8712±0.3072	-0.916329	-0.813684	-0.623547	-0.7845±0.1486
EIF3D	-1.1916	-1.5971	-1.19291	-1.3272±0.2337	-0.45527	-0.395032	-0.430372	-0.4269±0.0303	-0.743533	-0.593113	-0.685033	-0.6739±0.0758
EIF3H	-1.13725	NA	NA	-1.1372	NA	NA	NA		-1.30879	-1.53489	-0.252655	-1.0321±0.6844
NCAM2	2.03096	1.9692	2.02678	2.0090±0.0345	1.69038	1.78	1.46916	1.6465±0.1600	0.696141	0.893203	0.815615	0.8017±0.0993
STX7	0.276736	0.207499	0.629735	0.3713±0.2265	0.502827	0.270737	0.130185	0.3012±0.1882	-0.0109733	-0.0418717	-0.080927	-0.0446±0.0351
ARPC5	0.713357	0.559325	0.755557	0.6761±0.1033	0.807987	0.937823	0.894498	0.8801±0.0661	0.510237	0.493048	0.556559	0.5199±0.0329
PDPK1	-1.31402	NA	-1.61723	-1.4656±0.2144	-2.61992	-2.29579	-1.61006	-2.1753±0.5156	-1.5839	-1.75865	-0.353783	-1.2321±0.7657
TAPBP	2.81232	2.15439	2.99115	2.6526±0.4406	NA	-1.04931	NA	-1.0493	1.9497	1.96332	0.964892	1.6260±0.5726
FABP7	1.43626	1.4256	1.18509	1.3490±0.1420	1.4581	1.46492	1.16928	1.3641±0.1688	1.41381	1.47596	1.44394	1.4446±0.0311
DHX15	-0.40685	-0.294854	-1.53897	-0.7469±0.6882	0.2288	-0.0325912	0.0698833	0.0887±0.1317	0.108485	0.182796	-4.69286e-05	0.0971±0.0920
RNMT	NA	NA	-1.27446	-1.2745	-1.83746	-1.77216	-1.36158	-1.6571±0.2580	-1.42273	-1.28344	-1.45861	-1.3883±0.0925
RRP8	NA	NA	NA		NA	NA	-1.37877	-1.3788	NA	0.708802	-0.158305	0.2752±0.6131
CYB5B	NA	NA	NA		-0.986477	-0.987614	-1.08387	-1.0193±0.0559	-1.4723	NA	NA	-1.4723
PRPF4	-0.439363	-0.47916	-0.28218	-0.4002±0.1042	-0.160034	0.1425	0.50823	0.1636±0.3346	0.182028	0.253044	0.124229	0.1864±0.0645
PHGDH	1.02826	0.9406	1.04945	1.0061±0.0577	1.35923	1.47525	1.26425	1.3662±0.1057	1.74159	1.78483	1.76259	1.7630±0.0216
DYNC1LI2	-0.0964294	-0.10632	-0.629136	-0.2773±0.3047	-0.19209	-0.188859	-0.0540262	-0.1450±0.0788	-0.426696	-0.465922	-0.427069	-0.4399±0.0225
PSMD3	-0.132343	-0.126354	-0.399854	-0.2195±0.1562	-0.247545	-0.220438	-0.324153	-0.2640±0.0538	-0.107909	-0.238411	-0.292926	-0.2131±0.0951
RBFOX2	-0.432387	-0.696861	1.11092	-0.0061±0.9764	-0.36949	-0.228569	-0.468812	-0.3556±0.1207	-0.714439	-0.782228	-1.16827	-0.8883±0.2448
PAPSS1	-0.786112	-0.582429	-0.648617	-0.6724±0.1039	-0.072915	-0.0462928	-0.252372	-0.1239±0.1121	-0.185944	0.00705294	-0.0768035	-0.0852±0.0968
ZW10	NA	NA	NA		-2.43934	-1.13356	-1.61298	-1.7286±0.6605	-2.18361	-1.78026	-3.02561	-2.3298±0.6354
SART1	-0.96275	-1.14011	-1.05864	-1.0538±0.0888	-0.160857	-0.495597	-0.477325	-0.3779±0.1882	-0.410997	-0.339175	-0.362363	-0.3708±0.0367
SPINT2	NA	NA	NA		-0.0159928	0.271894	-0.300641	-0.0149±0.2863	0.772746	0.492834	NA	0.6328±0.1979
SRGAP3	-0.62878	-1.08903	-0.56509	-0.7610±0.2859	-0.440202	-0.368832	-0.529019	-0.4460±0.0803	-1.08637	-0.47855	-0.768203	-0.7777±0.3040
CCP110	-0.431765	-0.488171	NA	-0.4600±0.0399	NA	NA	NA		NA	NA	-0.386796	-0.3868
EEF1E1	-0.146323	-0.410378	-0.145215	-0.2340±0.1528	-0.35846	-0.251726	-0.0529095	-0.2210±0.1551	-0.0683096	0.167268	-0.0548553	0.0147±0.1323
MSI1	0.223044	0.263427	0.221814	0.2361±0.0237	0.195946	-0.0445779	0.52845	0.2266±0.2877	1.03097	0.794245	1.03461	0.9533±0.1377
HNRNPR	0.183052	0.348578	-0.0432986	0.1628±0.1967	0.472842	0.458256	0.326178	0.4191±0.0808	0.510437	0.608379	0.443942	0.5209±0.0827
PRPF3	-0.258969	-0.447734	-1.22669	-0.6445±0.5130	0.104815	0.0363696	-0.155056	-0.0046±0.1347	-0.197032	-0.159569	-0.127728	-0.1614±0.0347
TXNL1	0.731103	0.744509	0.816518	0.7640±0.0459	0.750718	0.802939	0.747895	0.7672±0.0310	0.683359	0.66729	0.575611	0.6421±0.0581
TPD52L2	1.26225	-0.0236108	0.899745	0.7128±0.6630	1.4701	1.49462	1.47699	1.4806±0.0126	0.802567	0.786148	1.14298	0.9106±0.2014
SYNJ1	-1.24493	NA	NA	-1.2449	0.427642	0.322013	0.0535146	0.2677±0.1929	NA	NA	NA
EIF4G3	1.21964	0.850117	0.990038	1.0199±0.1866	1.36682	1.41952	1.00974	1.2654±0.2229	0.737894	0.34525	0.790091	0.6244±0.2432
PPIH	0.00660599	0.0171365	-0.0931039	-0.0231±0.0608	-0.253432	-0.329905	-0.700699	-0.4280±0.2392	-0.106314	-0.177273	-0.284869	-0.1895±0.0899
HTRA2	NA	0.36398	NA	0.364	0.216378	0.246076	-0.0643734	0.1327±0.1713	0.116556	-0.141745	-0.29689	-0.1074±0.2089
AKR7A2	-0.245882	-0.569728	-0.396244	-0.4040±0.1621	0.159352	0.299981	-0.125346	0.1113±0.2167	0.378943	0.357966	0.414842	0.3839±0.0288
EPB41L2	NA	NA	NA		-0.196262	-0.399008	-0.549814	-0.3817±0.1774	-0.25965	-1.114	-2.29682	-1.2235±1.0230
LAMTOR5	NA	NA	NA		-0.173206	NA	-0.378896	-0.2761±0.1454	0.471078	0.704819	0.380387	0.5188±0.1674
DENR	-0.615425	-2.08521	-1.21318	-1.3046±0.7391	1.19399	0.683669	1.67221	1.1833±0.4944	-0.907839	-0.944182	-0.804114	-0.8854±0.0727
XPOT	1.0942	1.1216	1.12424	1.1133±0.0166	0.736124	0.91871	1.04576	0.9002±0.1556	1.47431	1.42818	1.45804	1.4535±0.0234
DNPH1	0.589772	0.733724	-0.664024	0.2198±0.7688	2.02296	1.73832	1.61507	1.7921±0.2092	1.82463	1.73913	1.76176	1.7752±0.0443
DCX	1.17158	1.1629	1.15949	1.1647±0.0062	1.07203	1.07679	1.05221	1.0670±0.0130	0.227829	0.22771	0.199521	0.2184±0.0163
TRAPPC3	0.117727	0.080386	-0.415067	-0.0723±0.2974	0.275094	0.143863	0.394849	0.2713±0.1255	0.280201	0.42912	0.397337	0.3689±0.0784
CHMP2A	NA	0.169327	0.0958326	0.1326±0.0520	0.984933	0.461657	-0.0462617	0.4668±0.5156	0.104728	-0.441724	0.278283	-0.0196±0.3758
NCK2	NA	-2.36242	NA	-2.3624	NA	NA	-1.64989	-1.6499	-1.59278	-2.86452	-2.23856	-2.2320±0.6359
PLRG1	-1.21758	-2.23921	-2.07972	-1.8455±0.5496	-0.626095	-0.339045	-0.919168	-0.6281±0.2901	-0.83348	-0.792023	-0.944619	-0.8567±0.0789
ZNF207	1.10871	1.04597	1.09346	1.0827±0.0327	0.800118	0.890734	0.703062	0.7980±0.0939	1.2298	1.09749	1.25748	1.1949±0.0855
NDUFA2	1.29499	0.842744	1.15084	1.0962±0.2310	0.71897	0.435034	0.795377	0.6498±0.1899	0.728306	1.11257	1.06638	0.9691±0.2098
GET3	0.244924	0.297978	0.320429	0.2878±0.0388	0.919534	0.937564	0.860354	0.9058±0.0404	0.538135	0.763696	0.659144	0.6537±0.1129
ACTN4	-1.03502	-0.845088	-1.10471	-0.9949±0.1344	-0.31775	-0.204818	-0.536575	-0.3530±0.1687	0.235633	0.190925	0.164547	0.1970±0.0359
BUD23	0.162821	NA	NA	0.1628	0.18154	-0.0871799	0.146522	0.0803±0.1461	0.55478	0.717786	NA	0.6363±0.1153
HTATSF1	NA	NA	NA		0.340328	0.336438	0.356705	0.3445±0.0108	NA	0.69409	0.114751	0.4044±0.4097
CYTH3	-0.0567558	0.0394613	0.0984949	0.0271±0.0784	0.23721	0.265161	0.368021	0.2901±0.0689	-0.462333	-0.487464	-0.487273	-0.4790±0.0145
SYNGR1	1.11182	1.15961	1.15287	1.1414±0.0259	0.75682	NA	0.605665	0.6812±0.1069	-0.236981	-0.284075	-0.17396	-0.2317±0.0552
SYNGR3	2.02086	1.97031	2.09236	2.0278±0.0613	1.36556	1.28423	1.53031	1.3934±0.1254	0.188937	0.332826	0.14085	0.2209±0.0999
SGTA	0.593889	0.868933	0.630858	0.6979±0.1493	0.67816	0.676559	0.654246	0.6697±0.0134	0.293642	0.288391	0.383606	0.3219±0.0535
ENSA	-1.58982	-2.36873	-1.99879	-1.9858±0.3896	NA	NA	NA		-1.41735	-1.47363	-1.36694	-1.4193±0.0534
NARS1	0.651049	0.465502	0.47784	0.5315±0.1037	0.371524	0.481877	0.315604	0.3897±0.0846	0.639935	0.669112	0.600765	0.6366±0.0343
KRT86	NA	NA	NA		1.95364	1.89351	1.8977	1.9149±0.0336	0.712951	0.463027	NA	0.5880±0.1767
MYO1B	NA	NA	NA		-4.24434	-0.917596	NA	-2.5810±2.3524	-2.91905	NA	NA	-2.919
NUDT21	0.952439	1.12335	0.72039	0.9321±0.2022	0.770765	0.860801	0.775716	0.8024±0.0506	1.34061	1.1829	1.28207	1.2685±0.0797
LANCL1	0.214491	0.322197	-0.462934	0.0246±0.4256	0.658601	0.603012	0.631971	0.6312±0.0278	0.872952	0.901832	0.835277	0.8700±0.0334
STRN	0.897093	0.259334	0.431102	0.5292±0.3300	0.625394	1.05382	0.788994	0.8227±0.2162	0.282777	0.280532	0.495153	0.3528±0.1233
IDH3B	-2.11705	-1.92947	NA	-2.0233±0.1326	-0.332107	-0.322891	-0.13785	-0.2643±0.1096	-1.11661	-1.00952	NA	-1.0631±0.0757
CALU	-1.63959	-1.09728	NA	-1.3684±0.3835	-1.19806	-1.00675	-1.26765	-1.1575±0.1351	-0.370537	0.0579715	0.0572609	-0.0851±0.2472
EDIL3	0.967994	1.10164	0.665005	0.9115±0.2237	0.434243	0.501895	0.541959	0.4927±0.0544	0.225323	0.224956	0.252216	0.2342±0.0156
RAD21	-0.225475	-0.513814	0.109546	-0.2099±0.3120	-0.893374	-1.02743	-1.08836	-1.0031±0.0998	-0.126289	-0.226491	-0.18309	-0.1786±0.0503
ZNRD2	NA	NA	-1.01249	-1.0125	-0.621323	-0.401616	NA	-0.5115±0.1554	-0.154523	-0.349797	-0.440742	-0.3150±0.1462
BNIP3L	NA	NA	NA		-2.24295	-2.45728	NA	-2.3501±0.1516	-3.02409	-3.62627	NA	-3.3252±0.4258
PRPSAP2	-0.108669	-0.132057	-0.933956	-0.3916±0.4699	-0.17042	-0.26704	-0.393828	-0.2771±0.1120	0.271868	0.131774	0.265364	0.2230±0.0791
SMARCA5	-1.60112	-1.48288	-1.46735	-1.5171±0.0732	-0.755415	-0.783274	-0.816915	-0.7852±0.0308	-0.525292	-0.457287	-0.496149	-0.4929±0.0341
KIAA0513	NA	NA	NA		-2.46828	-2.22648	NA	-2.3474±0.1710	NA	NA	NA
SPAG9	-1.01938	-1.05605	-1.82277	-1.2994±0.4536	-0.352663	-0.435648	-0.318689	-0.3690±0.0602	-0.889293	-0.991643	-1.00169	-0.9609±0.0622
KIF5C	-0.012878	0.0708483	-0.224471	-0.0555±0.1522	-0.0708613	-0.0947307	-0.141863	-0.1025±0.0361	-0.293486	-0.312027	-0.181361	-0.2623±0.0707
AQR	NA	NA	NA		0.482217	0.492645	-1.27456	-0.0999±1.0173	NA	NA	NA
OPA1	-0.827567	-1.14089	-1.19223	-1.0536±0.1974	-0.417622	-0.509224	-0.704304	-0.5437±0.1464	-1.15949	-1.22492	-1.27132	-1.2186±0.0562
PIP5K1C	NA	NA	NA		-0.615336	-2.97259	-4.10235	-2.5634±1.7792	-1.24229	-1.27579	NA	-1.2590±0.0237
KDM1A	0.0306244	-0.635173	0.147695	-0.1523±0.4223	-0.858511	-0.704685	-0.675958	-0.7464±0.0982	0.200811	0.20151	0.232646	0.2117±0.0182
FADS1	NA	-0.0144586	NA	-0.0145	NA	-1.60022	NA	-1.6002	-0.699611	NA	-0.451755	-0.5757±0.1753
NRP2	1.19743	1.30695	1.03883	1.1811±0.1348	1.0607	1.02594	0.863557	0.9834±0.1052	-0.8398	-0.468008	-0.459034	-0.5889±0.2173
PLXNC1	-0.82517	-0.865256	-1.09137	-0.9273±0.1435	NA	NA	NA		NA	NA	NA
ACSL4	0.40718	0.448071	NA	0.4276±0.0289	0.0627314	0.0813347	-0.234312	-0.0301±0.1771	0.0691226	0.286287	0.307857	0.2211±0.1320
SNX3	0.603144	0.573845	0.0441526	0.4070±0.3146	0.785326	0.934248	0.493725	0.7378±0.2241	0.475527	-0.0631985	0.303098	0.2385±0.2751
OGA	0.267406	0.149884	0.445657	0.2876±0.1489	0.282521	0.240695	0.419842	0.3144±0.0937	-0.139964	-0.0301866	-0.163495	-0.1112±0.0712
SYNCRIP	0.257273	0.226086	0.0193517	0.1676±0.1293	0.603339	0.539531	0.633861	0.5922±0.0481	0.827021	0.655452	0.655394	0.7126±0.0991
RANBP6	0.19193	0.330384	0.419497	0.3139±0.1147	-0.176833	-0.136159	-0.240793	-0.1846±0.0527	-0.190424	-0.399097	-0.394327	-0.3279±0.1191
NEMF	-0.1123	-0.0477146	NA	-0.0800±0.0457	-0.44249	-0.197666	-0.737161	-0.4591±0.2701	-0.0592998	0.0305341	0.0215374	-0.0024±0.0495
GMDS	NA	-1.23229	NA	-1.2323	-0.03638	0.0944855	-0.117698	-0.0199±0.1071	-0.0796842	0.0236704	-0.110126	-0.0554±0.0701
PLOD3	NA	NA	NA		NA	-3.83973	NA	-3.8397	-0.710609	-1.00911	-1.08375	-0.9345±0.1974
DIAPH1	-2.31981	-1.78196	NA	-2.0509±0.3803	-0.477251	-0.485896	-0.612471	-0.5252±0.0757	-0.833062	-0.868222	-1.34208	-1.0145±0.2843
SELENOF	0.128438	-0.0867277	-0.748346	-0.2355±0.4569	0.995861	0.742582	0.683387	0.8073±0.1660	0.66089	0.722534	0.607426	0.6636±0.0576
SNAP91	1.28045	1.30791	1.32243	1.3036±0.0213	0.455342	0.541624	0.347368	0.4481±0.0973	0.373071	0.12244	0.356257	0.2839±0.1401
EXOC3	-0.465895	-1.48849	NA	-0.9772±0.7231	-0.629213	-0.418243	-1.44405	-0.8305±0.5417	-1.34993	-0.809741	-1.72457	-1.2947±0.4599
PLIN3	-0.311217	-0.489246	-0.621651	-0.4740±0.1558	-0.839002	-0.74521	-0.904472	-0.8296±0.0800	-0.433104	0.330506	0.367883	0.0884±0.4520
KPNA6	0.891967	0.863832	0.772331	0.8427±0.0626	1.08929	1.18107	0.924357	1.0649±0.1301	0.6551	0.715217	0.903312	0.7579±0.1295
UGDH	-1.02397	-1.10324	-0.71834	-0.9485±0.2032	-0.51642	-0.680591	-0.928666	-0.7086±0.2075	0.108219	-0.0387037	0.0750034	0.0482±0.0770
CTNND1	-0.408393	-0.326849	-0.0591686	-0.2648±0.1827	-0.670969	-0.499695	-0.400949	-0.5239±0.1366	-0.390892	-0.466935	-0.573803	-0.4772±0.0919
SNX2	0.692468	0.60645	0.820655	0.7065±0.1078	1.22015	1.27107	1.00263	1.1646±0.1426	0.968068	1.04436	1.09436	1.0356±0.0636
DPM1	NA	-0.785759	-0.324315	-0.5550±0.3263	NA	-0.46356	-0.37428	-0.4189±0.0631	-0.560591	-0.613123	-0.531364	-0.5684±0.0414
USO1	-1.00939	0.605414	0.566746	0.0543±0.9213	-2.89769	-1.08724	-2.90868	-2.2979±1.0484	0.677933	-0.88956	-1.47617	-0.5626±1.1137
MRPS14	-0.113981	0.0272029	-0.00930135	-0.0320±0.0733	NA	-0.505334	NA	-0.5053	-0.213848	-0.121995	-0.114012	-0.1500±0.0555
TOM1	-0.565482	-0.163225	-0.754782	-0.4945±0.3021	-0.350796	-0.427215	0.0313697	-0.2489±0.2457	0.39275	0.426167	0.509224	0.4427±0.0600
CCDC22	-1.11116	-0.857075	NA	-0.9841±0.1797	-0.598552	-0.573407	-0.397004	-0.5230±0.1098	-0.292816	-0.245694	-0.0248963	-0.1878±0.1430
PQBP1	1.74406	1.09458	2.15132	1.6633±0.5330	2.29856	2.3833	2.98501	2.5556±0.3743	2.28691	1.87899	1.88165	2.0158±0.2347
PRAF2	3.05237	3.02907	3.10516	3.0622±0.0390	3.63939	3.63956	3.74987	3.6763±0.0637	2.74655	2.72101	2.69888	2.7221±0.0239
DKC1	-1.02522	-1.10702	-1.30494	-1.1457±0.1438	-0.955548	-0.863506	-0.882156	-0.9004±0.0487	-0.126822	-0.19144	-0.223163	-0.1805±0.0491
EIF5B	-2.45485	NA	NA	-2.4548	-0.728956	-1.10378	-0.967182	-0.9333±0.1897	-1.22856	-1.15844	-1.47293	-1.2866±0.1651
EDF1	-0.201346	-0.251187	-0.222935	-0.2252±0.0250	-0.0228631	0.0678568	-0.00754109	0.0125±0.0486	0.157839	0.147838	0.0817254	0.1291±0.0414
DNAJA2	-1.25605	-1.19931	NA	-1.2277±0.0401	-0.639972	-0.64458	-0.833364	-0.7060±0.1103	-0.222263	-0.71773	-0.324157	-0.4214±0.2617
BRD4	-1.91125	NA	NA	-1.9112	-0.735602	-0.824286	-1.09826	-0.8861±0.1891	-0.959202	-0.983564	-1.41407	-1.1189±0.2559
CUTA	1.44342	1.67399	1.21544	1.4443±0.2293	2.18161	2.2136	1.979	2.1247±0.1272	1.85959	1.80096	1.64988	1.7701±0.1082
PFDN1	0.306646	0.539471	0.416291	0.4208±0.1165	0.897995	0.906691	0.743431	0.8494±0.0919	0.892293	0.867888	0.936406	0.8989±0.0347
PPP1R11	1.58673	1.03815	1.09222	1.2390±0.3023	NA	NA	-0.43283	-0.4328	1.30241	1.13896	0.983574	1.1416±0.1594
KIF21B	0.821885	0.683663	0.0338865	0.5131±0.4208	0.863718	0.61136	0.904742	0.7933±0.1589	0.251628	0.426257	0.272491	0.3168±0.0954
SRGAP2	-0.653621	-0.608661	-0.82156	-0.6946±0.1122	-0.0368231	-0.0603388	-0.0813222	-0.0595±0.0223	-0.410949	-0.335965	-0.370749	-0.3726±0.0375
PLXNA2	-0.195055	0.267569	-0.307058	-0.0782±0.3046	0.549178	0.306949	0.537921	0.4647±0.1367	-0.12242	-0.0061717	-0.194916	-0.1078±0.0952
IGSF3	0.633054	0.743216	0.537329	0.6379±0.1030	0.784422	0.769092	0.684157	0.7459±0.0540	-0.00700709	0.0689568	-0.20098	-0.0463±0.1392
SDC3	2.48049	2.54848	2.13246	2.3871±0.2232	0.549442	0.650786	0.347613	0.5159±0.1543	1.01158	0.971969	1.10162	1.0284±0.0664
DNAJC6	0.679666	0.21674	NA	0.4482±0.3273	0.988738	0.83237	0.695632	0.8389±0.1467	-0.3177	-0.288805	-0.0541034	-0.2202±0.1446
WDR1	0.374966	0.0944886	0.329178	0.2662±0.1505	0.783819	0.770923	0.746699	0.7671±0.0188	0.333986	0.158929	0.13924	0.2107±0.1072
FZD7	-1.14329	NA	NA	-1.1433	-1.66341	-1.57609	-1.80042	-1.6800±0.1131	-1.00783	-1.02227	-0.757159	-0.9291±0.1491
SLIT1	-0.44972	-2.06187	-0.825115	-1.1122±0.8436	-0.787647	-0.875454	-0.677645	-0.7802±0.0991	-1.27781	-1.60088	-1.30454	-1.3944±0.1793
ATP9A	-0.0932973	-0.153008	-0.49891	-0.2484±0.2190	-0.513938	-0.263746	-0.356559	-0.3781±0.1265	-1.01045	-1.09134	-1.04047	-1.0474±0.0409
ROCK2	-0.423035	-0.131932	-0.453177	-0.3360±0.1774	-0.105201	-0.183396	-0.983875	-0.4242±0.4863	-0.526605	-0.409584	-0.523275	-0.4865±0.0666
CLASP2	0.227065	-0.0296375	-0.0147638	0.0609±0.1441	-0.190628	-0.17445	-0.244819	-0.2033±0.0369	-0.352488	-0.380648	-0.515961	-0.4164±0.0874
CPNE3	-1.66473	-2.0024	-2.31974	-1.9956±0.3276	-1.1181	-0.954055	-1.19138	-1.0878±0.1215	-0.675888	-0.470188	-0.700094	-0.6154±0.1263
PPFIA3	0.916206	0.796437	0.692856	0.8018±0.1118	0.503488	0.511655	0.23775	0.4176±0.1558	-0.695606	-0.730362	-0.486999	-0.6377±0.1316
HIP1R	-0.380074	-0.558109	-0.809812	-0.5827±0.2159	-0.0876909	0.120819	-0.11107	-0.0260±0.1277	-0.886339	-0.814548	-0.921118	-0.8740±0.0543
RNF40	0.0807428	-0.13728	NA	-0.0283±0.1542	0.784987	0.633618	0.566547	0.6617±0.1119	0.0664167	0.00327659	-0.434321	-0.1215±0.2727
PHF2	0.508998	NA	-0.791956	-0.1415±0.9199	-0.208174	-0.427828	-0.222515	-0.2862±0.1229	-0.415453	-0.0287822	0.239223	-0.0683±0.3291
ZC3H11A	NA	NA	NA		0.0731402	0.00597592	-0.879983	-0.2670±0.5320	-0.74577	-1.09156	NA	-0.9187±0.2445
PPP6R2	-0.510523	-0.520086	-0.406518	-0.4790±0.0630	0.0397761	-0.0970474	0.0803473	0.0077±0.0929	-0.176383	-0.0902397	-0.0121032	-0.0929±0.0822
SS18L1	1.7028	1.74335	1.66564	1.7039±0.0389	2.62488	2.63559	2.45591	2.5721±0.1008	1.49382	1.46894	1.67226	1.5450±0.1109
ANKRD17	NA	NA	NA		NA	NA	NA		NA	-1.87681	-0.79217	-1.3345±0.7670
DNAJB6	-0.0152196	NA	NA	-0.0152	0.880283	0.79426	0.485532	0.7200±0.2076	0.300829	0.185389	0.393351	0.2932±0.1042
GGCT	NA	-1.65137	NA	-1.6514	-0.762472	NA	-0.619611	-0.6910±0.1010	-0.960249	-0.865744	-0.95257	-0.9262±0.0525
NDUFS7	-0.965917	-1.48684	-0.82205	-1.0916±0.3498	-0.715302	-0.804596	-1.08546	-0.8685±0.1932	-1.36811	-1.33971	-1.68044	-1.4628±0.1891
NDUFS2	-0.775237	-1.06814	-1.16769	-1.0037±0.2040	-0.605269	-0.620918	-0.912601	-0.7129±0.1731	-1.03929	-0.78813	-1.2382	-1.0219±0.2255
ZPR1	-0.367791	-0.396548	-0.546831	-0.4371±0.0961	0.382259	0.512825	0.304206	0.3998±0.1054	0.0213556	0.085401	-0.281131	-0.0581±0.1958
NIPSNAP2	1.90611	1.82916	2.14816	1.9611±0.1665	1.43327	1.58151	1.30189	1.4389±0.1399	1.78643	1.72694	1.76098	1.7581±0.0298
PPFIA2	0.136246	-0.157754	0.176392	0.0516±0.1824	-0.434126	-0.532823	-0.0982665	-0.3551±0.2278	-1.00023	-1.02402	-1.29431	-1.1062±0.1634
PDCD6	-0.158185	-0.134916	-0.332036	-0.2084±0.1077	0.227751	0.280448	0.147918	0.2187±0.0667	0.278614	0.214453	0.12291	0.2053±0.0783
TBCA	0.976021	1.03868	1.05704	1.0239±0.0425	1.32636	1.40702	1.37059	1.3680±0.0404	1.30702	1.29419	1.35648	1.3192±0.0329
VPS4B	NA	0.832601	NA	0.8326	0.471863	-0.170058	NA	0.1509±0.4539	0.256575	0.915195	0.642867	0.6049±0.3309
MACROH2A1	1.34127	1.35115	1.25344	1.3153±0.0538	1.88359	1.87202	1.80862	1.8547±0.0404	1.78082	1.74248	1.6466	1.7233±0.0691
SH3BGRL	0.779433	0.923217	0.514451	0.7390±0.2074	-0.0823226	0.0200649	-0.747357	-0.2699±0.4167	0.601836	0.536651	0.621536	0.5867±0.0444
FLNB	-0.619807	-0.639519	-1.81901	-1.0261±0.6867	0.00657329	0.0229773	0.279921	0.1032±0.1533	0.36889	0.304337	0.383815	0.3523±0.0422
NDUFS6	0.952579	0.878481	0.318467	0.7165±0.3467	-0.160592	-0.522218	-1.03421	-0.5723±0.4390	-0.292912	-0.66452	-0.583813	-0.5137±0.1955
PEX14	0.425916	0.82636	1.04061	0.7643±0.3120	0.65886	0.22372	0.342036	0.4082±0.2250	0.47909	0.332375	0.517474	0.4430±0.0977
TRIM3	-0.34337	-1.07818	-0.253328	-0.5583±0.4525	-0.0778232	-0.230494	-0.170322	-0.1595±0.0769	-0.505324	-0.810035	-3.5037	-1.6064±1.6502
CS	1.82302	1.8181	1.56112	1.7341±0.1498	1.46997	1.3971	1.29196	1.3863±0.0895	1.34782	1.34156	1.31733	1.3356±0.0161
SEC22B	0.570236	0.427565	0.551888	0.5166±0.0776	1.16453	0.926552	0.875235	0.9888±0.1544	0.784556	0.767029	0.922542	0.8247±0.0852
PRPF40A	-0.374835	-1.11118	-0.892316	-0.7928±0.3781	0.577634	0.422255	0.120646	0.3735±0.2324	-0.0570326	0.068055	-0.273935	-0.0876±0.1730
NDUFB1	0.0132958	-0.166476	-0.376391	-0.1765±0.1950	-0.370238	-0.260336	-0.680131	-0.4369±0.2177	-0.127272	-0.10387	-0.193662	-0.1416±0.0466
PMPCB	-0.68408	-1.20665	NA	-0.9454±0.3695	-0.970783	-1.46708	-1.12047	-1.1861±0.2546	-0.700414	-0.575911	-0.688165	-0.6548±0.0686
PSIP1	0.450916	0.327806	0.23119	0.3366±0.1101	0.869626	0.904517	0.859874	0.8780±0.0235	0.992639	1.05891	0.967895	1.0065±0.0471
ERLIN1	-0.0643608	0.578452	NA	0.2570±0.4545	-0.224976	-0.430254	-0.729779	-0.4617±0.2539	0.970768	0.476424	0.653633	0.7003±0.2505
GPC4	-1.08581	0.481406	NA	-0.3022±1.1082	0.0236378	0.0421186	0.151225	0.0723±0.0689	0.813585	0.841482	0.676444	0.7772±0.0883
NDUFS3	-0.628669	-0.414276	-0.748716	-0.5972±0.1694	-0.842263	-1.06233	-0.80149	-0.9020±0.1403	-0.715604	-0.735233	-0.765148	-0.7387±0.0249
SRSF10	0.119062	0.398101	0.221388	0.2462±0.1412	1.20648	1.11615	0.913735	1.0788±0.1499	0.750109	0.778154	0.637868	0.7220±0.0742
ECI2	NA	NA	NA		NA	NA	NA		-0.0623041	-0.0848426	-0.0564717	-0.0679±0.0150
KHDRBS3	-0.4632	-1.64103	-2.29098	-1.4651±0.9265	-1.22007	-0.719306	-0.959344	-0.9662±0.2505	-1.52665	-1.29615	-1.44889	-1.4239±0.1173
BANF1	0.922048	1.04293	0.862594	0.9425±0.0919	0.530043	0.529482	0.373247	0.4776±0.0904	0.907598	0.881654	0.896317	0.8952±0.0130
SF3B1	-1.72061	-1.79549	-1.02244	-1.5128±0.4264	-0.71994	-0.799477	-0.952787	-0.8241±0.1184	-0.831792	-0.619983	-0.982901	-0.8116±0.1823
CSDE1	-0.603925	-0.889236	-0.749276	-0.7475±0.1427	-0.244306	-0.20994	-0.309759	-0.2547±0.0507	-1.19646	-0.773721	-0.823483	-0.9312±0.2310
PRKRA	-0.767728	-0.774009	-2.65111	-1.3976±1.0856	-0.349626	-0.435496	-0.369177	-0.3848±0.0450	-1.01134	-0.584468	-0.741705	-0.7792±0.2159
MYCBP2	0.4933	0.0516749	NA	0.2725±0.3123	0.958094	NA	1.13776	1.0479±0.1270	-0.174739	NA	0.252939	0.0391±0.3024
NPM3	2.317	2.31775	NA	2.3174±0.0005	1.38333	1.33437	1.0722	1.2633±0.1673	2.5589	2.27815	2.34287	2.3933±0.1470
LYPLA1	0.665959	0.920358	1.48143	1.0226±0.4172	0.947709	1.2907	0.883203	1.0405±0.2190	1.47126	1.48859	1.46528	1.4750±0.0121
CREG1	0.981809	-0.37442	NA	0.3037±0.9590	0.611072	0.499826	0.830027	0.6470±0.1680	-0.0443381	0.446674	0.472585	0.2916±0.2913
SNRNP200	-1.18601	-1.02486	-1.13724	-1.1160±0.0826	-1.50342	-1.41589	-1.51776	-1.4790±0.0551	-0.856294	-0.831703	-0.878893	-0.8556±0.0236
TIPRL	-0.162006	-0.234128	-0.610176	-0.3354±0.2406	0.465509	0.614971	0.560107	0.5469±0.0756	-0.390015	-0.300188	-0.224619	-0.3049±0.0828
PPM1B	0.396382	0.56495	0.223533	0.3950±0.1707	0.285585	0.272433	0.249124	0.2690±0.0185	-0.108506	-0.0604462	-0.0430446	-0.0707±0.0339
SLC25A12	-0.395037	-1.03418	-0.798564	-0.7426±0.3232	NA	-2.43179	NA	-2.4318	-1.96762	-1.82272	NA	-1.8952±0.1025
PALM	-0.0717748	-0.195157	-0.568238	-0.2784±0.2585	-0.394214	-0.182442	-0.389117	-0.3219±0.1208	-0.198996	-0.0825923	-0.043928	-0.1085±0.0807
EIF3G	1.11647	0.94193	1.21509	1.0912±0.1383	-0.356148	-0.671768	-0.500191	-0.5094±0.1580	0.940422	0.80053	1.00176	0.9142±0.1031
EIF3J	0.647024	0.805609	0.0578903	0.5035±0.3940	0.00791996	0.169574	0.508711	0.2287±0.2556	0.892881	0.882268	0.931049	0.9021±0.0257
PSMD10	1.00196	0.849438	0.411317	0.7542±0.3066	1.64191	1.64089	1.51112	1.5980±0.0752	1.15654	1.14927	1.12954	1.1451±0.0140
IDH1	0.412529	0.572526	0.358447	0.4478±0.1113	0.389428	0.384556	0.462351	0.4121±0.0436	0.259894	0.265746	0.138851	0.2215±0.0716
SCO1	NA	NA	NA		1.17596	0.976741	0.730156	0.9610±0.2233	0.542545	0.544607	0.451481	0.5129±0.0532
ALDH1L1	NA	NA	NA		-1.96259	-2.7339	NA	-2.3482±0.5454	-1.74693	-1.61503	-2.0286	-1.7969±0.2113
TUSC2	0.65631	0.0494441	NA	0.3529±0.4291	-1.44987	0.0563033	-0.91972	-0.7711±0.7640	1.19026	NA	NA	1.1903
PAK3	0.701349	0.799099	1.1028	0.8678±0.2093	1.38903	1.39957	1.31514	1.3679±0.0460	0.986919	1.2065	0.969142	1.0542±0.1322
ARL6IP5	-0.102428	0.0391673	-0.293373	-0.1189±0.1669	-0.366655	-0.263026	-0.317741	-0.3158±0.0518	0.116738	0.00664007	0.0130832	0.0455±0.0618
BCAS2	NA	NA	NA		-0.691105	-0.916069	-0.920094	-0.8424±0.1311	NA	-0.908606	-0.821453	-0.8650±0.0616
DCTN3	-0.246499	-0.117587	-0.252784	-0.2056±0.0763	-0.556342	-0.534429	-0.742988	-0.6113±0.1146	-0.549626	-0.504419	-0.455919	-0.5033±0.0469
DNAJC8	-0.937938	-1.2901	-0.668582	-0.9655±0.3117	0.21046	0.0927641	0.00627838	0.1032±0.1025	-0.0943149	-0.196283	0.0925559	-0.0660±0.1465
SMNDC1	0.74625	NA	NA	0.7462	1.67445	1.71729	1.54139	1.6444±0.0917	1.39262	1.57672	1.34202	1.4371±0.1235
ATP5PD	0.474799	0.183881	0.0511562	0.2366±0.2167	0.0808532	0.067125	-0.0309143	0.0390±0.0610	0.589081	0.301004	0.576512	0.4889±0.1628
FLOT1	-1.33115	-2.06978	NA	-1.7005±0.5223	-0.633147	-0.650051	-0.733847	-0.6723±0.0539	-0.345186	-0.513446	-0.625128	-0.4946±0.1409
TRIO	0.656423	0.73285	0.441382	0.6102±0.1511	0.445798	0.784604	0.425226	0.5519±0.2018	-0.156275	-0.178727	-0.193989	-0.1763±0.0190
ATP5MG	-0.662469	-0.447419	NA	-0.5549±0.1521	NA	-1.76078	-1.38598	-1.5734±0.2650	-0.692214	-0.647831	-0.700433	-0.6802±0.0283
CPD	-0.760913	-1.06198	-0.48368	-0.7689±0.2892	0.234668	0.242651	0.112904	0.1967±0.0727	-0.256253	0.0921814	-0.215189	-0.1264±0.1904
GLRX3	-1.75956	-2.1283	1.69914	-0.7296±2.1114	-2.59053	-2.50705	NA	-2.5488±0.0590	-1.77597	-1.3692	-1.66557	-1.6036±0.2104
RSL1D1	0.222302	-0.0313165	-0.0627223	0.0428±0.1563	0.885818	0.489985	0.562937	0.6462±0.2107	0.345782	0.491951	0.595476	0.4777±0.1255
TM7SF2	-0.176254	-0.156732	NA	-0.1665±0.0138	-0.399084	-0.977958	-0.469511	-0.6155±0.3159	-0.75241	-0.776303	-0.525782	-0.6848±0.1383
DDAH1	2.72152	2.71677	2.77687	2.7384±0.0334	2.49447	2.65734	2.08959	2.4138±0.2923	2.24169	2.27714	2.17035	2.2297±0.0544
B3GAT3	NA	NA	NA		-2.3631	-1.23646	-1.96957	-1.8564±0.5718	-0.740635	-1.21224	NA	-0.9764±0.3335
LY6H	0.712817	0.657567	0.607603	0.6593±0.0526	-1.02794	-1.01777	-1.04166	-1.0291±0.0120	-0.591468	-0.530859	-0.846445	-0.6563±0.1675
MTA2	-0.881173	-0.59499	-2.39449	-1.2902±0.9670	-0.955003	-1.03406	-1.4722	-1.1538±0.2786	-1.17805	-0.64445	-0.717768	-0.8468±0.2892
ACTL6B	-0.315034	-0.241906	-0.762575	-0.4398±0.2819	-0.343679	-0.278862	-0.688265	-0.4369±0.2201	-0.904576	-0.92408	-1.37715	-1.0686±0.2674
TPPP	-0.340527	-0.470107	-0.902504	-0.5710±0.2943	-0.939379	-0.944194	-0.487361	-0.7903±0.2624	-2.57182	-1.9827	-2.25668	-2.2704±0.2948
KBTBD11	0.772491	0.826604	0.521996	0.7070±0.1625	0.630095	0.72491	0.629613	0.6615±0.0549	0.529186	0.534906	0.36534	0.4765±0.0963
TOMM70	1.01769	0.937138	0.923941	0.9596±0.0507	0.522293	0.692935	0.685022	0.6334±0.0963	0.240344	0.297561	0.397255	0.3117±0.0794
TOX4	0.14998	0.689473	0.442999	0.4275±0.2701	0.2377	0.587673	-1.15155	-0.1087±0.9199	0.745206	0.818682	0.781765	0.7819±0.0367
NFASC	0.572819	0.610953	0.591075	0.5916±0.0191	0.688535	0.66414	0.5661	0.6396±0.0648	0.196701	0.144033	0.173465	0.1714±0.0264
FCHSD2	NA	NA	NA		-3.40634	-2.43749	NA	-2.9219±0.6851	-2.28512	-2.19918	-2.43372	-2.3060±0.1187
UFL1	-0.504956	-0.41317	-0.761674	-0.5599±0.1806	0.195059	0.0852379	0.575205	0.2852±0.2571	-0.0927295	-0.165098	-0.194383	-0.1507±0.0523
SORBS2	-0.642781	-0.282478	-2.12764	-1.0176±0.9780	-0.225551	-0.398186	-0.443539	-0.3558±0.1150	-0.119905	-0.00300753	-0.162	-0.0950±0.0824
PHF14	-2.93236	-1.35655	-2.44623	-2.2450±0.8069	-0.54265	-0.872882	-0.387352	-0.6010±0.2480	-0.908109	-1.22265	-1.14793	-1.0929±0.1643
UBXN7	-0.3568	0.237059	NA	-0.0599±0.4199	-0.595783	-0.999499	-1.15894	-0.9181±0.2903	-0.415885	-1.92248	0.581859	-0.5855±1.2608
SUN1	NA	NA	NA		NA	-3.0124	NA	-3.0124	-1.60566	-1.42295	-1.93306	-1.6539±0.2585
PLPBP	-0.593574	-0.509171	-0.420706	-0.5078±0.0864	-0.320765	-0.284084	-0.255744	-0.2869±0.0326	0.348002	0.128876	0.346933	0.2746±0.1262
ERLIN2	NA	-0.95122	0.34184	-0.3047±0.9143	1.319	1.30647	1.20338	1.2763±0.0634	0.656561	0.252349	-0.31651	0.1975±0.4889
PRPF6	-0.426767	-0.381954	-0.366474	-0.3917±0.0313	0.119727	0.11275	0.300071	0.1775±0.1062	-0.107828	0.114765	-0.0867533	-0.0266±0.1229
ADGRL1	0.220361	0.0937273	-0.928513	-0.2048±0.6299	0.313299	0.208799	-0.471781	0.0168±0.4263	-0.707415	-0.38252	-0.673772	-0.5879±0.1787
PCF11	NA	NA	NA		NA	-2.38301	-2.50741	-2.4452±0.0880	-1.13839	-1.45812	-1.89019	-1.4956±0.3773
GLS	0.569456	0.497506	0.213	0.4267±0.1885	-0.128305	0.121612	0.263169	0.0855±0.1982	-0.93968	-1.19451	-1.05873	-1.0643±0.1275
USP19	-0.64534	-0.33193	NA	-0.4886±0.2216	-1.29756	-0.706362	-0.915468	-0.9731±0.2998	-0.46424	-0.495645	-0.694347	-0.5514±0.1248
WDR47	-1.28787	-1.40786	-1.10615	-1.2673±0.1519	-0.631577	-0.555029	-0.73816	-0.6416±0.0920	-1.58014	-1.71677	-1.61934	-1.6387±0.0704
AP2A2	0.418484	0.451522	0.366851	0.4123±0.0427	-1.0192	-0.554753	-0.528114	-0.7007±0.2762	-0.296703	-0.385085	-0.18884	-0.2902±0.0983
SEC31A	-0.57973	-0.518014	-0.616913	-0.5716±0.0500	0.233054	0.33772	0.297192	0.2893±0.0528	0.263528	0.216679	0.141614	0.2073±0.0615
UBR5	-0.706235	NA	NA	-0.7062	-1.20942	NA	NA	-1.2094	0.0150167	-0.0508184	-0.167223	-0.0677±0.0923
NDUFB6	-0.0373095	-0.410378	NA	-0.2238±0.2638	-0.150753	-0.0764296	-0.207142	-0.1448±0.0656	-0.299641	-0.396785	-0.418946	-0.3718±0.0635
ZFPL1	-0.687636	-0.474401	-0.5845	-0.5822±0.1066	0.529583	0.466107	0.379319	0.4583±0.0754	0.0286591	0.180488	0.532922	0.2474±0.2587
NDUFB4	0.879595	0.965657	1.09401	0.9798±0.1079	0.991971	1.00943	0.574995	0.8588±0.2459	0.777966	0.932924	0.770123	0.8270±0.0918
NDUFB8	0.442404	0.536478	0.0792887	0.3527±0.2414	0.405131	0.370313	0.494582	0.4233±0.0641	0.437596	0.256272	0.263304	0.3191±0.1027
NDUFB2	0.748579	1.6032	-0.669064	0.5609±1.1477	2.98893	3.08774	2.93077	3.0025±0.0794	1.4648	1.48981	1.10447	1.3530±0.2156
NDUFA7	-0.257939	NA	NA	-0.2579	0.197542	0.00498531	0.370995	0.1912±0.1831	-0.415417	NA	-0.609235	-0.5123±0.1370
RTN3	2.42856	1.47509	2.35668	2.0868±0.5310	0.563522	0.536152	0.490072	0.5299±0.0371	1.12807	0.996415	1.40499	1.1765±0.2085
LETM1	0.190568	0.242505	0.343123	0.2587±0.0776	0.183684	0.0968486	0.0274269	0.1027±0.0783	0.276211	0.359628	0.39911	0.3450±0.0627
ZRANB2	-0.187143	-0.160284	-1.00781	-0.4517±0.4818	0.395036	0.209445	-0.0257111	0.1929±0.2109	-0.16141	0.0684509	0.176666	0.0279±0.1726
SNX4	0.256814	0.141942	-0.0304689	0.1228±0.1446	-0.108964	-0.158737	0.196097	-0.0239±0.1921	-0.258388	-0.255518	-0.0541535	-0.1894±0.1171
LUC7L3	-0.521028	-0.363292	-0.919885	-0.6014±0.2869	-2.77134	-1.38107	NA	-2.0762±0.9831	0.0498372	-0.190935	-0.215627	-0.1189±0.1467
SBF1	0.0673634	-0.173915	-0.493366	-0.2000±0.2813	-0.372548	-0.488089	-0.493361	-0.4513±0.0683	-0.512265	-0.495702	-0.726804	-0.5783±0.1289
VAPB	-0.617758	-0.529991	-0.0663207	-0.4047±0.2963	0.180191	0.250323	0.291139	0.2406±0.0561	0.037647	-0.0358615	-0.106203	-0.0348±0.0719
SNAPIN	-0.725497	-0.454785	NA	-0.5901±0.1914	NA	NA	NA		-0.635475	-0.604616	-0.661593	-0.6339±0.0285
NDUFA10	-0.745562	-0.744019	NA	-0.7448±0.0011	-0.617279	-1.37613	-1.50754	-1.1670±0.4806	-1.70662	-1.05339	-0.993459	-1.2512±0.3956
FKBP9	0.0601668	0.174989	0.58678	0.2740±0.2769	0.430083	0.182151	1.3033	0.6385±0.5889	1.08377	1.17243	1.0744	1.1102±0.0541
CELF2	-0.0839589	-0.128111	-0.209392	-0.1405±0.0636	0.474871	0.544481	0.343918	0.4544±0.1018	-0.29772	-0.0424645	0.00406867	-0.1120±0.1625
PGLS	1.45778	1.45504	1.34682	1.4199±0.0633	1.44802	1.28424	1.38028	1.3708±0.0823	1.49311	1.51449	1.33719	1.4483±0.0968
SMC2	-0.447255	-0.631458	-1.90097	-0.9932±0.7915	-1.36518	-1.2662	-1.53118	-1.3875±0.1339	0.0228263	-0.144783	0.0738368	-0.0160±0.1144
TRIM16	-0.705275	-0.661409	-0.89042	-0.7524±0.1216	-2.30807	NA	-3.60642	-2.9572±0.9181	-3.04158	-2.59122	-2.74368	-2.7922±0.2291
LYPLA2	0.615309	0.664834	0.32622	0.5355±0.1829	1.25425	1.34386	1.48279	1.3603±0.1152	1.16367	0.995545	0.97362	1.0443±0.1040
IPO7	0.207128	0.369842	0.493419	0.3568±0.1436	0.180742	0.225194	-0.266211	0.0466±0.2718	0.784943	0.736069	0.91908	0.8134±0.0948
ARIH2	NA	-2.55757	NA	-2.5576	-2.04858	-1.97879	-2.68224	-2.2365±0.3876	NA	NA	NA
PGM3	-0.552699	-0.589167	-1.20861	-0.7835±0.3686	-0.0560867	-0.144447	-0.247799	-0.1494±0.0960	0.0130689	-0.0920731	-0.025504	-0.0348±0.0532
CD2BP2	0.571565	0.0485522	0.358461	0.3262±0.2630	0.554464	0.478605	0.459672	0.4976±0.0502	0.659397	0.831573	0.780114	0.7570±0.0884
AHSA1	-0.424745	-0.148739	0.227002	-0.1155±0.3271	-0.352416	-0.247808	-0.714887	-0.4384±0.2451	-0.375747	-0.111069	-0.512623	-0.3331±0.2041
PSMG1	-0.829194	-0.842104	-0.957342	-0.8762±0.0706	-0.792068	-0.761579	-1.29082	-0.9482±0.2971	0.441814	0.33648	0.593676	0.4573±0.1293
SEC24A	-0.710413	NA	-0.877398	-0.7939±0.1181	-0.114801	-0.643621	-0.496384	-0.4183±0.2729	0.216841	-0.119483	0.299834	0.1324±0.2220
SEC24B	-1.23938	-1.53297	-1.39219	-1.3882±0.1468	-1.42373	-1.3529	-1.26611	-1.3476±0.0789	-0.506493	-0.74772	-0.763125	-0.6724±0.1439
ETHE1	-0.514015	0.836506	-1.40539	-0.3610±1.1288	0.906939	0.886648	0.586116	0.7932±0.1797	0.939431	1.07316	1.13288	1.0485±0.0991
ACSL3	-1.55855	-1.94162	-1.46917	-1.6564±0.2510	NA	NA	NA		NA	NA	NA
ATP6V1G2	0.62432	0.620615	0.546072	0.5970±0.0441	1.10642	1.08641	0.968351	1.0537±0.0746	0.328216	0.0675303	0.363024	0.2529±0.1615
ASMTL	NA	-0.897832	-0.705231	-0.8015±0.1362	-1.21076	-0.997206	-0.969639	-1.0592±0.1320	-0.0804238	-0.305538	-0.28367	-0.2232±0.1241
CDS2	1.10461	1.12283	1.16029	1.1292±0.0284	NA	-2.74211	NA	-2.7421	0.217706	0.194084	0.268661	0.2268±0.0381
PPP1R3D	NA	NA	NA		NA	-1.13138	NA	-1.1314	NA	-1.01129	-1.20122	-1.1063±0.1343
HERC2	8.34303	8.2531	8.39647	8.3309±0.0725	4.05462	3.78679	5.12533	4.3222±0.7083	6.02726	6.10654	7.04205	6.3919±0.5644
SNAP29	-0.625103	-0.944318	-1.01315	-0.8609±0.2071	-0.995896	-0.458548	-0.552405	-0.6689±0.2870	-0.769006	-0.580128	-0.562608	-0.6372±0.1144
OXSR1	0.422823	0.423316	-0.227714	0.2061±0.3757	0.238206	0.571624	0.629858	0.4799±0.2113	0.348717	0.355997	0.444703	0.3831±0.0534
GGPS1	NA	NA	NA		-1.66948	-1.57173	-1.04348	-1.4282±0.3368	-1.70758	-1.34607	-1.54513	-1.5329±0.1811
HSPA4L	-0.420149	-0.531466	-0.753843	-0.5685±0.1699	0.191045	0.145248	-0.0825231	0.0846±0.1465	0.331107	0.322944	0.285241	0.3131±0.0245
STARD3NL	-0.246595	-0.162123	NA	-0.2044±0.0597	-0.108204	-0.00797442	-0.17904	-0.0984±0.0860	-0.585524	-0.18382	-0.701613	-0.4903±0.2717
LSM8	-1.26538	-1.16912	-1.04423	-1.1596±0.1109	-1.02208	-1.31771	-0.639552	-0.9931±0.3400	-0.345032	-0.374821	-0.383766	-0.3679±0.0203
AP2A1	-0.275306	-0.346853	-0.27185	-0.2980±0.0423	-0.746193	-0.671332	-0.782011	-0.7332±0.0565	-0.841687	-0.974298	-0.941079	-0.9190±0.0690
WIZ	-2.2835	-1.21843	NA	-1.7510±0.7531	-0.772802	-0.776455	-0.750383	-0.7665±0.0141	-0.758178	-0.807537	-0.747933	-0.7712±0.0319
STAU1	-0.77942	-0.832643	-0.336303	-0.6495±0.2725	-0.157529	-0.166408	-0.130786	-0.1516±0.0185	-0.42877	-0.663744	-0.698118	-0.5969±0.1466
TMEM50A	0.975978	0.931716	0.453446	0.7870±0.2898	-0.039117	0.00611041	0.716143	0.2277±0.4236	0.486364	0.479949	0.573174	0.5132±0.0521
MAP4K4	-0.742431	-0.852851	-0.0434535	-0.5462±0.4389	-0.70806	-0.535548	-0.353323	-0.5323±0.1774	-1.12918	-0.827466	-0.989574	-0.9821±0.1510
AIFM1	-0.0505126	0.173742	-0.458505	-0.1118±0.3205	0.074508	0.196669	-0.0391359	0.0773±0.1179	0.179285	0.117857	0.123465	0.1402±0.0340
BPNT1	NA	NA	NA		NA	-3.19911	NA	-3.1991	-2.82071	-2.55012	-2.85611	-2.7423±0.1674
FADS2	NA	-2.73935	NA	-2.7393	-2.53366	-2.61138	-2.38944	-2.5115±0.1126	-1.28499	-1.49719	-1.47381	-1.4187±0.1164
DDAH2	1.1608	1.28589	1.09051	1.1791±0.0990	1.11505	1.11668	0.700682	0.9775±0.2397	1.26113	1.2445	1.29241	1.2660±0.0243
ABHD16A	0.190522	0.476768	0.561972	0.4098±0.1946	-0.467219	-0.14992	0.0379186	-0.1931±0.2553	-0.133413	0.0152966	0.149491	0.0105±0.1415
TXNDC12	-0.493978	-0.153519	-0.375502	-0.3410±0.1728	0.0294325	-0.374828	-0.248573	-0.1980±0.2068	0.549535	0.452971	0.712766	0.5718±0.1313
OLFM2	2.9315	2.98409	NA	2.9578±0.0372	1.29162	-1.60206	-0.943136	-0.4179±1.5167	-0.541804	-0.341637	0.539389	-0.1147±0.5752
MBD3	NA	-0.676334	NA	-0.6763	-0.592143	-0.590408	-0.48928	-0.5573±0.0589	-0.0160935	-0.524058	-0.644952	-0.3950±0.3337
TOP3B	NA	NA	NA		-2.09504	-2.378	NA	-2.2365±0.2001	-1.99683	-1.94067	-1.99692	-1.9781±0.0324
NUDT3	1.51105	1.29455	1.14887	1.3182±0.1822	0.081949	-0.369413	0.340078	0.0175±0.3591	0.519429	0.426248	0.0598713	0.3352±0.2429
AGR2	NA	NA	NA		2.62919	2.6884	2.74406	2.6872±0.0574	NA	-4.56722	NA	-4.5672
NDUFB10	-1.08186	-0.838203	-1.44786	-1.1226±0.3069	-1.73973	-1.60688	NA	-1.6733±0.0939	-0.845048	-0.983805	-1.10642	-0.9784±0.1308
PAK4	NA	NA	NA		0.2623	0.263061	NA	0.2627±0.0005	1.30112	1.11728	1.48783	1.3021±0.1853
ACTL6A	-0.600968	-0.531931	-1.0279	-0.7203±0.2686	0.31756	0.334641	-0.142734	0.1698±0.2708	0.507153	0.502284	0.46028	0.4899±0.0258
CYB5A	NA	NA	NA		0.0432988	0.529303	0.625898	0.3995±0.3122	0.825179	0.970383	0.487458	0.7610±0.2478
ADH1C	NA	NA	NA		-1.19091	-1.69805	-1.47435	-1.4544±0.2542	-1.1945	-0.0878856	-0.0111576	-0.4312±0.6622
LDHA	0.674334	0.728273	0.67929	0.6940±0.0298	1.22821	1.18183	1.23215	1.2141±0.0280	1.10905	1.18136	1.12907	1.1398±0.0373
ALDH1A1	-1.28477	-1.06335	NA	-1.1741±0.1566	2.12087	2.21154	2.39747	2.2433±0.1410	1.62056	1.55078	1.64636	1.6059±0.0494
GLUD1	-0.53619	-0.593277	-0.496635	-0.5420±0.0486	-0.447681	-0.518037	-0.553651	-0.5065±0.0539	0.0520978	0.00528852	-0.00174502	0.0185±0.0293
CYB5R3	0.0696443	0.116215	0.186804	0.1242±0.0590	0.849811	0.881573	0.723912	0.8184±0.0834	0.536801	0.529441	0.503127	0.5231±0.0177
GSR	0.221096	0.176541	0.13557	0.1777±0.0428	0.711752	0.708406	0.155744	0.5253±0.3200	0.113636	0.131978	-0.114857	0.0436±0.1375
MT-CO2	1.39943	1.30641	1.20347	1.3031±0.0980	1.5475	1.51469	1.5568	1.5397±0.0221	1.10486	1.07719	1.1267	1.1029±0.0248
SOD1	-0.477807	-1.02497	-0.0474476	-0.5167±0.4899	0.130605	0.152109	0.0174685	0.1001±0.0723	-0.0425194	0.151683	-0.00224601	0.0356±0.1025
PNP	-2.3114	-1.63677	-1.82735	-1.9252±0.3478	-1.54509	-1.40877	-1.46908	-1.4743±0.0683	-0.257887	-0.188988	-0.682317	-0.3764±0.2672
HPRT1	1.19894	1.2665	1.55921	1.3415±0.1915	1.33262	1.39181	1.27875	1.3344±0.0565	1.17961	1.23603	1.03443	1.1500±0.1040
GOT2	-0.130913	0.0955306	0.119321	0.0280±0.1381	-0.800028	-0.591974	-0.811187	-0.7344±0.1235	-0.518922	-0.396863	-0.524989	-0.4803±0.0723
ABL1	NA	NA	NA		-0.863602	-0.87116	-0.949716	-0.8948±0.0477	-2.46862	NA	NA	-2.4686
PGK1	0.998084	1.04025	0.842041	0.9601±0.1044	1.34362	1.39411	1.15642	1.2980±0.1252	0.989191	0.953769	0.985709	0.9762±0.0195
AK1	0.51584	0.65061	0.476718	0.5477±0.0912	0.788363	0.790789	0.615941	0.7317±0.1003	-0.0237127	0.118703	-0.0491446	0.0153±0.0905
F2	NA	NA	NA		NA	NA	NA		-1.76903	-2.02483	-1.56481	-1.7862±0.2305
CA2	-1.58739	-1.45824	-2.06873	-1.7048±0.3217	NA	-1.70807	-0.721181	-1.2146±0.6978	-0.280122	-0.167525	-0.378357	-0.2753±0.1055
ASS1	NA	NA	NA		-0.492103	0.355044	0.460243	0.1077±0.5221	NA	-0.768842	-1.74037	-1.2546±0.6870
SERPINA1	-2.74341	NA	NA	-2.7434	NA	NA	-3.48462	-3.4846	0.164936	0.139856	0.521999	0.2756±0.2138
NRAS	1.75872	1.88368	1.94099	1.8611±0.0932	1.54147	1.52539	1.49153	1.5195±0.0255	1.0561	1.06225	0.979894	1.0327±0.0459
HRAS	0.75287	0.214455	0.461637	0.4763±0.2695	0.404703	0.491468	0.261077	0.3857±0.1164	-0.7448	-0.903546	-0.279164	-0.6425±0.3245
KRAS	0.0203921	0.17569	-0.0530437	0.0477±0.1168	0.129721	0.327308	0.43807	0.2984±0.1562	-0.689711	-0.808925	-0.640313	-0.7130±0.0867
INS	2.00214	1.89476	1.69371	1.8635±0.1566	0.942403	1.04131	0.824738	0.9362±0.1084	1.77811	1.67636	1.77176	1.7421±0.0570
IGKC	NA	NA	NA		NA	NA	NA		-0.871172	NA	-0.762888	-0.8170±0.0766
IGHG1	0.0678044	0.346733	-0.0616473	0.1176±0.2087	-2.8691	NA	-1.08162	-1.9754±1.2639	2.27673	2.12161	2.26671	2.2217±0.0868
IGHG2	-0.953347	-0.0981534	-0.624304	-0.5586±0.4314	-0.200907	-0.522657	0.0487497	-0.2249±0.2865	2.20758	2.19061	2.2706	2.2229±0.0421
IGHG3	NA	NA	NA		NA	NA	NA		1.25608	1.02182	1.48337	1.2538±0.2308
IGHA1	-1.08439	1.55552	NA	0.2356±1.8667	0.273344	1.70229	1.54731	1.1743±0.7841	2.72836	2.75152	2.79837	2.7594±0.0357
HLA-B	-0.428178	-0.968032	-0.432037	-0.6094±0.3106	0.370851	-0.445182	-1.52332	-0.5326±0.9501	2.91442	2.93142	3.04515	2.9637±0.0711
HBD	NA	NA	NA		NA	NA	NA		-1.38604	-1.11415	NA	-1.2501±0.1923
COL1A1	NA	-1.86984	-1.93383	-1.9018±0.0453	3.74403	3.76159	3.84987	3.7852±0.0567	2.11009	2.04187	2.21408	2.1220±0.0867
COL2A1	NA	NA	NA		-3.63417	-4.67526	NA	-4.1547±0.7362	-2.41668	-2.36756	-2.09508	-2.2931±0.1732
COL3A1	NA	NA	-1.81237	-1.8124	3.6614	3.92846	3.9044	3.8314±0.1477	1.02832	1.0699	1.24252	1.1136±0.1136
COL4A1	0.27404	0.476327	-0.0527133	0.2326±0.2669	-0.647369	-0.472651	-0.609492	-0.5765±0.0919	-1.79835	-1.58422	-1.82465	-1.7357±0.1319
CRYAB	NA	NA	NA		-2.00805	-1.78982	-2.18374	-1.9939±0.1973	0.483253	0.0752664	0.217968	0.2588±0.2070
KRT14	0.811066	0.785822	0.219111	0.6053±0.3347	0.412187	0.376481	0.314519	0.3677±0.0494	0.217329	0.106813	0.24206	0.1887±0.0720
KRT6A	-1.02087	-1.13521	-1.3323	-1.1628±0.1575	-1.05666	-0.817728	-0.776821	-0.8837±0.1511	-1.16314	-1.12669	-0.855646	-1.0485±0.1680
LMNA	-1.49533	-3.73091	-2.59647	-2.6076±1.1178	-0.24504	-0.299017	-0.369388	-0.3045±0.0624	0.523588	0.495759	0.475034	0.4981±0.0244
APOA1	-0.0390442	0.133136	-0.0435236	0.0169±0.1007	NA	NA	NA		-3.10129	-2.72144	-3.12121	-2.9813±0.2253
APOE	-1.36349	-1.06437	-1.65824	-1.3620±0.2969	0.814629	0.772872	0.782908	0.7901±0.0218	1.03998	1.08221	1.06382	1.0620±0.0212
FGB	3.30647	3.22172	3.2345	3.2542±0.0457	0.10053	0.34358	-0.415241	0.0096±0.3875	1.64723	1.63474	1.67053	1.6508±0.0182
FGG	1.30816	1.24637	1.21076	1.2551±0.0493	-2.01958	-2.67009	-2.25447	-2.3147±0.3294	0.0460376	0.22576	0.22252	0.1648±0.1028
MBP	NA	NA	NA		NA	NA	NA		-0.834097	-0.278815	NA	-0.5565±0.3926
FN1	-0.498419	-0.951852	-0.147772	-0.5327±0.4031	0.545596	0.526905	0.32493	0.4658±0.1224	1.1793	1.2549	1.16684	1.2003±0.0477
TTR	NA	NA	NA		NA	NA	NA		0.513221	-0.00669715	0.229669	0.2454±0.2603
ALB	2.48928	2.62359	2.44592	2.5196±0.0926	0.787407	0.735665	0.958224	0.8271±0.1165	1.82563	1.81578	1.69343	1.7783±0.0736
PF4	0.24445	0.171506	-0.550106	-0.0447±0.4392	NA	NA	-0.671574	-0.6716	-0.439638	-0.514415	-0.480647	-0.4782±0.0374
TFRC	-0.81099	1.0374	1.02666	0.4177±1.0641	1.78612	1.84	1.41339	1.6798±0.2323	1.50357	1.28334	1.68571	1.4909±0.2015
TF	1.51668	1.53926	1.68391	1.5800±0.0907	0.355976	0.391403	0.129162	0.2922±0.1423	1.07894	1.02282	0.942677	1.0148±0.0685
HPX	NA	NA	NA		NA	NA	NA		-0.651053	-0.463563	-0.504161	-0.5396±0.0986
FTL	0.204107	-0.204519	0.280834	0.0935±0.2609	1.54984	1.54301	1.37376	1.4889±0.0998	1.55164	1.67184	1.81387	1.6791±0.1313
FTH1	0.0652292	-0.242332	0.865883	0.2296±0.5721	0.89393	0.83175	0.838702	0.8548±0.0341	0.570363	0.640619	0.612003	0.6077±0.0353
MT2A	-2.13797	-2.4283	-1.97214	-2.1795±0.2309	-2.43871	-3.30245	NA	-2.8706±0.6108	-0.492088	-0.388815	-0.238655	-0.3732±0.1274
VTN	-0.738187	NA	NA	-0.7382	-0.694325	-0.566321	0.377973	-0.2942±0.5856	0.828358	0.886226	0.820652	0.8451±0.0358
CAT	1.00333	0.501324	0.759704	0.7548±0.2510	0.178602	0.148444	-0.0478416	0.0931±0.1230	0.468488	0.426338	0.430965	0.4419±0.0231
RAF1	2.2583	1.79174	1.32731	1.7924±0.4655	NA	0.503427	NA	0.5034	1.1778	2.16081	1.62333	1.6540±0.4922
GBA	-1.32761	-1.14014	-1.13123	-1.1997±0.1109	-0.650833	0.136827	0.196213	-0.1059±0.4728	-0.0379568	-0.176527	-0.260123	-0.1582±0.1122
FUCA1	NA	NA	NA		NA	NA	-1.95836	-1.9584	-1.7892	NA	NA	-1.7892
ALDOA	0.549941	0.52951	0.517202	0.5322±0.0165	0.607989	0.594476	0.514472	0.5723±0.0505	0.568027	0.553167	0.629896	0.5837±0.0407
CSTB	0.0785071	-0.0633997	0.0470311	0.0207±0.0745	-0.522316	-0.488036	-0.163055	-0.3911±0.1983	0.859207	0.863212	1.00343	0.9086±0.0821
ANXA1	NA	NA	NA		-1.73977	-0.543922	-1.26922	-1.1843±0.6024	0.353146	0.204362	0.362661	0.3067±0.0888
OAT	-0.684895	NA	NA	-0.6849	NA	NA	-1.20294	-1.2029	-1.10349	NA	-1.30658	-1.2050±0.1436
THY1	NA	NA	NA		NA	NA	NA		-1.00057	-0.45135	-0.575204	-0.6757±0.2881
KRT6B	-0.258953	-0.339178	-0.304651	-0.3009±0.0402	-0.462048	-0.432865	-0.581006	-0.4920±0.0785	-0.886912	-0.87025	-0.651532	-0.8029±0.1314
KRT1	0.869003	0.841242	0.684084	0.7981±0.0997	0.487411	0.59098	0.379167	0.4859±0.1059	0.56144	0.550978	0.478893	0.5304±0.0449
TUBB4A	2.40175	2.41718	2.63922	2.4861±0.1329	2.00545	2.07988	1.9543	2.0132±0.0631	1.69582	1.63894	1.41407	1.5829±0.1490
GAPDH	1.7589	1.80674	1.54993	1.7052±0.1366	1.48445	1.48498	1.34208	1.4372±0.0824	1.83487	1.86826	1.86263	1.8553±0.0179
ASL	-1.12961	NA	NA	-1.1296	-1.33692	-0.677315	-1.85401	-1.2894±0.5898	NA	-0.939625	NA	-0.9396
HLA-A	-1.10844	NA	NA	-1.1084	0.159079	0.249359	-0.0237439	0.1282±0.1391	3.97234	4.01857	3.9798	3.9902±0.0248
CAPNS1	1.18384	1.32385	1.39358	1.3004±0.1068	1.48777	1.35241	1.92218	1.5875±0.2977	1.90648	1.92613	1.94921	1.9273±0.0214
HSPB1	0.334253	0.364299	0.176219	0.2916±0.1010	1.29741	1.2035	1.29646	1.2658±0.0539	2.51317	2.54851	2.53561	2.5324±0.0179
RPN1	-0.13882	-0.0834189	-0.170193	-0.1308±0.0439	0.446089	0.401589	0.394405	0.4140±0.0280	0.297654	0.455607	0.279429	0.3442±0.0969
RPN2	NA	NA	NA		-0.646152	-0.93111	-1.05713	-0.8781±0.2105	-1.51729	NA	NA	-1.5173
GNAI2	0.237363	0.2246	-0.0142736	0.1492±0.1417	-0.0371429	-0.0215824	-0.197307	-0.0853±0.0973	-0.122452	0.0723832	-0.254601	-0.1016±0.1645
H2AC4	1.63217	1.87239	1.86042	1.7883±0.1354	2.72308	2.64965	2.455	2.6092±0.1385	2.74266	2.7125	2.34705	2.6007±0.2202
ATP1A1	1.5952	1.54038	1.50599	1.5472±0.0450	0.988044	0.936377	0.877538	0.9340±0.0553	0.440075	0.487709	0.505823	0.4779±0.0340
ATP1B1	2.03335	2.10777	1.95026	2.0305±0.0788	1.14432	1.19692	0.99993	1.1137±0.1020	0.423057	0.575956	0.472893	0.4906±0.0780
ALDOB	-0.0916853	NA	NA	-0.0917	0.0516315	0.0274484	-0.0887049	-0.0032±0.0750	-0.943806	-0.566839	-0.731662	-0.7474±0.1890
APP	-0.95242	NA	NA	-0.9524	0.833283	1.17864	1.03617	1.0160±0.1736	-0.00834346	0.323074	0.0479875	0.1209±0.1773
ARG1	0.663054	0.836608	0.328527	0.6094±0.2583	-0.568008	-0.505869	-0.140061	-0.4046±0.2312	1.69914	1.73483	1.72423	1.7194±0.0183
ALDH2	-0.103926	-0.00680751	-0.227626	-0.1128±0.1107	0.171665	0.390615	-0.0598534	0.1675±0.2253	0.250683	0.36801	0.399405	0.3394±0.0784
ITGB3	NA	NA	NA		-1.58586	-1.57096	-0.88715	-1.3480±0.3992	NA	NA	NA
S100A8	-2.95158	-2.72849	NA	-2.8400±0.1577	NA	NA	NA		-1.10129	-0.800106	-0.842437	-0.9146±0.1630
HMGN1	-2.17963	-2.29965	-0.759908	-1.7464±0.8564	NA	NA	0.496932	0.4969	-1.51186	-1.17658	-1.20823	-1.2989±0.1851
PRKCG	2.64306	2.35041	2.23618	2.4099±0.2099	1.65782	1.6799	1.8476	1.7284±0.1038	1.40586	1.26513	1.50972	1.3936±0.1228
SLC25A5	0.0624478	0.0634975	0.12994	0.0853±0.0387	-0.925331	-0.782713	-0.557644	-0.7552±0.1854	-0.177709	-0.106928	-0.19018	-0.1583±0.0449
MPO	NA	NA	NA		NA	-2.31099	NA	-2.311	-0.99801	-1.16577	-1.57547	-1.2464±0.2971
PCCA	NA	NA	NA		NA	-1.64949	-1.02397	-1.3367±0.4423	-0.877329	-1.46622	-1.03187	-1.1251±0.3053
PCCB	-0.572558	-0.909825	-0.833448	-0.7719±0.1768	-0.523609	-0.429663	-0.644251	-0.5325±0.1076	-0.706603	-0.635994	-0.647971	-0.6635±0.0378
EIF2S1	0.222759	0.0704041	-2.17719	-0.6280±1.3438	-0.0619432	-0.153058	-0.167096	-0.1274±0.0571	-0.173787	-0.264523	-0.119552	-0.1860±0.0732
HMGN2	3.63628	3.27269	NA	3.4545±0.2571	5.47767	5.1284	5.5089	5.3717±0.2112	4.40722	4.04288	4.19837	4.2162±0.1828
RPLP1	0.653983	0.562057	1.31264	0.8429±0.4094	1.15549	1.11878	0.594457	0.9562±0.3139	1.49175	1.46485	1.45065	1.4691±0.0209
RPLP2	0.258912	0.349002	0.33197	0.3133±0.0479	-2.7573	-1.16011	-3.23497	-2.3841±1.0866	0.857078	0.843088	0.971924	0.8907±0.0707
RPLP0	-0.668704	-0.57985	-0.412688	-0.5537±0.1300	-0.119749	-0.166552	-0.173295	-0.1532±0.0292	0.0234609	-0.104064	-0.090738	-0.0571±0.0701
FABP3	1.16737	1.58088	0.190233	0.9795±0.7141	1.21605	1.11267	1.12961	1.1528±0.0554	0.637182	0.623797	0.734931	0.6653±0.0607
SSB	-2.03137	-2.1265	-2.11277	-2.0902±0.0514	-1.47553	-1.38052	-1.73119	-1.5291±0.1814	-1.1049	-1.35158	-1.6129	-1.3565±0.2540
ITGB1	0.061438	0.324591	-0.0122662	0.1246±0.1771	1.43185	1.40264	1.53236	1.4556±0.0680	1.45359	1.27399	1.49876	1.4088±0.1189
KRT18	-2.89721	NA	-0.980023	-1.9386±1.3557	1.80871	1.89422	1.75916	1.8207±0.0683	1.63151	1.58976	1.69725	1.6395±0.0542
KRT8	-1.34668	-1.35001	-1.66379	-1.4535±0.1821	0.552185	0.28489	0.507034	0.4480±0.1431	-0.160693	-0.742076	-0.404358	-0.4357±0.2920
UROD	-1.50728	-2.27435	-1.58622	-1.7893±0.4219	-0.477438	-0.3826	-0.382283	-0.4141±0.0548	0.0852722	-0.193182	0.017791	-0.0300±0.1453
FYN	-0.100317	0.0801421	-0.198654	-0.0729±0.1414	-0.433201	-0.763478	-0.285971	-0.4942±0.2445	-0.939091	-0.815205	-1.02141	-0.9252±0.1038
GSN	-0.785421	-0.547016	-1.41347	-0.9153±0.4476	-0.323687	-0.29859	-0.474301	-0.3655±0.0950	0.475467	0.425914	0.438418	0.4466±0.0258
PTMA	0.703217	0.73289	1.03482	0.8236±0.1835	-0.203989	-0.0884717	-0.282084	-0.1915±0.0974	1.45397	1.48642	1.52408	1.4882±0.0351
CDK1	1.2687	1.07055	1.13046	1.1566±0.1016	0.16145	0.436307	0.471338	0.3564±0.1697	1.35548	1.27255	1.38153	1.3365±0.0569
ATP5F1B	1.28791	1.34885	1.31758	1.3181±0.0305	1.11746	1.08073	0.993018	1.0637±0.0639	1.12595	1.16816	1.11183	1.1353±0.0293
S100A9	NA	NA	NA		NA	NA	NA		-1.40237	-2.2712	-3.45057	-2.3747±1.0280
EIF4E	-0.75559	-1.03996	-1.14846	-0.9813±0.2029	-0.596252	-0.707445	-0.520966	-0.6082±0.0938	-0.330642	-0.264517	-0.268097	-0.2878±0.0372
CKM	3.23368	3.64781	3.49963	3.4604±0.2098	2.37061	2.21647	1.94241	2.1765±0.2169	3.98027	3.45105	3.29986	3.5771±0.3573
ENO1	1.11788	1.0906	0.936697	1.0484±0.0977	1.54833	1.45981	1.33167	1.4466±0.1089	1.47837	1.45946	1.44458	1.4608±0.0169
GPI	0.285079	0.237018	0.0875467	0.2032±0.1030	0.188919	0.067579	-0.186934	0.0232±0.1918	0.187745	0.12034	0.061845	0.1233±0.0630
POLB	-1.07737	-0.949647	-1.55418	-1.1937±0.3186	-0.0049324	0.200445	-0.157924	0.0125±0.1798	-0.778844	-0.554554	-0.328039	-0.5538±0.2254
NPM1	-0.356463	-0.387227	-0.291855	-0.3452±0.0487	0.168951	0.289422	0.302018	0.2535±0.0735	0.46661	0.458258	0.267097	0.3973±0.1129
TPM3	0.754708	1.05426	0.253851	0.6876±0.4044	0.492524	0.530423	0.356055	0.4597±0.0917	1.26769	1.25189	1.17828	1.2326±0.0477
ITGAV	-0.170973	-0.0460094	-0.488069	-0.2350±0.2279	0.57832	0.566483	0.553486	0.5661±0.0124	0.261687	0.189709	0.331101	0.2608±0.0707
HEXA	NA	0.855063	0.131321	0.4932±0.5118	0.846268	0.924257	0.981279	0.9173±0.0678	1.56635	1.54853	1.70375	1.6062±0.0849
H2BC11	2.41411	2.32691	2.27233	2.3378±0.0715	3.05882	3.14626	3.04061	3.0819±0.0565	2.98166	2.92944	2.89277	2.9346±0.0447
EPHX1	NA	NA	NA		-1.19762	-1.46858	NA	-1.3331±0.1916	0.674404	1.09814	0.924509	0.8990±0.2130
DBI	0.444885	0.354854	0.593478	0.4644±0.1205	0.61094	0.640125	0.441083	0.5640±0.1075	1.19715	1.1783	1.10447	1.1600±0.0490
LDHB	0.752566	0.625166	0.727109	0.7016±0.0674	0.795546	0.821309	0.612465	0.7431±0.1139	0.962804	1.02576	0.964128	0.9842±0.0360
NEFL	0.893319	1.60729	1.81698	1.4392±0.4842	-0.963794	-0.897131	-1.31269	-1.0579±0.2232	-1.6752	-1.85817	-1.49328	-1.6755±0.1824
NEFM	-0.20576	-0.350533	-0.143438	-0.2332±0.1062	-0.624052	-0.893489	-0.678571	-0.7320±0.1425	-1.75446	-1.974	-1.62855	-1.7857±0.1748
GPX1	-0.38237	-0.404667	-0.434818	-0.4073±0.0263	0.0543697	0.123834	0.00558753	0.0613±0.0594	0.516202	0.663737	0.498489	0.5595±0.0907
P4HB	-0.426026	-0.608263	-0.493426	-0.5092±0.0921	0.30198	0.324852	0.238123	0.2883±0.0449	0.326153	0.282119	0.231222	0.2798±0.0475
H1-0	0.551059	0.564934	0.359031	0.4917±0.1151	1.14586	1.1984	0.94196	1.0954±0.1355	1.09238	1.12992	1.11744	1.1132±0.0191
ACYP1	-0.921454	-0.890606	-1.15798	-0.9900±0.1463	NA	-2.40284	-3.00698	-2.7049±0.4272	-1.46186	-1.736	-1.20992	-1.4693±0.2631
CTSD	0.652268	0.571998	0.456295	0.5602±0.0985	0.850772	0.90423	0.697497	0.8175±0.1073	1.53563	1.5459	1.5278	1.5364±0.0091
ANXA2	0.17259	0.212256	-0.0756055	0.1031±0.1560	-0.16004	-0.175409	-0.137751	-0.1577±0.0189	0.453399	0.570975	0.489617	0.5047±0.0602
CAPN1	0.400645	0.367357	0.543438	0.4371±0.0935	0.406045	0.239995	0.549023	0.3984±0.1547	0.636548	0.607183	0.661516	0.6351±0.0272
TUBB	2.76316	2.56375	2.92257	2.7498±0.1798	2.61928	2.61234	2.46026	2.5640±0.0899	2.16611	2.18018	2.18363	2.1766±0.0093
PRSS1	7.69043	7.57649	7.70383	7.6569±0.0700	3.871	3.92328	3.79443	3.8629±0.0648	6.44821	6.41636	6.61422	6.4929±0.1062
DCN	-1.07784	-1.22628	NA	-1.1521±0.1050	1.17664	1.13311	0.946497	1.0854±0.1223	-1.19888	-0.308029	-0.769414	-0.7588±0.4455
PSAP	-0.675939	0.222945	0.329648	-0.0411±0.5524	0.584006	1.24966	1.52938	1.1210±0.4856	1.39878	1.52368	1.61798	1.5135±0.1100
HEXB	-1.82262	NA	NA	-1.8226	-0.0408896	0.0660051	-0.391238	-0.1220±0.2392	-0.18604	0.114108	-0.0663269	-0.0461±0.1511
PFN1	1.2515	0.960227	1.21702	1.1429±0.1591	1.30417	1.32139	1.00364	1.2097±0.1787	1.68605	1.49097	1.50049	1.5592±0.1100
BPGM	-2.09758	-1.02816	NA	-1.5629±0.7562	-1.24402	-1.0638	-1.74205	-1.3500±0.3513	-2.41447	-0.719133	-1.16176	-1.4318±0.8793
APRT	-0.518972	-1.24771	NA	-0.8833±0.5153	-0.333663	-0.364041	-0.52399	-0.4072±0.1023	0.13313	0.317365	0.14954	0.2000±0.1020
EPRS1	-0.395496	-0.534491	-0.789185	-0.5731±0.1997	-0.335921	-0.323146	-0.223348	-0.2941±0.0616	-0.336014	-0.322594	-0.33537	-0.3313±0.0076
CTSB	0.609722	0.807847	0.703506	0.7070±0.0991	1.36706	1.29637	1.42386	1.3624±0.0639	2.63939	2.56932	2.62952	2.6127±0.0379
HSP90AA1	0.620041	0.753108	0.629392	0.6675±0.0743	0.564132	0.606314	0.301193	0.4905±0.1653	0.874974	0.836157	0.806627	0.8393±0.0343
GALT	NA	NA	NA		NA	-0.588566	-0.946698	-0.7676±0.2532	-1.57551	-1.02692	NA	-1.3012±0.3879
HNRNPC	0.929149	0.951176	0.867775	0.9160±0.0432	1.03536	1.05281	0.863001	0.9837±0.1049	1.21834	1.14428	1.18215	1.1816±0.0370
UQCRH	NA	NA	NA		-1.85177	-1.60004	NA	-1.7259±0.1780	NA	NA	NA
LAMB1	4.34498	4.36442	4.29548	4.3350±0.0355	1.2922	1.26125	1.14952	1.2343±0.0751	1.10511	1.14438	1.04494	1.0981±0.0501
FH	0.732183	0.751354	1.04316	0.8422±0.1743	0.987008	0.898372	0.656797	0.8474±0.1709	0.957147	0.936005	0.891892	0.9283±0.0333
THBS1	NA	NA	NA		-0.309125	-0.867307	NA	-0.5882±0.3947	0.237349	0.205322	-0.0518708	0.1303±0.1585
IGF1R	0.166242	0.3452	-0.639994	-0.0429±0.5248	1.14331	1.13008	1.10612	1.1265±0.0189	0.483167	0.460027	0.43834	0.4605±0.0224
COL1A2	-2.54737	-1.6956	-1.45201	-1.8983±0.5751	4.42337	4.40692	4.20253	4.3443±0.1230	2.85124	2.90856	2.88833	2.8827±0.0291
ANXA6	-1.56967	-1.50005	-1.48103	-1.5169±0.0467	-0.799178	-0.961168	-0.579915	-0.7801±0.1913	0.190085	0.233201	0.116623	0.1800±0.0589
RHOC	NA	NA	NA		-0.814987	-1.01326	-0.75995	-0.8627±0.1332	0.613054	1.15154	1.28553	1.0167±0.3559
SLC3A2	0.583496	0.390022	-0.189682	0.2613±0.4023	0.897649	0.900379	0.866758	0.8883±0.0187	0.551964	0.443928	0.411139	0.4690±0.0737
PFKM	-0.557792	-0.429389	-0.569914	-0.5190±0.0779	-0.803522	-0.897341	-0.839282	-0.8467±0.0473	-0.823703	-0.864024	-1.03612	-0.9079±0.1128
HSP90AB1	1.07112	1.00412	0.921542	0.9989±0.0749	1.12737	1.09255	1.036	1.0853±0.0461	1.33191	1.25704	1.19527	1.2614±0.0684
ASNS	0.262421	0.0839065	0.0446132	0.1303±0.1161	-0.373251	0.0753503	-0.480143	-0.2593±0.2947	0.13037	0.245209	0.081766	0.1524±0.0839
ELANE	NA	NA	NA		0.424607	-1.00807	0.814208	0.0769±0.9596	2.27587	2.11139	2.34355	2.2436±0.1194
SYP	0.874418	0.640662	0.44342	0.6528±0.2158	0.228478	0.256892	0.0373158	0.1742±0.1194	-0.732473	-0.856889	-1.04598	-0.8784±0.1579
CTSG	-1.67736	NA	NA	-1.6774	NA	NA	-1.15491	-1.1549	1.16817	1.08356	1.11273	1.1215±0.0430
ADH4	NA	NA	NA		NA	-0.490175	NA	-0.4902	-1.02331	-1.22855	0.0644138	-0.7291±0.6949
HMBS	NA	NA	NA		-4.16902	-3.89397	NA	-4.0315±0.1945	NA	NA	NA
MGP	NA	NA	NA		-0.663947	-0.82067	-1.29251	-0.9257±0.3272	1.53221	1.50525	1.63205	1.5565±0.0668
ITGA2B	NA	NA	NA		NA	-1.13308	NA	-1.1331	NA	NA	NA
PDHA1	-0.166424	-0.0459344	-0.109587	-0.1073±0.0603	-0.33706	-0.403302	-0.688984	-0.4764±0.1870	-0.333547	-0.354971	-0.207864	-0.2988±0.0795
COL4A2	1.67785	1.84207	1.97352	1.8311±0.1481	0.58207	0.509115	0.738748	0.6100±0.1173	-0.195519	-0.101234	-0.292785	-0.1965±0.0958
CYC1	0.940705	0.946977	0.756746	0.8815±0.1081	0.998198	1.09626	1.31356	1.1360±0.1614	0.944144	0.735417	0.958115	0.8792±0.1247
SNRPB2	0.496607	-0.187434	NA	0.1546±0.4837	0.998657	1.18732	0.954305	1.0468±0.1237	1.0686	1.31117	1.17904	1.1863±0.1214
SNRNP70	0.0578066	-0.0582683	-0.297489	-0.0993±0.1812	0.432298	0.478336	0.439411	0.4500±0.0248	0.787282	0.701756	0.782	0.7570±0.0479
VIM	1.06942	1.09519	1.04738	1.0707±0.0239	0.949474	0.950591	0.898496	0.9329±0.0298	1.58449	1.56179	1.52263	1.5563±0.0313
RPS17	-0.225399	-0.411837	-0.727752	-0.4550±0.2539	-0.300741	-0.383455	-0.417879	-0.3674±0.0602	0.156844	0.122088	0.137263	0.1387±0.0174
KRT19	NA	NA	NA		1.1923	-2.28326	2.46912	0.4594±2.4595	0.358565	-0.819795	-0.744156	-0.4018±0.6596
GNAI3	0.330339	0.00636824	0.805138	0.3806±0.4018	0.0256885	-0.0921882	-0.223657	-0.0967±0.1247	-0.222016	0.0521031	0.0517934	-0.0394±0.1582
ANXA5	0.293414	0.38051	0.0654703	0.2465±0.1627	1.16682	1.23207	1.23399	1.2110±0.0382	1.73072	1.72905	1.68847	1.7161±0.0239
KRT16	-1.08157	-0.358911	-0.442865	-0.6278±0.3952	-1.24244	-1.1564	NA	-1.1994±0.0608	-0.91496	-1.14968	-1.16813	-1.0776±0.1411
RPSA	1.50241	1.53833	1.72173	1.5875±0.1176	1.48539	1.47386	1.3526	1.4373±0.0736	1.89168	1.96356	1.91785	1.9244±0.0364
ADRA2A	NA	NA	NA		-1.39246	-1.50236	-1.56098	-1.4853±0.0855	-1.8023	-1.70715	-3.11379	-2.2077±0.7861
SNRPA	0.251761	0.141198	0.494452	0.2958±0.1807	-0.0172444	0.0408787	-0.15965	-0.0453±0.1032	0.621576	0.471563	0.421647	0.5049±0.1041
ENO2	1.37623	1.43158	1.35487	1.3876±0.0396	1.27181	1.2854	1.15793	1.2384±0.0700	0.867143	0.97878	0.844382	0.8968±0.0719
ACAA1	-0.657536	-0.50119	-2.94976	-1.3695±1.3708	-0.569183	-0.851135	-0.735111	-0.7185±0.1417	-0.064702	-0.0790193	-0.239296	-0.1277±0.0969
SRP19	-0.781484	-0.799535	NA	-0.7905±0.0128	0.294459	0.101505	-0.292438	0.0345±0.2991	-0.225709	-0.191889	-0.21847	-0.2120±0.0178
GSTP1	1.36284	1.48655	1.24865	1.3660±0.1190	1.77657	1.89776	1.70231	1.7922±0.0987	1.97876	2.011	2.01854	2.0028±0.0211
LGALS1	-0.465744	-0.460824	-0.155056	-0.3605±0.1780	2.31864	2.28027	2.35621	2.3184±0.0380	2.14177	2.13672	2.17952	2.1527±0.0234
QDPR	-0.509821	0.432413	0.221903	0.0482±0.4946	-0.179325	-0.173015	-0.18315	-0.1785±0.0051	-0.394934	-0.3037	-0.316952	-0.3385±0.0493
HMGB1	0.162007	0.113713	-0.288023	-0.0041±0.2471	0.897779	0.889397	0.778596	0.8553±0.0665	0.946073	0.991953	0.827073	0.9217±0.0851
RBP1	0.334659	0.0351851	-0.362564	0.0024±0.3498	0.666609	0.518618	0.0707125	0.4186±0.3103	0.616188	0.265009	0.62834	0.5032±0.2064
FBP1	NA	-1.27442	NA	-1.2744	NA	NA	NA		0.829554	0.878511	0.797671	0.8352±0.0407
GNAO1	1.56351	1.53652	1.33258	1.4775±0.1263	0.74538	0.7612	0.398937	0.6352±0.2047	0.377378	0.404415	0.466558	0.4161±0.0457
TPM1	2.37606	2.79952	1.5081	2.2279±0.6583	1.8526	2.07113	1.77222	1.8987±0.1547	2.85616	3.03174	2.89295	2.9270±0.0926
CLTA	-0.100282	-0.0949575	-0.197611	-0.1310±0.0578	0.495784	0.486672	0.189337	0.3906±0.1744	-0.0732922	-0.0775836	-0.219554	-0.1235±0.0832
CLTB	0.567141	1.10722	0.75267	0.8090±0.2744	0.400016	0.647399	0.238306	0.4286±0.2060	0.146259	0.291487	0.25892	0.2322±0.0762
ANXA4	NA	NA	NA		NA	NA	NA		-2.73966	-3.34484	-2.78969	-2.9581±0.3359
CNP	0.711565	0.264805	-0.191778	0.2615±0.4517	-1.07515	-1.18429	-1.37617	-1.2119±0.1524	0.0147178	0.0756623	-0.0508524	0.0132±0.0633
DLD	0.0953962	0.267353	-0.0785025	0.0947±0.1729	0.217946	-0.243327	-0.126842	-0.0507±0.2399	-0.412215	-0.239516	-0.48613	-0.3793±0.1266
HNRNPA1	-0.323081	-0.408674	-0.414994	-0.3822±0.0513	0.534813	0.577778	0.422621	0.5117±0.0801	0.402018	0.212376	0.0367486	0.2170±0.1827
SNRPA1	-0.585986	-0.876018	-0.0840645	-0.5154±0.4007	-0.138691	-0.235898	-0.437674	-0.2708±0.1525	-0.192377	-0.0701827	-0.302753	-0.1884±0.1163
COX6C	1.49182	1.02584	0.9174	1.1450±0.3052	2.6914	2.76412	2.66602	2.7072±0.0509	1.74746	1.13913	0.770037	1.2189±0.4936
PARP1	-0.463439	-0.422546	-0.564053	-0.4833±0.0728	-0.0584632	-0.0826038	-0.158176	-0.0997±0.0520	0.359969	0.395671	0.366091	0.3739±0.0191
UCHL1	1.34209	1.29577	1.1514	1.2631±0.0995	1.21526	1.239	1.10382	1.1860±0.0722	0.634683	0.65127	0.588004	0.6247±0.0328
LTA4H	0.533657	0.601104	NA	0.5674±0.0477	0.458115	0.313833	0.0786526	0.2835±0.1915	0.872255	0.989068	1.10105	0.9875±0.1144
ALDOC	0.134685	0.297579	0.722271	0.3848±0.3034	0.357158	0.40627	0.278935	0.3475±0.0642	0.58334	0.381786	0.434124	0.4664±0.1046
H2AZ1	0.82649	0.821088	0.66751	0.7717±0.0903	0.228865	0.182432	0.267729	0.2263±0.0427	0.634282	1.28587	1.07198	0.9974±0.3321
ZNF806	0.129411	-0.111315	0.495251	0.1711±0.3054	1.11734	1.16946	0.911745	1.0662±0.1363	1.40634	1.5054	1.37638	1.4294±0.0675
JMJD7	-0.694823	-0.754153	-1.70053	-1.0498±0.5643	NA	NA	NA		-0.798421	-1.07275	-0.801761	-0.8910±0.1574
DERPC	0.616033	0.664835	0.921573	0.7341±0.1641	1.64705	1.51297	1.53528	1.5651±0.0718	1.42997	1.44093	1.53717	1.4694±0.0590
TMSB15A	2.02354	1.82976	1.09666	1.6500±0.4889	2.40794	2.52759	2.05855	2.3314±0.2437	2.21125	2.10952	2.19799	2.1729±0.0553
POTEJ	3.58303	3.57791	3.50114	3.5540±0.0459	3.86578	3.92651	3.83396	3.8754±0.0470	3.32584	2.89741	3.29026	3.1712±0.2378
SMIM13	NA	NA	NA		-1.38576	-0.97639	NA	-1.1811±0.2895	NA	NA	NA
HSPA1A	0.702334	0.572828	0.583477	0.6195±0.0719	0.537868	0.512362	0.340846	0.4637±0.1071	1.09612	1.0445	0.837514	0.9927±0.1369
U2AF1L5	1.20258	0.999577	0.650382	0.9508±0.2793	0.90303	0.866576	0.331547	0.7004±0.3199	1.03405	1.12814	0.953568	1.0386±0.0874
CBSL	-1.54796	-1.25924	-1.59967	-1.4690±0.1834	0.252097	0.289906	0.187417	0.2431±0.0518	0.608323	0.588561	0.381862	0.5262±0.1254
IGLC2	-2.31168	-2.25202	-2.04635	-2.2034±0.1392	NA	NA	NA		0.702851	0.764468	0.85056	0.7726±0.0742
CALM1	1.68213	2.01613	1.55533	1.7512±0.2380	0.713537	0.747212	0.433673	0.6315±0.1721	0.83426	0.906077	0.964807	0.9017±0.0654
TUBA3C	5.85022	5.20757	4.98396	5.3473±0.4497	7.60158	7.58935	7.65621	7.6157±0.0356	5.41201	5.68781	5.60952	5.5698±0.1421
RAP2A	1.16318	0.869062	0.833101	0.9551±0.1811	0.258637	0.408322	0.465696	0.3776±0.1069	0.9391	0.832949	0.820559	0.8642±0.0652
RO60	-1.00392	-1.57824	NA	-1.2911±0.4061	-0.909745	-0.667248	-1.32273	-0.9666±0.3314	-0.722127	-1.30951	-0.737243	-0.9230±0.3348
GAA	-1.18966	-0.390037	-0.505759	-0.6952±0.4321	-0.757134	-0.704509	-0.643595	-0.7017±0.0568	0.167068	-0.184934	0.199799	0.0606±0.2133
HLA-C	NA	-2.62665	-3.25226	-2.9395±0.4424	0.271871	-0.191441	-0.944888	-0.2882±0.6141	3.08031	3.07625	3.03719	3.0646±0.0238
H1-4	3.50864	3.46942	3.50939	3.4958±0.0229	3.23373	3.23997	3.27544	3.2497±0.0225	3.86055	3.82538	3.85832	3.8481±0.0197
DLAT	0.812618	0.838508	0.490812	0.7140±0.1937	0.877679	0.933824	0.937441	0.9163±0.0335	0.764018	0.825915	0.647695	0.7459±0.0905
PTPRF	0.399825	0.194136	-0.427622	0.0554±0.4308	-0.0604426	0.0375843	-0.126071	-0.0496±0.0824	-0.0654203	-0.0474486	0.0894318	-0.0078±0.0847
NR2F1	0.501223	0.305983	0.0932202	0.3001±0.2041	0.217729	0.157486	0.453473	0.2762±0.1564	0.739361	0.541186	0.625789	0.6354±0.0994
TXN	-0.456656	-0.286144	-0.578824	-0.4405±0.1470	0.603396	0.616048	0.528354	0.5826±0.0474	0.0731439	-0.0726989	-0.0468678	-0.0155±0.0778
COX5B	1.81705	1.94264	1.78008	1.8466±0.0852	1.75189	1.68264	1.66273	1.6991±0.0468	1.74864	1.76294	1.73519	1.7489±0.0139
CTSA	-1.02055	NA	NA	-1.0206	-0.390046	NA	0.441484	0.0257±0.5880	0.282798	0.31625	0.10876	0.2359±0.1114
MAPT	2.33953	2.46014	2.49548	2.4317±0.0818	1.75702	1.81249	1.75369	1.7744±0.0330	0.825647	0.895101	0.901574	0.8741±0.0421
PRKAR1A	-1.2904	-0.904132	0.277679	-0.6389±0.8170	1.28238	0.995344	0.937925	1.0719±0.1845	0.775413	0.924991	0.70424	0.8015±0.1127
UROS	-0.717364	-0.89098	NA	-0.8042±0.1228	NA	NA	-0.00876201	-0.0088	-0.728519	0.136105	-0.492323	-0.3616±0.4469
ESD	0.243736	0.161319	-0.480259	-0.0251±0.3964	0.286756	0.286938	0.351491	0.3084±0.0373	0.582374	0.715648	0.67682	0.6583±0.0685
HSPD1	0.505589	0.44944	0.491175	0.4821±0.0292	0.415132	0.37909	0.279195	0.3578±0.0704	0.59672	0.57785	0.554905	0.5765±0.0209
CLU	1.03604	1.07487	1.06483	1.0586±0.0202	0.937012	0.896778	0.726721	0.8535±0.1116	1.3157	1.28065	1.29473	1.2970±0.0176
HSPA5	0.922198	0.8144	0.687033	0.8079±0.1177	1.40795	1.3811	1.15331	1.3141±0.1399	1.5197	1.48841	1.4986	1.5022±0.0160
LAMC1	3.86055	3.86013	3.82951	3.8501±0.0178	0.840886	0.886652	0.778646	0.8354±0.0542	0.662519	0.634838	0.65366	0.6503±0.0141
ACP2	1.10929	1.04359	0.377415	0.8434±0.4049	1.24953	1.39995	1.27601	1.3085±0.0803	1.23828	1.33322	1.32523	1.2989±0.0527
MAP2	0.505923	0.53835	0.49145	0.5119±0.0240	0.750844	0.791179	0.699289	0.7471±0.0461	0.229726	0.273111	0.154462	0.2191±0.0600
HSPA8	1.6809	1.68032	1.64546	1.6689±0.0203	1.45824	1.46558	1.31733	1.4137±0.0836	1.55177	1.52933	1.54117	1.5408±0.0112
SLC2A1	-0.502198	-0.388673	-0.515855	-0.4689±0.0698	1.02507	1.02532	1.03663	1.0290±0.0066	0.685746	0.581239	0.482955	0.5833±0.1014
SLC2A3	-0.565727	0.0100598	0.0215222	-0.1780±0.3358	0.636875	0.68736	0.815723	0.7133±0.0922	0.0857554	0.0858503	-1.50418	-0.4442±0.9180
EPB41	-0.844817	-0.747049	-0.944425	-0.8454±0.0987	-0.0752125	-0.120298	0.0685271	-0.0423±0.0986	-0.497851	-0.482	-0.632159	-0.5373±0.0825
UMPS	-0.208895	-0.00294476	NA	-0.1059±0.1456	-0.448325	-0.15897	-2.02463	-0.8773±1.0041	0.301918	0.262486	0.492162	0.3522±0.1228
PDHB	0.189521	0.311958	0.191404	0.2310±0.0702	-0.306163	-0.235691	-0.47955	-0.3405±0.1255	-0.315481	-0.366445	-0.26355	-0.3152±0.0514
PYGB	0.152078	0.230026	0.162569	0.1816±0.0423	0.0133974	0.0536658	-0.112319	-0.0151±0.0866	-0.064494	0.0244544	-0.172319	-0.0708±0.0985
RALA	-0.163338	-0.0719418	-0.158211	-0.1312±0.0514	-0.236242	-0.505834	-0.519737	-0.4206±0.1598	-0.529452	-0.442041	-0.643544	-0.5383±0.1010
RALB	NA	NA	NA		-0.699617	NA	-0.845902	-0.7728±0.1034	NA	-1.25595	-1.50302	-1.3795±0.1747
BCR	-1.36618	-1.22256	-1.46658	-1.3518±0.1226	-1.40458	-1.14595	-1.44393	-1.3315±0.1619	-1.45923	-1.32821	-1.32171	-1.3697±0.0776
ACADM	-0.859478	-2.10689	-1.77224	-1.5795±0.6456	-1.28913	-1.29882	-1.66427	-1.4174±0.2138	-0.459315	-0.339934	-0.562858	-0.4540±0.1116
TOP1	-0.113809	0.217036	-0.312606	-0.0698±0.2676	0.13568	0.0467058	0.360256	0.1809±0.1616	0.547744	0.296904	0.476235	0.4403±0.1292
TOP2A	-1.6448	-1.18783	-0.981876	-1.2715±0.3393	-1.43516	-1.29486	-1.27878	-1.3363±0.0860	-0.173163	-0.115611	0.0308008	-0.0860±0.1052
G6PD	-1.0823	-3.27019	-2.76135	-2.3713±1.1449	-1.35156	-1.30234	-0.9563	-1.2034±0.2154	-1.02524	-0.69204	-0.993635	-0.9036±0.1839
UBL4A	-1.82648	-2.06463	NA	-1.9456±0.1684	-1.24317	-0.86943	-1.4543	-1.1890±0.2962	-1.00937	-0.903508	-1.20741	-1.0401±0.1543
PC	-0.617936	-0.543425	-0.47187	-0.5444±0.0730	-0.581322	-0.591291	-0.561117	-0.5779±0.0154	-0.412296	-0.530398	-0.467583	-0.4701±0.0591
MTHFD1	0.162053	0.197416	0.049725	0.1364±0.0771	0.557303	0.648622	0.407467	0.5378±0.1218	0.859339	0.808211	0.835858	0.8345±0.0256
EPX	-1.46918	-1.4842	-1.89732	-1.6169±0.2430	NA	NA	NA		-0.73887	-0.45569	-0.777049	-0.6572±0.1756
IGF2R	-0.539415	-0.804321	-1.17943	-0.8411±0.3216	0.159778	0.22417	0.366669	0.2502±0.1059	0.12122	0.203401	0.18678	0.1705±0.0435
ADH5	0.19823	0.340715	-0.144106	0.1316±0.2492	0.24723	0.248749	0.220572	0.2389±0.0158	0.525968	0.52474	0.557665	0.5361±0.0187
PABPC1	0.144976	0.0384095	-0.186903	-0.0012±0.1694	0.202683	0.20124	0.0952012	0.1664±0.0616	0.498342	0.483258	0.439233	0.4736±0.0307
PCNA	-1.1325	-0.950814	-1.28825	-1.1239±0.1689	-0.150953	-0.757646	-1.47309	-0.7939±0.6618	0.0821938	0.0539872	0.113255	0.0831±0.0296
HARS1	-1.14943	-1.29814	-3.8382	-2.0953±1.5113	-0.521175	-0.0242662	-0.640696	-0.3954±0.3269	-0.838587	-0.910554	-0.95455	-0.9012±0.0585
COL6A1	-0.329558	NA	NA	-0.3296	1.90275	1.77996	1.90085	1.8612±0.0704	0.825641	0.818915	0.818436	0.8210±0.0040
COL6A2	NA	NA	NA		0.661578	2.20179	2.11529	1.6596±0.8654	-0.576491	-0.845689	-0.91732	-0.7798±0.1797
COL6A3	-0.712348	-1.24141	-1.35062	-1.1015±0.3414	2.28553	2.29636	2.30708	2.2963±0.0108	0.800576	0.804045	1.00556	0.8701±0.1174
SLC25A4	-0.48297	-0.630493	-1.70801	-0.9405±0.6688	0.055082	0.0797776	-0.226651	-0.0306±0.1702	-0.854377	-1.40804	-1.68094	-1.3145±0.4212
SLC25A6	0.416404	0.449675	0.260162	0.3754±0.1012	-0.291857	-0.170563	-0.452017	-0.3048±0.1412	0.0462148	-0.0202264	-0.1804	-0.0515±0.1165
IMPDH2	-0.0188506	-0.114745	-0.370574	-0.1681±0.1818	0.124189	0.22548	0.209577	0.1864±0.0545	0.1231	0.0860492	0.0935258	0.1009±0.0196
TPR	-0.537708	-0.857218	-1.15363	-0.8495±0.3080	-0.559212	-0.46393	-0.577315	-0.5335±0.0609	-0.0552563	0.00357303	-0.00851293	-0.0201±0.0311
PIP	-2.34078	-2.28879	NA	-2.3148±0.0368	NA	NA	NA		-2.35967	-2.56042	-2.3885	-2.4362±0.1085
CKB	1.77476	1.62452	1.73666	1.7120±0.0781	1.71983	1.82173	1.63163	1.7244±0.0951	2.14636	2.15467	2.12554	2.1422±0.0150
CKMT1A	0.0686182	0.0852976	-0.35552	-0.0672±0.2498	-0.725924	-0.791985	-0.452567	-0.6568±0.1800	-0.706608	-0.88192	-1.18801	-0.9255±0.2436
BCKDHA	NA	NA	NA		NA	NA	-2.95173	-2.9517	NA	NA	NA
RNASE3	NA	NA	NA		NA	NA	NA		NA	-1.01983	0.0510334	-0.4844±0.7572
ACTN1	NA	NA	NA		-0.806525	-0.663508	-0.93976	-0.8033±0.1382	-0.345579	-0.169972	-0.517106	-0.3442±0.1736
SRC	0.384298	0.392916	0.264423	0.3472±0.0718	0.0207797	0.11733	0.074014	0.0707±0.0484	-0.106217	-0.0786353	-0.0443117	-0.0764±0.0310
PEPD	NA	NA	NA		-4.06109	-2.48718	-2.02102	-2.8564±1.0690	-2.58235	-2.45185	-1.95708	-2.3304±0.3299
XRCC6	0.148663	-0.0172023	0.0822232	0.0712±0.0835	0.55169	0.52767	0.318536	0.4660±0.1282	0.587764	0.572222	0.529587	0.5632±0.0301
XRCC5	-0.00630972	0.103613	-0.112515	-0.0051±0.1081	0.203638	0.204009	0.208683	0.2054±0.0028	0.453803	0.42841	0.379182	0.4205±0.0379
COX4I1	-1.9226	-1.32996	NA	-1.6263±0.4191	-0.605841	-0.83005	-1.01481	-0.8169±0.2048	-0.544945	-0.722064	-0.706711	-0.6579±0.0981
IFITM1	NA	NA	NA		NA	NA	NA		-0.497413	-0.506955	-0.31393	-0.4394±0.1088
GP1BB	NA	NA	NA		0.136548	-0.109654	-0.303163	-0.0921±0.2204	NA	NA	NA
LAMP2	0.477099	0.415195	0.360687	0.4177±0.0582	0.71603	0.505302	0.335808	0.5190±0.1905	1.44728	1.24847	1.3649	1.3536±0.0999
RNH1	0.0726576	0.109453	-0.483548	-0.1005±0.3323	-0.0594183	-0.157183	-0.451852	-0.2228±0.2043	0.353458	0.327519	0.365352	0.3488±0.0193
SCG2	2.03194	1.38491	1.44379	1.6202±0.3578	0.870305	0.869431	0.370373	0.7034±0.2884	-0.833053	-0.822146	-1.484	-1.0464±0.3790
NCAM1	0.80986	0.751154	0.647334	0.7361±0.0823	0.675325	0.693408	0.614509	0.6611±0.0413	0.274525	0.353205	0.25231	0.2933±0.0530
VCAN	1.328	1.34389	1.17203	1.2813±0.0950	0.902526	0.942306	0.87958	0.9081±0.0317	0.372075	0.312134	0.260626	0.3149±0.0558
ATP1A3	0.29276	0.141176	0.0474959	0.1605±0.1238	-0.0857147	0.01409	-0.27403	-0.1152±0.1463	-1.15329	-1.07505	-1.15712	-1.1285±0.0463
EEF2	0.997906	0.957108	0.916192	0.9571±0.0409	1.07718	1.09833	0.877627	1.0177±0.1218	1.08104	1.02501	1.06871	1.0583±0.0294
KRT10	1.00032	1.05024	0.756167	0.9356±0.1574	0.276845	0.240901	0.0117449	0.1765±0.1438	0.50545	0.489647	0.417006	0.4707±0.0472
KRT5	0.109987	0.174455	-0.0264575	0.0860±0.1026	-0.904136	-0.898289	-0.841447	-0.8813±0.0346	-0.211594	-0.170564	-0.293486	-0.2252±0.0626
PDIA4	-0.0525861	-0.198529	-0.460756	-0.2373±0.2068	0.507756	0.605144	0.48862	0.5338±0.0625	0.616627	0.626202	0.584977	0.6093±0.0216
P4HA1	-0.329522	-0.591277	-0.676207	-0.5323±0.1807	0.435232	0.487156	0.348833	0.4237±0.0699	0.780629	0.803927	0.749869	0.7781±0.0271
TPT1	0.40095	-2.24472	NA	-0.9219±1.8708	NA	NA	NA		0.235738	0.00128421	-0.0571216	0.0600±0.1550
ALAD	-1.22299	-0.919317	NA	-1.0712±0.2147	-0.731764	-0.80882	-1.39268	-0.9778±0.3614	-0.0697863	-0.106975	-0.0105585	-0.0624±0.0486
PLS3	-0.0822212	0.0170457	0.117972	0.0176±0.1001	0.760018	0.621126	0.84563	0.7423±0.1133	-0.181464	-0.00703611	0.0206599	-0.0559±0.1096
APEH	0.282636	0.369535	0.023324	0.2252±0.1801	0.00696579	0.035546	0.0783738	0.0403±0.0359	0.547151	0.596213	0.505309	0.5496±0.0455
ETFA	-0.669807	-1.5451	-0.949867	-1.0549±0.4470	-0.307241	-0.549021	-0.429371	-0.4285±0.1209	-0.38246	-0.32333	-0.373245	-0.3597±0.0318
GYS1	-0.726956	-0.762873	-1.15899	-0.8829±0.2397	-0.117939	-0.207992	0.39847	0.0242±0.3273	-0.310636	-0.199192	-0.45254	-0.3208±0.1270
PRKAR2A	-0.00811526	-0.0381134	0.171283	0.0417±0.1132	0.503017	0.574558	0.404589	0.4941±0.0853	-0.0437375	-0.0959585	-0.0221558	-0.0540±0.0379
ENO3	2.29072	2.36438	1.98965	2.2149±0.1985	2.17505	2.1258	2.15117	2.1507±0.0246	2.28996	2.27996	2.1033	2.2244±0.1050
GTF2F2	0.85744	2.67617	NA	1.7668±1.2860	-1.16711	-1.49883	-1.49172	-1.3859±0.1895	-0.777225	-0.606334	0.494258	-0.2964±0.6901
CD59	NA	-1.84088	-1.35893	-1.5999±0.3408	NA	-1.80928	NA	-1.8093	-2.71166	-2.67538	-1.85887	-2.4153±0.4822
GFAP	NA	NA	NA		-2.09305	-1.05392	-1.05083	-1.3993±0.6008	1.55432	1.54794	1.56937	1.5572±0.0110
MIF	3.02611	3.02153	2.98021	3.0093±0.0253	3.76951	3.78259	3.73753	3.7632±0.0232	3.38675	3.38891	3.29911	3.3583±0.0512
CD99	-1.31627	-1.27065	NA	-1.2935±0.0323	NA	NA	NA		-1.00695	-1.37233	-1.08796	-1.1557±0.1919
PRKCSH	-0.372061	-0.44934	-0.435219	-0.4189±0.0412	-0.632049	-0.589869	-0.545958	-0.5893±0.0430	-0.159729	-0.172578	-0.259706	-0.1973±0.0544
FDPS	-0.569836	-1.11116	-1.94489	-1.2086±0.6927	-0.83058	-0.960609	-1.07803	-0.9564±0.1238	-0.535572	-0.444287	-0.776297	-0.5854±0.1715
COX7A2	-0.429262	-0.60062	0.376782	-0.2177±0.5219	-1.22455	-1.27575	-1.66384	-1.3880±0.2402	-0.467464	-0.40086	-0.666549	-0.5116±0.1382
ATP1B2	0.182029	1.39904	0.857775	0.8129±0.6097	1.61993	1.56733	1.49031	1.5592±0.0652	0.366416	0.37721	0.282437	0.3420±0.0519
NID1	3.13342	3.19102	3.25972	3.1947±0.0632	1.30891	1.23947	1.18717	1.2452±0.0611	0.426608	0.73591	0.769412	0.6440±0.1890
AKR1A1	-0.0568631	0.0301807	-0.0632089	-0.0300±0.0522	0.137018	0.144399	0.215348	0.1656±0.0433	0.496375	0.556327	0.571282	0.5413±0.0396
PKM	0.958305	0.85577	0.855131	0.8897±0.0594	1.00563	1.00749	0.915634	0.9763±0.0525	1.18129	1.21106	1.19912	1.1972±0.0150
HSP90B1	-0.00706951	0.00171052	-0.154127	-0.0532±0.0875	0.374955	0.407645	0.28323	0.3553±0.0645	0.562318	0.583879	0.509824	0.5520±0.0381
MYL6B	0.167947	0.306472	0.016457	0.1636±0.1451	0.593657	0.545168	0.274441	0.4711±0.1720	0.775108	0.766061	0.711612	0.7509±0.0343
SNRPB	-1.2531	-0.769439	-1.56681	-1.1964±0.4017	-0.67874	-0.59672	-0.696255	-0.6572±0.0531	-0.0624194	-0.140232	-0.254	-0.1522±0.0964
COX6B1	0.678598	0.510729	0.233617	0.4743±0.2247	0.575166	0.656182	0.341262	0.5242±0.1635	0.618802	0.689079	0.534762	0.6142±0.0773
HNRNPL	-0.457683	-0.269995	-0.267564	-0.3317±0.1091	-0.432276	-0.394137	-0.387836	-0.4047±0.0240	0.170285	0.229997	0.251745	0.2173±0.0422
DARS1	-0.666485	-0.887873	-2.45691	-1.3371±0.9761	-0.746986	-0.597241	-0.641571	-0.6619±0.0769	-0.220367	-0.37703	-0.363773	-0.3204±0.0869
JUP	0.0140964	-0.11095	-0.196674	-0.0978±0.1060	0.056868	0.150875	-0.22885	-0.0070±0.1978	-0.653071	-0.572378	-0.60224	-0.6092±0.0408
UQCRB	NA	NA	NA		NA	-2.56302	-1.49484	-2.0289±0.7553	-1.59509	-1.2348	NA	-1.4149±0.2548
GLUL	-1.0364	-1.02104	-0.491318	-0.8496±0.3104	-0.0798912	-0.267692	-0.637103	-0.3282±0.2835	0.595369	0.60132	0.721157	0.6393±0.0710
AKR1B1	2.54288	2.46171	2.44775	2.4841±0.0514	2.34124	2.35642	2.30552	2.3344±0.0261	2.17204	2.13341	2.25456	2.1867±0.0619
PVR	-0.431769	-0.135212	0.152207	-0.1383±0.2920	0.457545	-0.477961	0.13102	0.0369±0.4748	-0.733264	-1.43051	-3.58411	-1.9160±1.4861
GSPT1	-1.11983	-0.530864	-0.293989	-0.6482±0.4252	0.0704021	-0.252979	-0.362732	-0.1818±0.2252	-0.710926	-0.621912	-0.435535	-0.5895±0.1405
ARSA	NA	-0.670162	NA	-0.6702	1.0261	0.546341	0.662801	0.7451±0.2502	0.617917	0.527729	0.561814	0.5692±0.0455
EZR	-1.1774	-1.32525	-1.68207	-1.3949±0.2594	-0.382993	-0.264692	-0.316967	-0.3216±0.0593	0.19012	0.146312	0.116607	0.1510±0.0370
UCHL3	-1.90607	NA	NA	-1.9061	NA	NA	NA		-1.94405	-1.45393	-1.29723	-1.5651±0.3374
GNS	-0.361736	-0.496122	-0.229189	-0.3623±0.1335	0.763894	0.720864	0.68248	0.7224±0.0407	0.816532	0.901967	0.818905	0.8458±0.0487
ARSB	-0.833099	-0.771652	-0.927127	-0.8440±0.0783	-0.0600814	0.104424	-0.100591	-0.0187±0.1086	-0.503367	-0.472975	-0.340313	-0.4389±0.0867
RPS2	0.443001	0.474989	0.514513	0.4775±0.0358	0.805974	0.797877	0.688166	0.7640±0.0658	0.836681	0.903233	1.05592	0.9319±0.1124
TCF4	NA	NA	NA		NA	NA	NA		-3.74905	-3.78134	-4.36918	-3.9665±0.3491
DSP	-0.955574	-0.520299	-1.70428	-1.0601±0.5989	-0.362043	0.64769	0.11511	0.1336±0.5051	-0.315919	-1.4154	-1.02035	-0.9172±0.5569
H2AX	0.294317	0.0704057	-0.0872423	0.0925±0.1917	0.794257	0.780927	0.670688	0.7486±0.0678	1.35971	1.05677	1.03781	1.1514±0.1806
CBR1	0.172028	-0.111094	0.0693678	0.0434±0.1433	-0.438157	-0.478604	-0.41112	-0.4426±0.0340	0.515587	0.465455	0.468723	0.4833±0.0280
CREB1	0.220419	0.376427	0.391652	0.3295±0.0948	0.45316	0.401333	0.332619	0.3957±0.0605	0.304616	0.374211	0.518655	0.3992±0.1092
PPP3CB	0.988525	0.270506	1.11603	0.7917±0.4558	-0.107381	-0.190089	-0.316239	-0.2046±0.1052	-0.405972	-0.433975	-0.188025	-0.3427±0.1346
H1-5	2.35706	2.45728	2.45785	2.4241±0.0580	2.53172	2.56487	2.49618	2.5309±0.0344	3.00321	2.92286	2.9633	2.9631±0.0402
H1-3	2.8385	2.7714	2.66246	2.7575±0.0888	3.16907	3.23246	3.0757	3.1591±0.0789	3.52207	3.49606	3.46341	3.4938±0.0294
H1-2	2.73508	2.78314	2.76332	2.7605±0.0242	2.40526	2.38812	2.38007	2.3912±0.0129	3.60657	3.54406	3.5873	3.5793±0.0320
POR	-0.181448	-0.0271604	-0.787195	-0.3319±0.4017	-0.239043	-0.212191	-0.327225	-0.2595±0.0602	-0.0487265	-0.0321846	-0.141831	-0.0742±0.0591
ATP2A2	-0.00160724	-0.253359	-0.368257	-0.2077±0.1875	-0.357213	-0.600731	-0.489521	-0.4825±0.1219	-0.324961	-0.266188	-0.284707	-0.2920±0.0300
CPE	0.606096	0.533507	0.409636	0.5164±0.0993	0.11166	0.155795	-0.207355	0.0200±0.1982	0.0226336	-0.0388559	0.0503187	0.0114±0.0456
STMN1	3.52392	3.46038	3.32755	3.4373±0.1002	3.20044	3.2442	3.09118	3.1786±0.0788	2.78712	2.78415	2.81165	2.7943±0.0151
ZNF22	NA	NA	NA		-1.57878	-1.48245	-1.60427	-1.5552±0.0643	-1.3109	-2.14741	-1.97881	-1.8124±0.4424
NAGA	-0.685644	-0.504043	NA	-0.5948±0.1284	0.484911	-0.108297	-0.397429	-0.0069±0.4498	0.669372	0.563843	0.506565	0.5799±0.0826
HSPA6	5.79525	5.68796	5.83835	5.7739±0.0774	5.64466	5.6028	5.37372	5.5404±0.1458	5.38951	5.26987	5.3444	5.3346±0.0604
HMGA1	3.393	3.46017	3.2691	3.3741±0.0969	3.39824	3.49755	3.23213	3.3760±0.1341	3.39207	3.42305	3.30256	3.3726±0.0626
GOT1	1.23774	1.29914	1.2669	1.2679±0.0307	0.903799	0.977332	0.827672	0.9029±0.0748	0.543013	0.573193	0.632484	0.5829±0.0455
PRKCA	1.94476	1.81183	1.76129	1.8393±0.0948	0.642098	0.705262	0.482304	0.6099±0.1149	0.653841	0.694505	0.797904	0.7154±0.0743
ITGA2	NA	NA	NA		NA	-0.482141	NA	-0.4821	0.410141	NA	NA	0.4101
NPR3	-2.50501	NA	NA	-2.505	-0.10146	0.0175016	0.129024	0.0150±0.1153	-0.198902	-0.0658065	-0.302044	-0.1889±0.1184
UBTF	-0.9056	-1.78436	NA	-1.3450±0.6214	-0.555626	-0.507642	-0.24152	-0.4349±0.1692	-0.792677	-0.713225	-0.473923	-0.6599±0.1659
SYN1	1.24581	1.30513	1.23406	1.2617±0.0381	0.409832	0.302554	0.35577	0.3561±0.0536	-0.379401	-0.389592	-0.433671	-0.4009±0.0288
PRKACA	1.34706	0.942618	0.882312	1.0573±0.2527	0.659946	0.740776	0.420524	0.6071±0.1665	0.805949	0.6605	-0.234609	0.4106±0.5635
TYRP1	NA	NA	NA		-0.906132	-0.929842	-2.66868	-1.5015±1.0108	0.825616	0.710607	0.609287	0.7152±0.1082
CAPN2	0.201505	0.310565	-0.416725	0.0318±0.3922	0.24991	0.579384	0.647232	0.4922±0.2125	0.544963	0.474984	0.713499	0.5778±0.1226
GAP43	0.812143	0.873697	0.959448	0.8818±0.0740	-0.937727	-0.847819	-0.925426	-0.9037±0.0487	0.0729032	0.0332208	0.00435671	0.0368±0.0344
PTPN2	NA	NA	NA		-0.352868	NA	NA	-0.3529	-0.0940726	NA	NA	-0.0941
CTPS1	0.767288	-0.118738	-0.59998	0.0162±0.6935	1.76242	1.7369	1.62631	1.7085±0.0723	1.28783	1.23822	1.03171	1.1859±0.1358
DDX5	-0.0683449	-0.141451	-0.0723387	-0.0940±0.0411	0.274199	0.240156	0.23593	0.2501±0.0210	0.410874	0.430263	0.28663	0.3759±0.0779
PFKL	0.407786	0.546046	0.174253	0.3760±0.1879	0.180745	0.214109	0.168906	0.1879±0.0234	0.309502	0.189332	0.1015	0.2001±0.1044
LGALS3	0.847722	0.993824	0.136543	0.6594±0.4586	1.1871	1.88897	1.84189	1.6393±0.3923	2.08241	2.09108	1.92491	2.0328±0.0935
IGFBP3	NA	NA	NA		1.32507	1.05504	1.23327	1.2045±0.1373	-0.575741	-0.613825	-0.75641	-0.6487±0.0952
PSMC3	-0.331936	-0.311623	-0.616954	-0.4202±0.1707	0.00846944	-0.25672	-0.0997948	-0.1160±0.1333	-0.19804	-0.189099	-0.226193	-0.2044±0.0194
TCP1	0.261993	0.235414	0.350227	0.2825±0.0601	0.277834	0.387645	0.274836	0.3134±0.0643	0.293584	0.216395	0.270035	0.2600±0.0396
PTPN1	NA	NA	NA		0.0114888	-0.104495	-0.0829924	-0.0587±0.0617	-2.06779	-1.75075	-3.50291	-2.4405±0.9336
IGFBP2	-0.804996	-0.256684	-0.0565136	-0.3727±0.3875	0.0257384	0.0592271	-0.191415	-0.0355±0.1361	0.372044	0.446745	0.397503	0.4054±0.0380
RPL35A	1.63995	1.1565	0.915362	1.2373±0.3690	2.26265	2.32084	2.21691	2.2668±0.0521	1.81292	1.93518	1.74783	1.8320±0.0951
RPL7	0.172518	0.310066	0.315682	0.2661±0.0811	0.83271	0.872569	0.767141	0.8241±0.0532	1.02527	1.05987	1.07808	1.0544±0.0268
VCL	-1.30387	-1.29847	-0.946997	-1.1831±0.2045	-0.171176	-0.151264	-0.184525	-0.1690±0.0167	-0.0748783	0.0179504	-0.0660643	-0.0410±0.0512
PTPRA	0.062917	0.105282	0.578163	0.2488±0.2860	0.711801	0.737721	0.669583	0.7064±0.0344	-0.0853371	0.0299531	-0.0603257	-0.0386±0.0606
SON	-0.857322	-0.736676	-0.334711	-0.6429±0.2736	0.531655	0.474993	0.328228	0.4450±0.1050	0.295056	0.105342	0.0345129	0.1450±0.1347
NELFE	-1.42836	-1.01616	NA	-1.2223±0.2915	-0.244771	0.056675	-0.634021	-0.2740±0.3463	-0.219304	-0.245012	-0.64439	-0.3696±0.2383
RPL17	-1.47666	-0.728451	NA	-1.1026±0.5291	-0.363317	-0.295992	-0.707123	-0.4555±0.2205	-0.173042	-0.210909	-0.35876	-0.2476±0.0981
PGAM1	1.39826	1.35439	1.32904	1.3606±0.0350	1.50764	1.53606	1.34049	1.4614±0.1057	1.56882	1.60679	1.51676	1.5641±0.0452
RCC1	0.0792563	0.026046	-0.0683687	0.0123±0.0748	0.492067	0.472619	0.515863	0.4935±0.0217	0.528845	0.636663	0.687776	0.6178±0.0811
ATP5PF	-0.664743	-0.739925	NA	-0.7023±0.0532	-0.966818	-1.05912	-0.900585	-0.9755±0.0796	-0.422552	-0.337822	-0.630865	-0.4637±0.1508
XRCC1	NA	NA	-1.91737	-1.9174	-0.884267	-1.43056	-1.43486	-1.2499±0.3167	-0.265496	-0.289807	-0.220931	-0.2587±0.0349
CDH2	0.736855	0.526706	0.15395	0.4725±0.2952	0.617305	0.710457	0.579611	0.6358±0.0674	0.648279	0.690278	0.733685	0.6907±0.0427
GNAZ	0.427644	0.333844	0.486799	0.4161±0.0771	0.584891	0.655549	0.348441	0.5296±0.1608	-0.363647	0.00840591	-0.590943	-0.3154±0.3026
PLCG1	0.310068	0.173929	0.1225	0.2022±0.0969	0.299901	0.281027	-0.158323	0.1409±0.2593	0.349826	0.326174	0.272422	0.3161±0.0397
NCL	0.857311	0.896435	0.704571	0.8194±0.1014	0.764291	0.863543	0.693602	0.7738±0.0854	1.2996	1.26067	1.30294	1.2877±0.0235
HK1	0.377848	0.401977	0.388254	0.3894±0.0121	-0.141756	-0.256616	-0.098208	-0.1655±0.0818	-0.197607	-0.097421	-0.221851	-0.1723±0.0660
POLR2C	1.24558	0.436567	NA	0.8411±0.5721	1.71134	1.43942	1.01468	1.3885±0.3511	2.21666	2.43318	2.46522	2.3717±0.1352
POLR2E	-0.0533149	0.112881	-0.23206	-0.0575±0.1725	-0.809972	-1.28151	-1.50341	-1.1983±0.3541	-0.318603	-0.366063	-0.301235	-0.3286±0.0336
NDUFV2	0.988101	1.00058	0.612563	0.8671±0.2205	0.19346	0.201346	0.315063	0.2366±0.0680	0.797805	0.822149	0.983868	0.8679±0.1011
EIF2AK2	-1.5768	-2.32873	NA	-1.9528±0.5317	-3.6271	-3.267	NA	-3.4470±0.2546	-0.641449	-0.757971	-0.589674	-0.6630±0.0862
SRM	0.710896	0.712154	0.596434	0.6732±0.0665	1.02779	0.926564	0.967448	0.9739±0.0509	0.673958	0.72595	0.756414	0.7188±0.0417
CSNK2A2	-1.41518	-0.945324	-1.84427	-1.4016±0.4496	-0.63936	-0.563006	-0.949373	-0.7172±0.2046	-1.55692	-1.15729	-1.62794	-1.4474±0.2537
TYMP	NA	NA	NA		-0.969374	-0.606514	-0.439029	-0.6716±0.2711	1.89852	1.84026	1.82096	1.8532±0.0404
ATP2B1	-0.756455	-0.619331	NA	-0.6879±0.0970	-1.28072	-1.59508	-1.72711	-1.5343±0.2293	-1.38126	-1.22836	-1.44253	-1.3507±0.1103
EIF2S2	NA	1.33002	2.43092	1.8805±0.7785	1.40284	1.3212	1.80667	1.5102±0.2599	2.14389	1.26737	1.16452	1.5253±0.5382
ANXA7	-0.280675	-1.02032	-0.591248	-0.6307±0.3714	-2.01459	-1.46007	-2.24861	-1.9078±0.4050	-0.214824	-0.220112	-0.427208	-0.2874±0.1211
TBP	NA	NA	NA		NA	-0.0180642	0.00503354	-0.0065±0.0163	1.01958	0.995164	NA	1.0074±0.0173
BTF3	-2.25487	-1.73865	-0.554428	-1.5160±0.8718	-1.03545	-0.651447	-1.65944	-1.1154±0.5087	0.793142	0.343001	-0.0254152	0.3702±0.4100
RAB3A	0.500311	0.326703	0.585637	0.4709±0.1320	-0.266929	-0.162736	-0.279078	-0.2362±0.0640	-0.678164	-0.695717	-0.626463	-0.6668±0.0360
RAB5A	-0.198544	-0.202805	-0.355816	-0.2524±0.0896	-0.16466	-0.0584504	-0.371976	-0.1984±0.1595	-0.414664	-0.375035	-0.486383	-0.4254±0.0564
RAB6A	0.481807	0.322597	0.395139	0.3998±0.0797	-0.126724	-0.200675	-0.359938	-0.2291±0.1192	0.0928831	0.0901087	0.182315	0.1218±0.0525
PSMB1	0.196922	-0.160033	0.172061	0.0696±0.1993	-1.10036	-0.887739	-1.15882	-1.0490±0.1427	0.0299147	0.0991871	0.00700603	0.0454±0.0480
M6PR	-0.775789	-0.578613	-0.68555	-0.6800±0.0987	NA	NA	NA		-0.436041	-0.397515	-0.361741	-0.3984±0.0372
ATP4A	3.17178	3.05253	3.27198	3.1654±0.1099	3.70596	3.69056	3.6648	3.6871±0.0208	2.17504	2.08227	1.97296	2.0768±0.1012
COX5A	0.957434	0.885428	0.99583	0.9462±0.0560	1.22812	1.26878	1.34264	1.2798±0.0581	0.803386	0.669043	0.681944	0.7181±0.0741
LMNB1	0.0749202	0.138799	0.027188	0.0803±0.0560	0.287082	0.196046	-0.0461015	0.1457±0.1722	0.444577	0.425285	0.295693	0.3885±0.0810
CAST	NA	-3.86402	NA	-3.864	-1.76476	NA	-1.91844	-1.8416±0.1087	-1.26281	-1.25252	-1.44581	-1.3204±0.1087
AGA	NA	NA	NA		-0.723678	-0.0202668	-0.816059	-0.5200±0.4352	-0.644307	-0.375139	NA	-0.5097±0.1903
PTMS	-0.678329	-0.675125	-0.582117	-0.6452±0.0546	-0.51571	-0.259011	-0.193604	-0.3228±0.1703	0.0311496	0.143556	0.274888	0.1499±0.1220
CDK11B	-1.38086	NA	NA	-1.3809	0.0577215	-0.223601	-0.699295	-0.2884±0.3826	0.11582	0.0794279	0.308216	0.1678±0.1229
PTN	0.881932	0.660156	0.610121	0.7174±0.1447	0.307345	0.328406	0.388215	0.3413±0.0420	-0.417833	-0.792843	0.183805	-0.3423±0.4927
ATP6V1B2	0.521489	0.623486	0.70002	0.6150±0.0896	0.640436	0.687782	0.469432	0.5992±0.1149	0.432998	0.453579	0.383078	0.4232±0.0363
ATP6V1C1	0.0475138	-0.609269	-0.145176	-0.2356±0.3376	-0.592612	-0.43031	-0.163207	-0.3954±0.2168	-0.507065	-0.629575	-0.546577	-0.5611±0.0625
CSRP1	0.902146	NA	NA	0.9021	0.636982	0.505175	NA	0.5711±0.0932	0.755625	0.745727	0.577299	0.6929±0.1002
FLNA	0.0383476	-0.0289846	-0.08407	-0.0249±0.0613	0.385138	0.382821	0.138602	0.3022±0.1417	0.833887	0.842265	0.775764	0.8173±0.0362
ACO1	-0.215971	-0.625192	NA	-0.4206±0.2894	0.268606	0.140533	0.141904	0.1837±0.0736	0.347888	0.379612	0.372845	0.3668±0.0167
MDK	NA	-2.85595	NA	-2.8559	NA	NA	NA		-0.915495	-0.822391	-0.862926	-0.8669±0.0467
VDAC1	0.194205	0.179282	0.0784768	0.1507±0.0630	0.537675	0.528831	0.541431	0.5360±0.0065	0.446186	0.349186	0.129813	0.3084±0.1621
BGN	NA	NA	NA		0.569154	0.510839	0.416492	0.4988±0.0770	1.29289	1.24573	1.24253	1.2604±0.0282
SDHB	NA	1.30146	NA	1.3015	1.62282	1.55125	1.70663	1.6269±0.0778	1.9893	1.72766	1.92143	1.8795±0.1358
COMT	0.168985	0.386492	0.815632	0.4570±0.3290	0.438421	0.441685	-0.184652	0.2318±0.3607	0.763419	0.70013	0.907471	0.7903±0.1063
MMUT	1.71574	1.65406	1.45416	1.6080±0.1367	1.65714	1.67287	1.50366	1.6112±0.0935	1.76791	1.70458	1.72025	1.7309±0.0330
OSBP	NA	0.238496	NA	0.2385	-0.165794	-0.278965	-0.702998	-0.3826±0.2832	0.217848	0.272633	0.443479	0.3113±0.1177
PCMT1	1.09966	1.23175	0.899729	1.0770±0.1672	0.722125	0.698383	0.7401	0.7202±0.0209	0.726755	0.49809	0.682137	0.6357±0.1212
FBL	-1.09754	-0.827906	-2.60596	-1.5105±0.9583	-0.82586	-1.05629	-0.908846	-0.9303±0.1167	-0.623012	-0.432553	-0.510163	-0.5219±0.0958
GART	-0.367764	-0.590974	-0.659709	-0.5395±0.1526	-0.37375	-0.439084	-0.58463	-0.4658±0.1080	-0.350094	-0.408931	-0.386595	-0.3819±0.0297
PAICS	-0.0935613	-0.0976906	-0.263421	-0.1516±0.0969	0.721633	0.692872	0.545035	0.6532±0.0948	0.637545	0.666636	0.660864	0.6550±0.0154
SCP2	-0.505022	-0.639867	-0.276992	-0.4740±0.1834	-0.660017	-1.25962	-0.432519	-0.7841±0.4273	-0.177712	-0.366441	-0.172416	-0.2389±0.1105
UBA1	0.896535	0.736973	0.539377	0.7243±0.1789	1.03627	1.01681	0.941628	0.9982±0.0500	0.910634	0.886966	0.939072	0.9122±0.0261
NME2	1.12485	0.964986	1.2221	1.1040±0.1298	1.36621	1.368	1.31307	1.3491±0.0312	1.41938	1.38542	1.44947	1.4181±0.0320
USF1	NA	NA	NA		-2.2082	-2.5796	NA	-2.3939±0.2626	-1.91045	-1.89152	-2.0194	-1.9405±0.0690
FDXR	NA	NA	NA		-1.2278	-1.49456	-1.13266	-1.2850±0.1876	-0.377719	-0.417726	-0.862972	-0.5528±0.2694
FGFR3	0.234074	0.0101884	0.427833	0.2240±0.2090	1.44591	1.53686	-0.0789725	0.9679±0.9078	2.16867	2.21844	2.14777	2.1783±0.0363
HNRNPA2B1	0.170827	0.131396	0.119284	0.1405±0.0270	0.294189	0.153098	0.298825	0.2487±0.0828	0.364417	0.444395	0.236868	0.3486±0.1047
CALB2	-0.0260675	-0.0605884	-0.387435	-0.1580±0.1994	-1.49969	-1.25547	-1.82099	-1.5254±0.2836	-2.70868	-2.22618	-2.64056	-2.5251±0.2611
CBL	-0.0736838	-0.300615	-0.634939	-0.3364±0.2823	-0.118906	-0.28446	-0.104297	-0.1692±0.1001	0.0904295	0.0516727	0.0228673	0.0550±0.0339
PRKACB	NA	NA	NA		-2.57869	-2.14052	-2.51798	-2.4124±0.2374	NA	-1.98584	-1.86578	-1.9258±0.0849
UQCRC2	-0.681498	-0.333553	-0.029199	-0.3481±0.3264	-0.98051	-0.671414	-1.41985	-1.0239±0.3761	-0.429033	-0.191581	-0.444855	-0.3552±0.1419
FBLN1	0.686451	0.693304	0.586153	0.6553±0.0600	1.55304	1.67888	1.79497	1.6756±0.1210	1.41235	1.34256	1.35534	1.3701±0.0372
TCEA1	-1.28849	-0.672066	-0.660623	-0.8737±0.3592	-0.68753	-1.01172	-1.10126	-0.9335±0.2177	-0.44355	-0.416604	-0.149743	-0.3366±0.1624
ITGA6	-0.00600847	-0.308554	NA	-0.1573±0.2139	-0.12685	-0.107881	0.112095	-0.0409±0.1328	0.360775	0.246096	0.173845	0.2602±0.0943
SFPQ	0.593794	0.577984	0.397856	0.5232±0.1088	1.30001	1.32254	1.23815	1.2869±0.0437	0.932609	1.03021	0.972917	0.9786±0.0490
TUBG1	0.58534	0.509647	0.301017	0.4653±0.1472	0.353924	0.124739	0.410179	0.2963±0.1512	0.779704	0.69532	0.804299	0.7598±0.0572
PPIB	0.0626709	0.0862015	-0.0088692	0.0467±0.0495	0.943883	0.828795	0.871618	0.8814±0.0582	0.711397	0.716883	0.681119	0.7031±0.0193
ME2	0.124003	-0.00673934	-0.400575	-0.0944±0.2731	0.417266	0.425785	0.642669	0.4952±0.1277	0.24853	0.357248	0.364945	0.3236±0.0651
GLDC	-0.939536	-0.670065	-0.621994	-0.7439±0.1712	-0.542141	-0.601074	-0.679078	-0.6074±0.0687	-0.40814	0.106049	0.114275	-0.0626±0.2993
WARS1	-1.07718	-0.630958	-1.39444	-1.0342±0.3836	-0.437875	-0.500069	-0.626596	-0.5215±0.0962	1.4123	1.32365	1.36122	1.3657±0.0445
RPS3	0.128872	0.160463	-0.0805141	0.0696±0.1310	-0.0307767	0.0230263	-0.105328	-0.0377±0.0645	0.298653	0.328765	0.32266	0.3167±0.0159
PTPRD	-0.135551	-0.139911	-0.468047	-0.2478±0.1907	-0.645186	-0.866883	-0.823794	-0.7786±0.1175	-0.73575	-0.687147	-0.660414	-0.6944±0.0382
PTPRZ1	-0.250185	-0.333632	NA	-0.2919±0.0590	0.539204	0.552676	1.42385	0.8386±0.5069	0.240059	0.0360426	0.642687	0.3063±0.3087
NFYA	NA	-1.51635	NA	-1.5164	-1.43025	-2.03181	-2.54932	-2.0038±0.5601	-0.758563	-0.670358	1.48574	0.0189±1.2711
AHCY	0.744456	0.696313	0.512623	0.6511±0.1223	1.17315	1.12799	1.23381	1.1783±0.0531	1.18128	1.13842	1.1522	1.1573±0.0219
CFL1	1.34819	1.58111	1.33729	1.4222±0.1377	0.984621	1.00935	0.765912	0.9200±0.1340	0.906738	1.10705	0.968644	0.9941±0.1026
EIF4B	0.582489	0.672405	2.15789	1.1376±0.8847	1.056	1.081	0.685036	0.9407±0.2217	0.797969	0.699677	0.605704	0.7011±0.0961
F8A1	0.151054	0.594168	NA	0.3726±0.3133	-0.997344	-0.835914	-1.38371	-1.0723±0.2815	-0.25351	-0.100733	-0.0357264	-0.1300±0.1118
ATP2B4	-0.116153	-0.143545	-0.114446	-0.1247±0.0163	-0.620355	-0.594769	-0.490896	-0.5687±0.0686	-0.30909	-0.271569	-0.364641	-0.3151±0.0468
DTYMK	-0.182614	-0.799186	-0.307603	-0.4298±0.3259	0.332202	0.162333	0.372833	0.2891±0.1117	0.314325	0.456454	0.120545	0.2971±0.1686
RRM1	-0.985538	NA	NA	-0.9855	0.322797	0.120613	0.153359	0.1989±0.1085	1.16508	0.599545	0.215201	0.6599±0.4778
NR2F2	1.46211	0.158947	0.151625	0.5909±0.7545	0.19856	-0.106908	-0.038734	0.0176±0.1603	-0.869231	-1.04706	-0.756184	-0.8908±0.1466
EEF1B2	1.33873	0.868718	1.17182	1.1264±0.2383	1.74662	1.8028	1.66345	1.7376±0.0701	1.4669	1.70133	1.30915	1.4925±0.1973
ATP5PB	-0.243938	-0.45525	-1.58	-0.7597±0.7182	-0.858698	-0.913458	-1.51758	-1.0966±0.3656	-1.18493	-0.750514	-1.36526	-1.1002±0.3160
IGFBP5	NA	NA	NA		-1.07492	-1.36685	-1.1701	-1.2040±0.1489	-0.696384	-0.726438	-0.640012	-0.6876±0.0439
ACP1	-0.0408445	0.045916	0.0898268	0.0316±0.0665	0.529868	0.476228	0.452437	0.4862±0.0397	0.520179	0.340203	0.398622	0.4197±0.0918
ACAT1	-0.188375	-0.124427	-0.0457739	-0.1195±0.0714	0.339379	0.336415	0.417038	0.3643±0.0457	0.622275	0.593626	0.675249	0.6304±0.0414
TNC	1.9157	1.95532	1.94929	1.9401±0.0213	0.689114	0.695569	0.57078	0.6518±0.0703	0.680527	0.756918	0.686501	0.7080±0.0425
POLR2A	-0.569286	-0.590561	-1.01567	-0.7252±0.2518	-0.217886	-0.157812	-0.156368	-0.1774±0.0351	-0.0224837	-0.0614211	-0.0926206	-0.0588±0.0351
GRK2	0.344954	1.01759	1.2975	0.8867±0.4896	1.00574	1.2744	1.0872	1.1224±0.1378	-0.134035	-0.144877	0.253177	-0.0086±0.2268
MCM3	-1.29424	-1.43844	-1.79994	-1.5109±0.2605	-0.935895	-1.02771	-1.13346	-1.0324±0.0989	0.543258	0.710291	0.63057	0.6280±0.0835
MPST	-0.213904	-0.48211	-0.234723	-0.3102±0.1492	0.440905	0.536169	0.459837	0.4790±0.0504	0.432125	0.417496	0.41076	0.4201±0.0109
LAMA1	3.92034	3.98943	3.85106	3.9203±0.0692	1.48989	1.62486	1.50652	1.5404±0.0736	0.74693	0.830733	0.786216	0.7880±0.0419
RPS12	-0.65463	-0.650118	-0.819894	-0.7082±0.0967	-0.676693	-0.537321	-0.753443	-0.6558±0.1096	0.0881184	0.112984	0.052126	0.0844±0.0306
BRD2	NA	NA	NA		NA	NA	NA		-1.83512	-2.34144	-2.22361	-2.1334±0.2649
YY1	-1.60592	-2.05392	-2.16299	-1.9409±0.2952	-0.554143	-0.428193	-1.29346	-0.7586±0.4675	-0.612315	-0.945836	-1.05045	-0.8695±0.2288
DNAJB1	-0.0270094	-1.06273	-0.213632	-0.4345±0.5520	0.310001	0.348589	0.11507	0.2579±0.1252	0.26311	0.0930281	0.134911	0.1637±0.0886
DNAJB2	-0.770457	-0.9103	NA	-0.8404±0.0989	-0.783897	-0.620919	-0.772245	-0.7257±0.0909	-0.984233	-1.04918	-1.10378	-1.0457±0.0598
ATP5F1A	1.83591	1.83587	1.7829	1.8182±0.0306	1.72759	1.74861	1.71615	1.7308±0.0165	1.5641	1.54146	1.58361	1.5631±0.0211
MT3	-2.95539	-4.13582	NA	-3.5456±0.8347	NA	NA	NA		-4.08431	-3.29864	-3.01963	-3.4675±0.5521
PSMA1	-0.0846437	-0.252127	-0.267034	-0.2013±0.1013	0.288672	0.291614	0.112471	0.2309±0.1026	0.151614	0.254177	0.231163	0.2123±0.0538
PSMA2	-1.0053	-0.745277	-0.773395	-0.8413±0.1427	0.121084	0.107816	-0.334836	-0.0353±0.2595	0.197707	0.0872028	0.0163488	0.1004±0.0914
PSMA3	0.187823	-0.677923	-0.719934	-0.4033±0.5124	0.578672	0.198448	-0.598625	0.0595±0.6008	0.496039	0.381794	0.571705	0.4832±0.0956
PSMA4	1.07395	1.09981	1.13866	1.1041±0.0326	0.97199	0.920732	0.302056	0.7316±0.3729	1.04361	0.884007	0.580197	0.8359±0.2354
MSN	-0.431363	-0.691401	-0.575218	-0.5660±0.1303	-0.232769	-0.203721	-0.270401	-0.2356±0.0334	0.187168	0.291921	0.261967	0.2470±0.0540
DDX6	0.455711	0.502818	0.414718	0.4577±0.0441	0.650925	0.610031	0.557203	0.6061±0.0470	0.353934	0.323846	0.392098	0.3566±0.0342
CTNNA2	-0.451501	-0.286434	-0.423887	-0.3873±0.0884	-0.687233	-0.77416	-0.994612	-0.8187±0.1584	-1.02581	-0.949496	-1.35925	-1.1115±0.2179
DNMT1	NA	NA	NA		-0.994587	-0.786016	NA	-0.8903±0.1475	NA	NA	NA
U2AF2	-0.702996	-0.713631	-0.845518	-0.7540±0.0794	-0.497706	-0.33538	-0.776101	-0.5364±0.2229	-0.577232	-0.275049	-0.458172	-0.4368±0.1522
RPL13	1.37368	1.24892	1.1115	1.2447±0.1311	1.75538	1.77667	1.55031	1.6941±0.1250	1.59386	1.70036	1.57604	1.6234±0.0672
ELAVL4	0.593072	0.502105	0.264245	0.4531±0.1698	0.644416	0.69385	0.732862	0.6904±0.0443	0.467876	0.387196	0.438161	0.4311±0.0408
IVD	NA	-1.53788	-2.56067	-2.0493±0.7232	-1.75766	-1.40808	-2.97363	-2.0465±0.8218	-0.823831	-0.922326	-1.54993	-1.0987±0.3939
S100A4	NA	NA	NA		NA	NA	NA		-0.407959	-0.42209	-0.257292	-0.3624±0.0913
HMGB2	-0.397134	-0.246155	-0.628071	-0.4238±0.1923	0.798436	0.677021	0.656165	0.7105±0.0768	0.88382	1.00319	0.794015	0.8937±0.1049
PTBP1	-0.906718	-0.921909	-0.82772	-0.8854±0.0506	-0.458187	-0.608499	-0.451266	-0.5060±0.0888	0.601762	0.595092	0.639003	0.6120±0.0237
TARS1	-0.386148	-0.46765	-0.407391	-0.4204±0.0423	-0.220429	-0.134721	0.193919	-0.0537±0.2187	-0.525435	-0.486121	-0.567412	-0.5263±0.0407
VARS1	0.166446	0.0727309	0.133568	0.1242±0.0475	0.35951	0.422084	0.261947	0.3478±0.0807	0.391478	0.505364	0.442326	0.4464±0.0571
EEF1G	0.743601	0.683772	0.636663	0.6880±0.0536	0.759214	0.745522	0.588515	0.6978±0.0948	0.754679	0.798103	0.749739	0.7675±0.0266
FKBP2	1.54124	1.54677	0.395725	1.1612±0.6630	2.09355	1.98934	2.09908	2.0607±0.0618	1.90967	1.89309	1.97403	1.9256±0.0428
CNTFR	-2.25449	-2.56728	NA	-2.4109±0.2212	-0.0853755	-0.0385148	-0.488141	-0.2040±0.2472	-2.6828	-2.18396	-3.40327	-2.7567±0.6130
STOM	NA	NA	NA		-2.33518	-3.13496	NA	-2.7351±0.5655	-1.76895	-1.82204	-2.03323	-1.8747±0.1398
AK4	0.905639	0.971528	NA	0.9386±0.0466	0.410405	1.29013	0.978654	0.8931±0.4461	1.29027	1.646	1.79943	1.5786±0.2612
YWHAQ	1.57025	0.867317	1.05018	1.1626±0.3647	0.0623163	0.0696203	0.304163	0.1454±0.1376	0.517946	0.547434	0.473627	0.5130±0.0372
MAPK3	-0.124347	0.0307743	-0.400521	-0.1647±0.2185	0.428265	0.352329	0.342113	0.3742±0.0471	0.561054	0.604984	0.459862	0.5420±0.0744
MARK3	0.468436	-0.160989	0.81355	0.3737±0.4941	-0.107577	0.0582079	0.1532	0.0346±0.1320	-0.442269	-0.356172	-0.345413	-0.3813±0.0531
ATP6V0C	0.78367	0.781568	0.715358	0.7602±0.0388	NA	NA	NA		-0.116342	NA	-0.779881	-0.4481±0.4692
CERS1	NA	NA	2.30544	2.3054	1.47012	1.54237	1.36128	1.4579±0.0912	1.82464	1.83819	1.80711	1.8233±0.0156
RPL10	-0.11018	-0.666739	-0.958096	-0.5783±0.4308	0.416467	0.354403	0.188882	0.3199±0.1176	0.113053	0.29473	-0.0439429	0.1213±0.1695
RPA1	-1.64952	NA	NA	-1.6495	-0.508397	-0.687986	-1.6188	-0.9384±0.5961	-0.114381	-0.340202	-0.189208	-0.2146±0.1150
APEX1	-0.230092	-0.429336	-0.789026	-0.4828±0.2833	0.582302	0.489761	0.517551	0.5299±0.0475	0.460315	0.453475	0.277404	0.3971±0.1037
CAD	-0.265275	-0.362781	-0.449837	-0.3593±0.0923	0.0828612	0.0870243	0.0153609	0.0617±0.0402	0.492997	0.48071	0.490246	0.4880±0.0064
CALR	-0.343338	0.191117	-0.447172	-0.1998±0.3425	-0.139954	-0.0824821	-0.0467613	-0.0897±0.0470	0.587089	0.549902	0.61006	0.5824±0.0304
MAP4	0.631536	0.839777	0.594748	0.6887±0.1321	0.667878	0.642832	0.653418	0.6547±0.0126	0.419265	0.549697	0.430828	0.4666±0.0722
CANX	0.736739	0.752978	0.591505	0.6937±0.0889	1.04012	1.03473	0.842312	0.9724±0.1127	1.00633	1.00322	0.932925	0.9808±0.0415
PSMB9	NA	NA	NA		NA	NA	NA		1.86227	1.77058	1.8186	1.8172±0.0459
PSMA5	0.101603	0.00895034	0.1277	0.0794±0.0624	-0.890236	-0.603519	-0.925302	-0.8064±0.1765	-0.0933411	-0.111386	-0.366342	-0.1904±0.1527
PSMB4	-0.0194518	-0.716854	NA	-0.3682±0.4931	0.0290943	-0.0657888	0.30825	0.0905±0.1944	-0.615572	-0.942312	-1.03779	-0.8652±0.2214
PSMB6	0.680222	0.665076	0.312872	0.5527±0.2079	0.503959	0.467629	0.46514	0.4789±0.0217	-0.0388429	-0.188977	-0.234219	-0.1540±0.1023
PSMB5	-1.87725	-1.65108	NA	-1.7642±0.1599	NA	-2.62357	-2.05791	-2.3407±0.4000	-1.02438	0.0376469	-1.2528	-0.7465±0.6886
GSTM2	0.0334074	0.271571	-1.07743	-0.2575±0.7200	1.46095	1.60919	1.58723	1.5525±0.0800	0.931192	1.15006	1.19905	1.0934±0.1426
ABCD3	-0.0653567	0.267341	NA	0.1010±0.2353	0.0569138	0.0885683	-0.316173	-0.0569±0.2251	0.212043	0.739211	0.218643	0.3900±0.3025
LOX	NA	NA	NA		0.264447	0.410328	0.730857	0.4685±0.2386	-0.399874	NA	NA	-0.3999
NDUFS1	-0.398899	-0.424398	-0.258282	-0.3605±0.0895	-1.07013	-0.824905	-0.782091	-0.8924±0.1554	-0.462969	-0.419355	-0.532987	-0.4718±0.0573
POLD1	-1.31629	-1.07581	-0.91285	-1.1016±0.2030	-0.53091	-0.831558	-0.985253	-0.7826±0.2311	-0.0177681	-0.150291	-0.0267805	-0.0649±0.0740
MAPK1	1.20901	1.19597	1.22857	1.2112±0.0164	1.36862	1.39267	1.23985	1.3337±0.0822	1.33569	1.35298	1.32287	1.3372±0.0151
GCA	0.164679	-0.305952	0.168766	0.0092±0.2729	0.261489	0.0595895	0.58349	0.3015±0.2642	0.86382	0.865255	0.989444	0.9062±0.0721
GRN	NA	NA	NA		NA	NA	NA		-2.29029	-2.69456	-2.35574	-2.4469±0.2170
LAP3	-0.772847	-0.749898	-0.76142	-0.7614±0.0115	-0.172264	-0.0211597	0.150472	-0.0143±0.1615	1.02229	0.938459	0.948962	0.9699±0.0457
GTF2E1	NA	-1.56092	-1.40731	-1.4841±0.1086	NA	NA	-1.67141	-1.6714	-1.0971	-1.15968	-1.16329	-1.1400±0.0372
TPP2	-0.126984	-0.349285	0.394089	-0.0274±0.3816	-0.48835	-0.921572	-0.314625	-0.5748±0.3126	0.336344	-0.788869	-0.905701	-0.4527±0.6859
IMPA1	0.0312629	-0.0775237	0.485504	0.1464±0.2987	0.351131	0.0650582	0.350901	0.2557±0.1651	0.120975	0.112188	-0.271279	-0.0127±0.2240
EPHB2	NA	NA	NA		NA	NA	0.169358	0.1694	NA	-4.40114	-4.0894	-4.2453±0.2204
MPG	-0.749468	-0.703584	-1.204	-0.8857±0.2766	-0.688557	-0.593433	-0.386946	-0.5563±0.1542	-0.203806	-0.120379	-0.450914	-0.2584±0.1719
TKT	1.0928	1.11087	0.983018	1.0622±0.0692	1.19802	1.20281	1.22377	1.2082±0.0137	1.40298	1.35446	1.35959	1.3723±0.0267
NOS1	2.17717	2.29332	2.49695	2.3225±0.1619	-0.689329	-0.0683268	0.120026	-0.2125±0.4235	-0.735232	-0.952632	-0.658895	-0.7823±0.1524
PML	-0.746274	0.475728	NA	-0.1353±0.8641	0.0527868	-0.196265	0.120678	-0.0076±0.1669	0.31975	0.401427	0.425306	0.3822±0.0554
EEF1D	-0.593905	-0.202597	-0.398843	-0.3984±0.1957	-0.149956	-0.0654899	0.0280824	-0.0625±0.0891	0.278616	0.370512	0.283628	0.3109±0.0517
CRABP1	-0.691532	-0.511806	-0.452402	-0.5519±0.1245	-2.06311	-1.61133	-2.00598	-1.8935±0.2460	-3.16542	-1.21993	-1.63189	-2.0057±1.0252
MARCKS	0.308355	0.230109	0.122532	0.2203±0.0933	0.161373	0.229557	0.156581	0.1825±0.0408	0.142263	0.0602708	0.255909	0.1528±0.0982
GNA11	1.01589	1.21818	0.823144	1.0191±0.1975	0.652406	0.708334	0.773908	0.7115±0.0608	0.740508	0.640847	0.685934	0.6891±0.0499
ALDH4A1	-0.694114	-1.22226	-0.63442	-0.8503±0.3235	-0.660582	-0.606633	-0.918192	-0.7285±0.1665	-0.0196946	-0.225331	-0.0103784	-0.0851±0.1215
ERP29	0.543962	0.636554	0.774583	0.6517±0.1161	0.913172	1.05935	1.07372	1.0154±0.0888	0.964813	0.9497	0.945096	0.9532±0.0103
PRDX6	0.424542	0.361975	0.231604	0.3394±0.0984	0.764086	0.820727	0.766398	0.7837±0.0321	1.09358	1.2462	1.22705	1.1889±0.0831
PRDX5	1.09766	1.11119	1.12384	1.1109±0.0131	0.836761	0.863309	0.889386	0.8632±0.0263	0.988738	0.832801	0.905806	0.9091±0.0780
DDT	0.978627	1.01262	1.04012	1.0105±0.0308	NA	0.681033	0.406671	0.5439±0.1940	0.430765	1.0753	-0.376137	0.3766±0.7272
PRDX3	0.666013	0.737248	0.629126	0.6775±0.0550	0.858165	0.860047	0.414054	0.7108±0.2570	0.832345	0.963014	0.957598	0.9177±0.0739
ATP5F1D	NA	NA	NA		NA	NA	NA		NA	-0.84071	NA	-0.8407
RPL12	0.744966	0.907244	0.816752	0.8230±0.0813	1.19829	1.2391	1.30414	1.2472±0.0534	1.37031	1.37084	1.36656	1.3692±0.0023
ECHS1	-0.484457	-0.328139	-0.758449	-0.5237±0.2178	-0.355495	-0.471924	-0.346309	-0.3912±0.0700	-0.248596	-0.194413	-0.142386	-0.1951±0.0531
CMPK1	-0.222438	-0.0789986	-0.339551	-0.2137±0.1305	0.12426	0.151337	-0.0493114	0.0754±0.1089	-0.159617	-0.0938893	-0.127025	-0.1268±0.0329
PEBP1	1.17677	1.33552	0.899656	1.1373±0.2206	0.898393	0.847932	0.738663	0.8283±0.0816	0.987107	1.03313	0.88986	0.9700±0.0731
PDIA3	0.54734	0.528802	0.401296	0.4925±0.0795	1.13645	1.1324	0.980878	1.0832±0.0887	1.39659	1.38374	1.35239	1.3776±0.0227
PPP2R1A	0.409211	0.363093	-0.0123087	0.2533±0.2312	0.39533	0.491095	0.311633	0.3994±0.0898	0.262763	0.235141	0.217274	0.2384±0.0229
PPIF	-1.1639	-0.53048	NA	-0.8472±0.4479	-0.0540002	-0.415484	-1.10565	-0.5250±0.5343	0.182625	0.0588349	-0.120314	0.0404±0.1523
NMT1	0.158967	0.110465	-0.107092	0.0541±0.1417	0.230856	0.106509	0.111357	0.1496±0.0704	0.602994	0.404002	0.344733	0.4506±0.1353
HMOX2	-0.448476	-0.851286	-1.13572	-0.8118±0.3453	-1.92762	NA	NA	-1.9276	-0.667519	-0.476957	-0.618352	-0.5876±0.0989
ADSS2	0.526903	0.694058	-0.25886	0.3207±0.5088	0.386876	0.355507	-0.0880408	0.2181±0.2656	0.614195	0.370852	0.645385	0.5435±0.1503
LRPAP1	NA	4.42523	NA	4.4252	-0.153343	-0.498486	0.615887	-0.0120±0.5705	0.844035	1.16757	-0.12776	0.6279±0.6742
ADSL	-2.07471	-1.8052	NA	-1.9400±0.1906	-1.74133	-1.61439	-1.88639	-1.7474±0.1361	-0.753374	-0.851495	-0.900424	-0.8351±0.0749
CLIP1	NA	NA	NA		-0.357627	-2.30587	NA	-1.3317±1.3776	-0.524584	-1.87995	0.560963	-0.6145±1.2229
SRI	0.221273	0.563765	0.52538	0.4368±0.1876	0.370267	0.467272	0.157922	0.3318±0.1582	1.1598	1.21971	1.12679	1.1688±0.0471
SERPINB1	NA	NA	NA		-1.96024	-0.445393	-0.845375	-1.0837±0.7850	-0.375256	-0.679889	-0.255096	-0.4367±0.2190
POLR2B	-1.64355	-0.95694	-1.33835	-1.3129±0.3440	-1.14137	-0.935843	-1.36113	-1.1461±0.2127	-0.877632	-0.892615	-1.00082	-0.9237±0.0672
LCN1	-1.14422	-0.959176	-1.29175	-1.1317±0.1666	NA	-2.64526	NA	-2.6453	-0.829594	-1.00749	-0.861747	-0.8996±0.0948
SDHA	-0.57459	-0.481981	-0.590421	-0.5490±0.0586	-1.06876	-0.919324	-0.879914	-0.9560±0.0996	-0.321477	-0.224432	-0.284849	-0.2769±0.0490
CORO1A	-0.210238	-0.442485	0.41369	-0.0797±0.4428	0.0962592	0.0191742	-0.144903	-0.0098±0.1232	-0.474411	-0.277077	-0.176745	-0.3094±0.1514
GDI1	1.3852	1.34704	1.05998	1.2641±0.1778	1.25632	1.2123	1.1365	1.2017±0.0606	0.807136	0.88627	0.830795	0.8414±0.0406
S100A7	NA	NA	NA		NA	NA	NA		-1.06479	-1.39323	-1.12952	-1.1958±0.1740
MAT2A	0.911914	0.831888	0.618638	0.7875±0.1516	0.711322	0.680896	0.431933	0.6081±0.1533	1.4668	1.44457	1.51584	1.4757±0.0365
PRKAR1B	-0.0768293	-0.0820445	-0.359423	-0.1728±0.1617	-0.554715	-0.690327	-0.861719	-0.7023±0.1538	-0.777755	-0.907998	-0.872713	-0.8528±0.0674
PRKAR2B	0.75585	0.777879	0.631264	0.7217±0.0791	0.470668	0.465127	0.216903	0.3842±0.1449	0.0552579	-0.0141811	0.166639	0.0692±0.0912
CPS1	-2.4712	-2.47772	-3.08101	-2.6766±0.3502	0.833015	0.85597	0.685191	0.7914±0.0927	0.166434	-0.0796469	-0.152302	-0.0218±0.1670
TIA1	0.603361	0.989775	1.0994	0.8975±0.2606	0.567003	0.714159	0.437592	0.5729±0.1384	0.966903	0.842926	0.865925	0.8919±0.0659
FMO3	NA	NA	NA		NA	-0.755884	NA	-0.7559	0.3448	0.345738	0.202115	0.2976±0.0827
DNAJA1	-0.735291	-0.557195	-1.19941	-0.8306±0.3316	-0.658121	-0.547136	-0.79818	-0.6678±0.1258	-0.57989	-0.536201	-0.566238	-0.5608±0.0224
AKT1	-0.419608	-0.207494	-0.427007	-0.3514±0.1247	-0.390693	-0.333183	0.360567	-0.1211±0.4181	-0.0308869	-0.102116	-0.133361	-0.0888±0.0525
UQCRC1	0.658735	0.660374	0.266025	0.5284±0.2272	0.445263	0.378972	0.246124	0.3568±0.1014	0.436489	0.44098	0.393913	0.4238±0.0260
HIBADH	NA	NA	NA		NA	NA	NA		-1.78105	NA	NA	-1.7811
ATIC	0.514737	0.263543	0.153253	0.3105±0.1853	0.396974	0.368881	0.426959	0.3976±0.0290	0.643707	0.729053	0.698492	0.6904±0.0432
HNRNPH3	0.147081	0.0284629	-0.231521	-0.0187±0.1936	0.443133	0.426829	0.353269	0.4077±0.0479	0.443525	0.438824	0.398216	0.4269±0.0249
HNRNPH1	0.737947	0.709988	0.468641	0.6389±0.1481	1.07255	1.09244	1.04525	1.0701±0.0237	1.16371	1.16817	1.16369	1.1652±0.0026
CASP14	-0.698668	-1.13651	-1.37417	-1.0698±0.3427	-3.10576	NA	NA	-3.1058	-0.0901931	-0.361147	-0.509007	-0.3201±0.2124
YWHAB	0.89191	0.850929	0.905208	0.8827±0.0283	0.0770103	-0.115226	-0.00452692	-0.0142±0.0965	0.359428	0.439029	0.337885	0.3788±0.0533
STIP1	-0.241178	-0.349247	-0.268248	-0.2862±0.0562	-0.234718	0.0391144	-0.269899	-0.1552±0.1692	0.185953	0.145969	0.128456	0.1535±0.0295
L1CAM	0.803146	0.932443	0.753844	0.8298±0.0922	-0.16322	-0.143939	-0.171324	-0.1595±0.0141	-0.450769	-0.426211	-0.478121	-0.4517±0.0260
PRDX2	1.94975	1.95288	1.83993	1.9142±0.0643	1.8902	1.93226	1.89569	1.9061±0.0229	2.05429	2.02789	1.92611	2.0028±0.0677
PYCR1	NA	-2.81181	NA	-2.8118	-1.53937	-1.81917	-1.49507	-1.6179±0.1757	-1.34714	-1.12194	-1.15493	-1.2080±0.1216
GBP1	NA	NA	NA		NA	NA	NA		0.280113	0.327095	0.511564	0.3729±0.1223
CTH	NA	NA	NA		NA	NA	0.672901	0.6729	NA	NA	1.16072	1.1607
RPL9	-0.670762	-0.822424	-0.67945	-0.7242±0.0852	-0.0422048	-0.0576078	-0.126232	-0.0753±0.0447	-0.180762	-0.219425	-0.517327	-0.3058±0.1842
ACSL1	-0.325162	-0.215908	-0.335396	-0.2922±0.0662	-1.13817	-0.956039	-1.58091	-1.2250±0.3214	0.0684855	0.308072	0.0744258	0.1503±0.1366
KIF5B	-0.643291	-0.852148	-0.799034	-0.7648±0.1086	-0.411911	-0.431105	-0.498706	-0.4472±0.0456	-0.582354	-0.636772	-0.555027	-0.5914±0.0416
CSTF2	0.50212	0.552222	0.0805005	0.3783±0.2591	1.19056	1.3071	0.966931	1.1549±0.1729	1.19708	1.28779	1.30835	1.2644±0.0592
LSP1	NA	NA	NA		NA	NA	NA		-0.965776	-1.2038	-0.938725	-1.0361±0.1459
DUT	-0.579976	0.0982012	-0.52328	-0.3350±0.3762	0.371203	0.760915	0.440211	0.5241±0.2080	0.280978	0.155879	0.246556	0.2278±0.0646
GUCY1A2	-1.39651	-1.47441	-1.9806	-1.6172±0.3171	-0.88445	-1.13731	-0.989747	-1.0038±0.1270	-2.27956	-2.08099	-2.69007	-2.3502±0.3106
MCM4	-1.12858	-1.03773	-1.97023	-1.3788±0.5142	-0.784746	-1.01508	-1.00697	-0.9356±0.1307	0.0651099	0.0184143	0.0905133	0.0580±0.0366
MCM5	-1.31486	-1.76042	-1.97323	-1.6828±0.3360	-1.50446	-2.25561	-1.15102	-1.6370±0.5641	-0.0412057	-0.0503091	0.107724	0.0054±0.0887
MCM7	-0.108178	-0.00557437	-0.456948	-0.1902±0.2366	-0.324375	-0.304459	-0.262589	-0.2971±0.0315	1.21696	1.23576	1.21832	1.2237±0.0105
GALNS	NA	NA	NA		0.0954115	-0.274899	-0.0530292	-0.0775±0.1864	0.0895973	0.240006	0.301365	0.2103±0.1090
SHMT1	-0.770983	NA	NA	-0.771	0.000581216	-0.464762	-0.876758	-0.4470±0.4389	0.654724	0.639794	0.736784	0.6771±0.0522
SHMT2	0.16989	0.0543323	0.202044	0.1421±0.0777	0.242604	0.144667	0.164236	0.1838±0.0518	0.985505	0.928175	0.979841	0.9645±0.0316
GABRA3	-0.770284	-0.810982	-0.773041	-0.7848±0.0227	-1.78831	NA	NA	-1.7883	-1.73989	-1.87347	-1.9556	-1.8563±0.1089
HSPA4	-0.151951	-0.0940839	-0.326036	-0.1907±0.1207	0.0499083	0.148683	0.00769844	0.0688±0.0724	0.11767	-0.0929766	-0.109249	-0.0282±0.1266
PRSS3	3.65744	4.46904	2.25692	3.4611±1.1191	-0.0756983	0.096799	-0.121273	-0.0334±0.1150	3.14283	3.01725	3.07316	3.0777±0.0629
GPC1	0.361356	0.34097	0.0269526	0.2431±0.1875	-0.137855	-0.0434431	-0.0846706	-0.0887±0.0473	0.262786	0.348245	0.386203	0.3324±0.0632
PFN2	1.62494	1.63671	1.41887	1.5602±0.1225	0.814804	0.889908	0.809263	0.8380±0.0450	0.938626	1.09039	1.04328	1.0241±0.0777
CTNNA1	-0.402723	-0.506402	-0.378282	-0.4291±0.0680	-1.12224	-1.18166	-1.37579	-1.2266±0.1326	-0.0733205	-0.0754605	-0.134638	-0.0945±0.0348
CTNNB1	0.106821	0.0220939	-0.0731138	0.0186±0.0900	-0.00994655	-0.0741191	-0.00800315	-0.0307±0.0376	-0.0673561	-0.0940195	-0.00757225	-0.0563±0.0443
BMI1	4.62953	4.47308	3.63869	4.2471±0.5327	NA	0.596921	1.06297	0.8299±0.3295	3.13734	3.99235	4.0685	3.7327±0.5170
PHB	0.576953	0.636958	0.360146	0.5247±0.1456	0.532236	0.534436	0.471666	0.5128±0.0356	0.848786	0.728017	0.755079	0.7773±0.0634
SERPINB6	-3.21448	NA	NA	-3.2145	-3.94302	-3.81221	-3.21493	-3.6567±0.3882	-1.12554	-1.58907	-1.72538	-1.4800±0.3144
RDX	0.533352	0.167585	0.376551	0.3592±0.1835	0.500574	0.432982	0.634357	0.5226±0.1025	0.987134	1.07299	1.01717	1.0258±0.0436
RPA3	0.0154937	-0.256623	0.00590463	-0.0784±0.1544	1.59777	1.52863	0.689274	1.2719±0.5057	0.715454	0.875042	1.02543	0.8720±0.1550
RFC4	-1.32688	-0.0323782	NA	-0.6796±0.9154	0.703464	0.72565	0.49468	0.6413±0.1274	0.822457	0.59046	0.986071	0.7997±0.1988
RFC2	-2.3936	-1.09618	-0.230666	-1.2401±1.0886	-0.639173	-0.487403	-0.716901	-0.6145±0.1167	0.625313	0.309623	0.347452	0.4275±0.1724
RFC1	NA	NA	NA		-3.23322	NA	NA	-3.2332	-1.57459	NA	-2.31617	-1.9454±0.5244
RPL22	-1.71779	-2.77462	-1.01182	-1.8347±0.8872	-0.5762	-0.687968	-0.846493	-0.7036±0.1358	-0.516588	-0.607531	-0.704788	-0.6096±0.0941
GTF2F1	-1.04902	-1.09971	-0.646644	-0.9318±0.2482	-0.793082	-0.724741	-1.18147	-0.8998±0.2463	-0.327607	-0.454729	0.00399285	-0.2594±0.2368
SPR	-3.4437	NA	NA	-3.4437	-3.62196	-3.07267	NA	-3.3473±0.3884	-1.84518	-1.63053	-1.51962	-1.6651±0.1655
IDUA	-0.288958	NA	NA	-0.289	0.750296	0.634492	0.656005	0.6803±0.0616	0.986916	1.08593	1.157	1.0766±0.0854
KRT9	0.335292	0.221959	0.13313	0.2301±0.1013	0.210144	0.168838	0.0337973	0.1376±0.0922	0.192305	0.277046	0.16346	0.2109±0.0590
FBN1	-1.74971	-1.4735	NA	-1.6116±0.1953	1.67054	1.7652	1.74357	1.7264±0.0496	2.07052	1.94714	1.9819	1.9999±0.0636
FBN2	NA	NA	NA		-1.13788	-2.1143	-0.762786	-1.3383±0.6977	-0.386576	-0.251927	-0.349753	-0.3294±0.0696
AGL	-0.90393	-0.777017	-0.774142	-0.8184±0.0741	-0.485132	-0.451101	-0.412593	-0.4496±0.0363	-0.864382	-0.922199	-0.860439	-0.8823±0.0346
MYH9	-0.54228	-0.876301	-0.382277	-0.6003±0.2521	-0.0151402	-0.0148012	-0.22734	-0.0858±0.1226	0.0638603	0.0849241	-0.0604804	0.0294±0.0786
MYH10	0.204202	0.209083	0.0740979	0.1625±0.0766	0.255733	0.305308	0.186511	0.2492±0.0597	0.163182	0.12419	0.0988027	0.1287±0.0324
COPB2	0.230351	0.431552	0.106108	0.2560±0.1642	-0.13359	-0.155092	-0.409455	-0.2327±0.1534	-0.125389	-0.153703	-0.100964	-0.1267±0.0264
ADD1	0.368558	0.285055	0.0796645	0.2444±0.1487	-0.0434714	0.285107	-0.0528162	0.0629±0.1925	0.347595	0.237754	0.348243	0.3112±0.0636
ADD2	0.31124	0.170612	0.324127	0.2687±0.0852	0.266467	0.322218	0.192445	0.2604±0.0651	0.0907302	0.0918849	0.0468183	0.0765±0.0257
BSG	0.793618	1.22412	0.784789	0.9342±0.2511	0.976896	0.950047	0.857597	0.9282±0.0626	1.13082	1.09293	1.1046	1.1095±0.0194
FUS	0.751691	0.464147	-0.378919	0.2790±0.5876	0.926614	1.16069	0.743634	0.9436±0.2090	1.02114	1.08587	1.03134	1.0461±0.0348
NUP214	-0.404509	-0.454761	-0.430143	-0.4298±0.0251	-0.34204	-0.484301	-0.395472	-0.4073±0.0719	-0.394334	-0.25722	0.138306	-0.1711±0.2766
DEK	1.20568	1.21429	1.25169	1.2239±0.0245	1.14975	1.22502	1.16162	1.1788±0.0405	1.6599	1.35803	1.47194	1.4966±0.1524
SOX5	-2.5002	-2.9773	-2.50318	-2.6602±0.2746	-0.498	-0.521035	-0.456281	-0.4918±0.0328	-0.310746	-0.32698	-0.45474	-0.3642±0.0789
GLRX	-0.451731	-0.438884	-0.334086	-0.4082±0.0645	0.534112	0.374705	0.545077	0.4846±0.0954	0.0718404	0.176697	0.109051	0.1192±0.0532
PPM1A	-0.278815	-0.642087	0.294141	-0.2089±0.4720	-0.615048	-0.800227	-0.865422	-0.7602±0.1299	-0.480697	-0.121885	-0.339482	-0.3140±0.1808
KRT2	0.672375	0.668432	0.471173	0.6040±0.1150	-0.100935	-0.118123	-0.155041	-0.1247±0.0276	0.26384	0.246378	0.244431	0.2515±0.0107
HMGCL	NA	NA	NA		NA	0.903458	NA	0.9035	NA	NA	NA
PSMC2	-0.244014	-0.2936	-0.259837	-0.2658±0.0253	-0.224368	-0.294629	-0.420028	-0.3130±0.0991	-0.365035	-0.225017	-0.376885	-0.3223±0.0845
SLC16A2	0.327586	0.312345	0.451272	0.3637±0.0762	NA	NA	NA		-1.23927	-1.62755	-1.17321	-1.3467±0.2455
ARL3	-0.457908	-0.238331	-0.244646	-0.3136±0.1250	-0.359722	-0.58599	-0.365808	-0.4372±0.1289	-0.234899	-0.155985	-0.177213	-0.1894±0.0408
MAP2K2	-1.27144	-1.06632	-1.67766	-1.3385±0.3111	-3.60534	-3.66197	-5.10085	-4.1227±0.8476	-1.55566	-1.57235	-1.60938	-1.5791±0.0275
ATP5F1C	0.92771	1.0341	1.07973	1.0138±0.0780	0.921641	1.04891	0.958156	0.9762±0.0655	0.71429	0.779457	0.793867	0.7625±0.0424
ATP6V1E1	-0.0771527	-0.056953	-0.241568	-0.1252±0.1013	0.0307776	0.23685	0.288054	0.1852±0.1362	-0.376441	-0.246021	-0.257125	-0.2932±0.0723
CPOX	-0.706132	NA	NA	-0.7061	NA	NA	NA		-0.665196	-0.591458	-1.11972	-0.7921±0.2861
RPL4	-0.0784959	-0.195657	0.0771441	-0.0657±0.1369	0.115574	0.146319	-0.00866092	0.0844±0.0821	0.559363	0.581848	0.608006	0.5831±0.0243
NUDT1	-0.989003	NA	NA	-0.989	-1.00202	NA	-2.59825	-1.8001±1.1287	-0.215985	-0.17885	-1.05558	-0.4835±0.4958
LONP1	-0.896013	-0.787259	-1.16394	-0.9491±0.1939	-0.440022	-0.513388	-0.346807	-0.4334±0.0835	-0.579983	-0.521966	-0.559222	-0.5537±0.0294
PGM1	-2.26156	-2.09053	-1.90681	-2.0863±0.1774	-1.70298	-1.96745	-1.79219	-1.8209±0.1345	-1.35148	-1.1955	-1.26237	-1.2698±0.0783
PPP1CC	NA	NA	-1.69293	-1.6929	-3.258	-2.45188	NA	-2.8549±0.5700	-1.85692	-1.17753	-1.38727	-1.4739±0.3479
GNL1	0.283855	0.0676723	-0.0786118	0.0910±0.1824	0.344077	0.30546	0.24164	0.2971±0.0517	-0.0617512	-0.0450638	-0.0409307	-0.0492±0.0110
POLR2I	0.871512	0.700807	0.855101	0.8091±0.0942	1.86983	1.68536	1.97734	1.8442±0.1477	1.29393	1.41198	1.33092	1.3456±0.0604
DLST	-0.191354	-0.0538438	-0.129474	-0.1249±0.0689	-0.177629	-0.167817	-0.380308	-0.2419±0.1200	-0.157392	-0.295195	-0.0991802	-0.1839±0.1007
GPX4	-0.189735	-0.234519	-0.817831	-0.4140±0.3504	-0.81921	-0.845561	0.00796768	-0.5523±0.4854	-0.178113	-0.196945	-0.25733	-0.2108±0.0414
HSD17B2	NA	NA	NA		NA	NA	NA		-0.974515	-0.811691	-1.093	-0.9597±0.1412
SRP14	-0.475331	-0.31492	-0.863312	-0.5512±0.2820	-0.059821	0.0645969	-0.084433	-0.0266±0.0799	-0.0840505	-0.0652944	-0.0544328	-0.0679±0.0150
HPCAL1	-0.610323	-0.425921	-1.3336	-0.7899±0.4798	-0.736495	-0.33022	-0.892346	-0.6530±0.2902	-0.843753	-0.993178	-0.792885	-0.8766±0.1041
FDFT1	-0.256665	-0.0602581	-0.424918	-0.2473±0.1825	0.78173	0.566446	0.640944	0.6630±0.1093	0.749827	0.734726	0.665453	0.7167±0.0450
TAGLN2	-0.47327	-0.536893	-0.435365	-0.4818±0.0513	-0.072923	-0.186662	-0.0405938	-0.1001±0.0767	1.21637	1.15495	1.23179	1.2010±0.0407
TALDO1	-0.628062	-0.560416	-0.631626	-0.6067±0.0401	-0.14477	-0.182686	-0.121312	-0.1496±0.0310	0.257112	0.194932	0.276907	0.2430±0.0428
SNCA	-1.72401	-2.45951	-1.88514	-2.0229±0.3866	-0.144806	-0.351313	-0.651909	-0.3827±0.2550	-0.605028	-0.939932	-1.10061	-0.8819±0.2528
ETFB	-0.735998	-0.54631	-0.449946	-0.5774±0.1455	0.510727	0.365203	0.222902	0.3663±0.1439	0.309493	0.336218	0.108883	0.2515±0.1243
RBMX	0.419404	0.207819	0.249496	0.2922±0.1121	0.554799	0.417212	0.441941	0.4713±0.0733	0.744137	0.824502	0.824383	0.7977±0.0464
ATP6V1A	0.58922	0.437989	0.403029	0.4767±0.0990	0.223158	0.274959	0.358222	0.2854±0.0681	-0.0793972	-0.0161678	-0.0868377	-0.0608±0.0388
HSPA9	1.18639	1.14288	1.13876	1.1560±0.0264	1.38573	1.41415	1.22639	1.3421±0.1012	1.31822	1.3354	1.31832	1.3240±0.0099
EIF4A3	-0.607164	-0.780255	-1.21263	-0.8667±0.3118	-0.502919	-0.27293	-0.442448	-0.4061±0.1192	-0.509581	-0.313827	-0.67248	-0.4986±0.1796
RPS19	-0.770829	-0.536597	-0.914986	-0.7408±0.1910	-0.00480573	-0.0321806	-0.05324	-0.0301±0.0243	0.146295	0.239072	0.070606	0.1520±0.0844
RPL3	0.454419	0.577881	0.823423	0.6186±0.1878	1.02017	1.0574	1.06875	1.0488±0.0254	0.931224	0.881086	0.737511	0.8499±0.1005
COL15A1	NA	NA	NA		-0.0611401	-0.881899	-0.639723	-0.5276±0.4217	NA	-2.823	-2.56885	-2.6959±0.1797
COL18A1	-0.368107	-0.389663	-0.795944	-0.5179±0.2410	1.25663	1.26224	1.12647	1.2151±0.0768	1.00832	1.32449	1.22926	1.1874±0.1622
DDOST	0.0239738	-0.0080997	0.114982	0.0436±0.0638	0.556752	0.543123	0.556314	0.5521±0.0077	0.576283	0.544202	0.507549	0.5427±0.0344
ANP32A	0.625761	0.648795	0.600552	0.6250±0.0241	1.50245	1.5348	1.31194	1.4497±0.1204	1.35908	1.2698	1.2698	1.2996±0.0515
FEN1	-1.14099	-2.08784	-1.64038	-1.6231±0.4737	-1.40836	-1.33828	-1.54631	-1.4310±0.1058	-0.619511	-0.593752	-0.698003	-0.6371±0.0543
CAPG	-1.92455	-1.97172	NA	-1.9481±0.0334	0.0759217	-0.177962	0.0541809	-0.0160±0.1407	0.838216	0.856277	0.95146	0.8820±0.0608
CAP2	0.200538	0.395299	0.559111	0.3850±0.1795	-0.842778	-0.79848	-1.04842	-0.8966±0.1334	-0.27923	-0.314952	-0.575189	-0.3898±0.1616
DCT	NA	NA	NA		-3.98734	NA	NA	-3.9873	0.630477	0.537885	0.668725	0.6124±0.0673
TXLNA	-1.57246	NA	NA	-1.5725	-2.18615	-2.84496	NA	-2.5156±0.4658	-1.21207	-0.732369	-0.718947	-0.8878±0.2809
CCT6A	0.249025	0.12091	0.0623339	0.1441±0.0955	0.49233	0.484036	0.487839	0.4881±0.0042	0.276695	0.334737	0.278414	0.2966±0.0330
PBX2	NA	-1.49306	NA	-1.4931	NA	NA	NA		-0.0683052	-0.150086	0.245101	0.0089±0.2086
RPL13A	0.279083	0.424205	0.302192	0.3352±0.0780	1.12054	1.06501	0.930128	1.0386±0.0979	1.23655	1.13692	1.10714	1.1602±0.0678
MDH1	1.08089	1.17614	1.05368	1.1036±0.0643	0.841179	0.699177	0.621469	0.7206±0.1114	0.867609	0.864535	0.800549	0.8442±0.0379
MDH2	1.60832	1.54916	1.51829	1.5586±0.0457	1.13467	1.14874	0.957813	1.0804±0.1064	1.35358	1.30413	1.34374	1.3338±0.0262
HADHA	0.321718	0.0622359	-0.895461	-0.1705±0.6411	-0.112888	0.137061	0.162165	0.0621±0.1521	0.794208	0.768245	0.752713	0.7717±0.0210
PMEL	-4.93976	NA	NA	-4.9398	-0.848223	-0.707439	-0.853892	-0.8032±0.0830	3.25943	3.23333	3.38496	3.2926±0.0811
EIF2S3	-0.447333	-0.617464	-0.670389	-0.5784±0.1165	-0.416254	-0.14518	-0.705394	-0.4223±0.2802	-0.0670196	-0.0660348	-0.151662	-0.0949±0.0492
CD200	1.35259	1.45552	1.34158	1.3832±0.0628	-0.581403	-0.384619	-0.598364	-0.5215±0.1188	0.44984	0.488136	0.41382	0.4506±0.0372
PRPH	-0.954573	1.32208	NA	0.1838±1.6098	0.714541	-0.443269	-3.69105	-1.1399±2.2839	1.11123	1.07046	-0.343575	0.6127±0.8284
BUD31	-1.92993	NA	NA	-1.9299	-1.36633	-1.3523	-1.74045	-1.4864±0.2202	-1.26238	-1.60802	-1.50012	-1.4568±0.1768
NAA10	NA	NA	NA		-0.202607	-0.134035	-0.203033	-0.1799±0.0397	NA	NA	NA
PPP1R2	NA	NA	NA		-0.684163	-0.877996	-0.178702	-0.5803±0.3610	-1.10291	NA	NA	-1.1029
CSK	0.298399	0.139256	0.424923	0.2875±0.1431	0.00200203	0.0508442	-0.186797	-0.0447±0.1255	0.0215636	0.0324347	0.110572	0.0549±0.0486
GARS1	-0.121302	-0.236184	-0.338385	-0.2320±0.1086	-0.491673	-0.427046	-0.473306	-0.4640±0.0333	-0.247105	-0.459848	-0.398613	-0.3685±0.1095
IARS1	-0.231801	-0.577522	-0.6504	-0.4866±0.2236	-0.399492	-0.197707	-0.147318	-0.2482±0.1334	-0.247506	-0.170035	-0.127169	-0.1816±0.0610
EIF1	NA	NA	2.30839	2.3084	1.48238	1.42141	0.778338	1.2274±0.3901	NA	NA	NA
PRKCI	NA	NA	NA		-1.43675	-0.402569	-0.39357	-0.7443±0.5997	NA	NA	NA
ACTR1B	-0.492924	-0.757326	-0.250682	-0.5003±0.2534	-1.50811	-1.61724	-1.30002	-1.4751±0.1612	-0.668355	-0.624364	-0.380653	-0.5578±0.1550
ECI1	-0.319514	-0.531514	-0.31102	-0.3873±0.1249	-0.56026	-0.732058	-0.889296	-0.7272±0.1646	0.398166	0.339155	0.424861	0.3874±0.0439
TMPO	0.794897	0.765151	0.678964	0.7463±0.0602	1.28536	1.33526	1.23255	1.2844±0.0514	1.4182	1.46256	1.44186	1.4409±0.0222
STAT1	-2.19441	-1.54648	-1.05422	-1.5984±0.5719	-0.909291	-0.85783	-1.61988	-1.1290±0.4259	2.12654	2.0203	2.11946	2.0888±0.0594
GRIA1	NA	NA	NA		-0.0761389	-0.0652646	-0.110257	-0.0839±0.0235	NA	NA	NA
MTREX	-2.44628	-1.47254	-1.77978	-1.8995±0.4978	-0.916484	-1.01381	-1.44632	-1.1255±0.2820	-0.881101	-0.788002	-0.748259	-0.8058±0.0682
MTOR	0.692535	0.430825	0.409606	0.5110±0.1576	-0.276783	0.234451	-0.621419	-0.2213±0.4306	0.44649	0.354435	0.442321	0.4144±0.0520
CASP3	-0.579652	-0.56125	-1.63085	-0.9239±0.6123	-1.01516	-0.274688	-0.0648286	-0.4516±0.4992	-0.70714	-0.700424	-0.615389	-0.6743±0.0511
RPS27	NA	NA	NA		-1.16394	0.0386334	-1.24453	-0.7899±0.7187	-1.04126	NA	NA	-1.0413
ABL2	NA	NA	NA		-1.87485	-1.05215	NA	-1.4635±0.5817	NA	NA	-1.17871	-1.1787
LRPPRC	-0.486343	-0.166195	-0.480857	-0.3778±0.1833	-0.559675	-0.513404	-0.718568	-0.5972±0.1076	-0.369469	-0.365563	-0.445251	-0.3934±0.0449
ACAA2	NA	NA	NA		0.36976	0.501182	0.530502	0.4671±0.0856	0.546324	-0.561244	-2.10249	-0.7058±1.3303
RPL35	0.219697	-0.207502	-0.328527	-0.1054±0.2880	1.60173	1.62633	1.44991	1.5593±0.0956	1.01859	1.06381	0.792586	0.9583±0.1453
PRCP	NA	-0.169919	-1.26303	-0.7165±0.7729	-0.34559	-0.101507	0.0935139	-0.1179±0.2200	0.138182	0.191201	0.0501339	0.1265±0.0713
NSG1	-1.16104	-0.979561	-0.831053	-0.9906±0.1653	NA	NA	NA		-2.75197	-3.0198	-2.66333	-2.8117±0.1856
SLC1A3	-0.939277	-1.18958	-1.23422	-1.1210±0.1590	-1.31181	-1.3811	-1.36326	-1.3521±0.0360	-0.788887	-0.9615	-0.88403	-0.8781±0.0865
PAFAH1B1	0.224451	-1.04608	-0.9947	-0.6054±0.7192	-0.136949	-0.0838965	-0.199248	-0.1400±0.0577	-0.933994	-0.811018	-1.2329	-0.9926±0.2170
DCC	-0.500947	-0.594898	-1.12036	-0.7387±0.3338	0.683496	0.501791	0.498296	0.5612±0.1059	-0.413837	-0.663686	-0.604538	-0.5607±0.1306
CRAT	NA	-2.67272	NA	-2.6727	-1.68582	-1.41821	-1.40824	-1.5041±0.1575	-0.2325	-2.43145	-2.85206	-1.8387±1.4068
MATR3	0.921213	0.913858	0.854245	0.8964±0.0367	1.1662	1.12553	1.00684	1.0995±0.0828	1.1205	1.15294	1.06866	1.1140±0.0425
MSH2	-1.87794	-1.03528	NA	-1.4566±0.5959	-1.16695	-1.72029	NA	-1.4436±0.3913	-0.207309	-0.0797534	-0.410308	-0.2325±0.1667
GPD2	-0.380246	-0.333305	-0.26811	-0.3272±0.0563	-0.473393	-0.409497	-0.549638	-0.4775±0.0702	-0.410746	-0.523304	-0.463401	-0.4658±0.0563
SSR1	NA	NA	NA		0.729041	0.614416	0.694671	0.6794±0.0588	1.43636	1.14959	NA	1.2930±0.2028
RANBP1	0.0441873	-0.271692	-0.182565	-0.1367±0.1629	0.0207795	0.408475	-0.250455	0.0596±0.3312	0.359582	0.275923	0.523213	0.3862±0.1258
NAMPT	2.97105	2.94291	2.91483	2.9429±0.0281	2.81449	2.92995	3.02689	2.9238±0.1063	3.33921	3.20875	3.33833	3.2954±0.0751
PSMC4	-0.123857	-0.250598	-0.425434	-0.2666±0.1514	0.153035	0.121269	0.127017	0.1338±0.0169	0.0058761	0.03133	-0.138941	-0.0339±0.0918
VDAC2	1.03664	1.08629	0.992419	1.0384±0.0470	0.65719	0.696775	0.565975	0.6400±0.0671	0.816563	0.681034	0.764532	0.7540±0.0684
CBX5	-2.09772	-1.63603	-2.09513	-1.9430±0.2658	-1.35836	-1.33833	-1.36053	-1.3524±0.0122	-0.948218	-1.10468	-1.10864	-1.0538±0.0915
USP5	-0.0344988	-0.161162	-0.0402758	-0.0786±0.0715	-0.150686	0.0336117	-0.133695	-0.0836±0.1019	-0.0485683	-0.115332	-0.147047	-0.1036±0.0503
MAPK8	NA	NA	NA		-1.59198	-1.79069	NA	-1.6913±0.1405	NA	-0.305373	NA	-0.3054
MAP2K4	-0.297433	-0.18018	-0.91853	-0.4654±0.3968	0.181551	0.298673	0.268048	0.2494±0.0607	-0.414876	-0.25143	-0.299188	-0.3218±0.0840
PHKA2	NA	NA	NA		0.919459	0.855421	0.372131	0.7157±0.2992	0.0130181	0.109518	-0.22894	-0.0355±0.1744
RANGAP1	-0.266417	-0.143496	0.18817	-0.0739±0.2351	-0.230067	-0.252468	-0.424421	-0.3023±0.1063	-0.108467	-0.0959255	-0.218688	-0.1410±0.0675
NOP2	-1.71271	-0.147541	-0.729861	-0.8634±0.7911	-0.828196	-1.33659	-1.4533	-1.2060±0.3324	-0.819403	-0.700508	-0.680832	-0.7336±0.0750
ATRX	NA	NA	NA		-2.0299	0.0204662	NA	-1.0047±1.4498	-0.545374	-0.677565	-0.744241	-0.6557±0.1012
CRK	-0.0837363	-0.0114608	-0.58444	-0.2265±0.3120	0.0995561	-0.100836	-0.0682642	-0.0232±0.1075	-0.141447	-0.139693	-0.141554	-0.1409±0.0010
CRKL	0.292541	0.15637	0.168556	0.2058±0.0753	0.676556	0.873072	0.657951	0.7359±0.1192	0.559186	0.591749	0.622787	0.5912±0.0318
BAG6	-1.22646	-0.271293	-1.80635	-1.1014±0.7751	-0.100468	-0.282613	-0.981837	-0.4550±0.4653	-0.13888	-0.279856	-0.135478	-0.1847±0.0824
NSF	0.658092	0.655046	0.494071	0.6024±0.0938	0.225328	0.316144	0.202023	0.2478±0.0603	-0.0592363	-0.0417588	-0.190588	-0.0972±0.0814
RPL27A	0.762551	0.663071	0.55617	0.6606±0.1032	1.62903	1.62173	1.596	1.6156±0.0173	1.56584	1.51954	1.46783	1.5177±0.0490
RPL5	-0.790268	-0.724974	-1.40045	-0.9719±0.3726	0.588031	0.203542	0.33008	0.3739±0.1960	0.260511	0.245691	0.142815	0.2163±0.0641
RPL21	-0.0687772	-0.399056	-0.513545	-0.3271±0.2309	0.36385	0.280704	0.313213	0.3193±0.0419	0.45559	0.357232	0.287378	0.3667±0.0845
RPL28	-0.430534	-0.230531	-0.705024	-0.4554±0.2382	0.0301054	-0.294199	0.0310075	-0.0777±0.1875	0.0937567	-0.0989639	-0.136638	-0.0473±0.1236
RPS9	0.994189	0.939176	0.155337	0.6962±0.4692	1.00627	0.969107	1.03988	1.0051±0.0354	1.45971	1.51516	1.36722	1.4474±0.0747
RPS5	-0.150562	0.0759796	-0.10088	-0.0585±0.1191	0.740955	0.717594	0.686987	0.7152±0.0271	0.762843	0.680627	0.722681	0.7221±0.0411
RPS10	0.264864	0.109012	-0.912516	-0.1795±0.6395	-0.460284	-0.393604	-0.803238	-0.5524±0.2198	0.253659	0.375613	0.360333	0.3299±0.0664
MAP1B	1.01037	0.988446	0.965623	0.9881±0.0224	0.574246	0.534335	0.451756	0.5201±0.0625	0.543633	0.561414	0.557363	0.5541±0.0093
GNPDA1	0.24608	0.146275	0.455092	0.2825±0.1576	0.5264	0.625229	0.484659	0.5454±0.0722	0.633114	0.659776	0.706792	0.6666±0.0373
IQGAP1	-0.566779	-0.300788	-1.33812	-0.7352±0.5388	0.970252	0.897938	0.931033	0.9331±0.0362	1.48363	1.47419	1.49515	1.4843±0.0105
HAAO	-4.09107	NA	NA	-4.0911	0.0134531	0.1524	0.108663	0.0915±0.0710	-2.5502	-2.33204	-1.94665	-2.2763±0.3056
STT3A	-0.612279	-1.22313	NA	-0.9177±0.4319	-0.192896	-0.146691	-0.185936	-0.1752±0.0249	-0.454966	-0.843204	-0.581371	-0.6265±0.1980
RABIF	1.59907	1.7113	-0.307453	1.0010±1.1345	1.78361	1.9016	2.05278	1.9127±0.1349	1.39665	1.2676	1.30356	1.3226±0.0666
CAPZA2	-0.774152	-0.596491	-1.05555	-0.8087±0.2315	-0.058575	-0.483165	-0.0936036	-0.2118±0.2357	-0.243904	-0.197265	-0.103063	-0.1814±0.0717
CAPZB	-0.116238	-0.458831	-0.299722	-0.2916±0.1714	-0.557817	-0.492042	-0.649677	-0.5665±0.0792	-0.201019	-0.251325	-0.157176	-0.2032±0.0471
QARS1	-0.230959	-0.329153	-0.504923	-0.3550±0.1388	-0.213457	0.0467901	-0.111905	-0.0929±0.1312	0.261014	0.0555156	0.158491	0.1583±0.1027
RPL29	-0.485037	-0.126437	0.0477143	-0.1879±0.2716	0.646741	0.662788	0.503002	0.6042±0.0880	0.528426	0.366114	0.366191	0.4202±0.0937
LGALS7	NA	NA	NA		NA	NA	-0.661086	-0.6611	0.194843	0.583766	-0.244002	0.1782±0.4141
UQCRFS1	1.32421	1.33304	1.55745	1.4049±0.1322	1.72385	1.84782	1.66833	1.7467±0.0919	1.32402	1.2366	1.27418	1.2783±0.0439
ATP5PO	0.945109	0.96466	1.01364	0.9745±0.0353	0.955533	0.972491	0.808388	0.9121±0.0902	0.71769	0.653317	0.714694	0.6952±0.0363
PREP	-0.787085	-0.699426	-2.71454	-1.4004±1.1390	-0.230359	-0.560884	-0.185436	-0.3256±0.2050	-0.602416	-1.1417	-1.39969	-1.0479±0.4068
PIP4K2A	-0.281644	-0.2966	-1.03773	-0.5387±0.4323	-0.650043	-0.872944	-1.15968	-0.8942±0.2555	-0.677987	-0.669166	-0.790944	-0.7127±0.0679
SOX2	NA	NA	NA		-2.41089	-2.2199	-1.97159	-2.2008±0.2203	-1.20437	-0.994726	-1.32623	-1.1751±0.1677
ARCN1	-1.46103	-1.39965	-1.87486	-1.5785±0.2585	-0.667867	-0.673646	-0.659439	-0.6670±0.0071	-0.672585	-0.592848	-0.657446	-0.6410±0.0423
LSS	1.01484	0.968547	0.597333	0.8602±0.2289	0.696891	0.665595	0.643442	0.6686±0.0269	0.957365	0.959987	0.896275	0.9379±0.0361
GCLC	NA	NA	NA		NA	-1.93592	NA	-1.9359	NA	0.231405	NA	0.2314
PSMD8	-1.33018	-0.110074	-0.590215	-0.6768±0.6146	0.37443	0.44765	-0.932782	-0.0369±0.7767	-0.548733	-0.555767	-0.412915	-0.5058±0.0805
PRRC2A	0.223855	0.0823247	0.0804212	0.1289±0.0823	0.293458	0.4653	0.642145	0.4670±0.1743	0.713118	0.781575	0.632787	0.7092±0.0745
GSS	-0.247817	-0.383078	-1.27997	-0.6370±0.5610	0.792184	0.659627	0.473785	0.6419±0.1599	0.0953089	0.32767	0.470309	0.2978±0.1893
CCT5	0.206415	0.018451	-0.10295	0.0406±0.1559	0.243767	0.208618	0.140573	0.1977±0.0525	0.166905	0.167068	0.11929	0.1511±0.0275
NES	0.300241	0.334249	0.328701	0.3211±0.0182	0.0580201	0.119637	-0.00583074	0.0573±0.0627	0.137601	0.168836	0.126937	0.1445±0.0218
CSNK1A1	0.72888	0.582691	0.0891239	0.4669±0.3352	0.55509	0.365355	0.354111	0.4249±0.1129	0.661922	0.721404	0.617842	0.6671±0.0520
CSNK1D	-0.131864	-0.210054	-0.939014	-0.4270±0.4452	0.199988	-0.0229613	0.303436	0.1602±0.1668	-0.47527	-0.315512	-0.0204783	-0.2704±0.2307
IDH2	0.0853305	0.0836968	-0.0120395	0.0523±0.0558	0.120073	0.09847	0.0832151	0.1006±0.0185	0.178324	0.160156	0.167041	0.1685±0.0092
PITPNB	0.280212	-0.376052	0.0246839	-0.0237±0.3308	0.703496	0.668715	0.782722	0.7183±0.0584	0.711105	0.651187	0.447067	0.6031±0.1384
POLD2	-1.3952	-1.39862	NA	-1.3969±0.0024	NA	-1.30561	-2.394	-1.8498±0.7696	0.0294945	0.204512	-0.00903193	0.0750±0.1138
MARCKSL1	2.17181	2.21652	2.27179	2.2200±0.0501	2.05151	2.07355	2.01617	2.0471±0.0289	1.86733	1.82994	1.8578	1.8517±0.0194
PXN	-0.302614	NA	NA	-0.3026	-0.216311	-0.0855638	0.0961695	-0.0686±0.1569	-0.0154753	0.0310433	-0.0159746	-0.0001±0.0270
CAMLG	-0.711259	-0.782131	-1.10628	-0.8666±0.2106	NA	-2.80023	NA	-2.8002	-1.01129	-1.12852	-0.876087	-1.0053±0.1263
NR2C2	NA	-1.00319	NA	-1.0032	NA	NA	NA		-1.01207	-0.485549	-0.610113	-0.7026±0.2752
ALDH9A1	0.723505	0.802984	0.639206	0.7219±0.0819	0.623269	0.68326	0.379368	0.5620±0.1610	0.820647	0.880322	0.84073	0.8472±0.0304
RPL34	-1.41793	-1.18005	-1.07557	-1.2245±0.1755	-0.575409	-0.473776	-0.610142	-0.5531±0.0709	-0.493991	-0.439126	-0.591205	-0.5081±0.0770
LMAN1	-0.465524	-1.27701	NA	-0.8713±0.5738	-0.570786	-0.95522	-1.10854	-0.8782±0.2770	-0.820664	0.747186	NA	-0.0367±1.1086
NASP	-0.0315842	-0.300705	-0.948334	-0.4269±0.4712	0.0475267	0.0463943	-0.281136	-0.0624±0.1894	0.939417	1.05455	1.03478	1.0096±0.0616
FASN	0.527073	0.501903	0.377902	0.4690±0.0799	0.109583	0.0953735	0.0490753	0.0847±0.0316	0.553493	0.501313	0.468895	0.5079±0.0427
DHPS	-1.56246	-1.40869	-2.57058	-1.8472±0.6311	-1.11312	-1.14691	-0.743091	-1.0010±0.2240	0.111115	-0.194117	0.182206	0.0331±0.1999
CCT3	0.828175	0.830572	0.541538	0.7334±0.1662	0.997708	0.969492	1.02236	0.9965±0.0265	0.805918	0.825998	0.78287	0.8049±0.0216
MRPL19	1.19555	1.14139	1.41368	1.2502±0.1441	1.33833	1.21605	1.52786	1.3607±0.1571	1.27213	1.06345	1.16953	1.1684±0.1043
TUFM	0.383408	0.248987	0.237323	0.2899±0.0812	-0.0076535	0.0654141	-0.085655	-0.0093±0.0755	0.22069	0.179382	0.228754	0.2096±0.0265
AMPH	1.05046	0.949972	1.00471	1.0017±0.0503	0.222355	0.214214	0.403708	0.2801±0.1071	-0.551408	-0.356114	-0.721072	-0.5429±0.1826
ALDH7A1	0.511005	0.486737	0.463523	0.4871±0.0237	0.874003	0.862427	0.737962	0.8248±0.0754	1.15896	1.2106	1.20871	1.1928±0.0293
SRP9	-0.267344	-0.828951	-1.3665	-0.8209±0.5496	-0.791501	-0.810771	-1.17206	-0.9248±0.2144	-0.0310454	-0.264152	-0.23303	-0.1761±0.1266
PCYT1A	-0.231293	-0.273312	NA	-0.2523±0.0297	NA	-0.755785	-0.660894	-0.7083±0.0671	-0.267842	-0.596258	-0.606271	-0.4901±0.1926
AARS1	-0.219796	-0.352466	-0.445674	-0.3393±0.1135	0.0115099	-0.137568	-0.115062	-0.0804±0.0804	-0.120949	-0.16094	-0.0632118	-0.1150±0.0491
CARS1	-0.42335	-0.72929	-1.14859	-0.7671±0.3641	-0.225384	-0.0397005	0.132548	-0.0442±0.1790	0.0214282	-0.211496	-0.0905372	-0.0935±0.1165
SARS1	0.32774	0.246149	0.110997	0.2283±0.1095	0.520726	0.607874	0.583997	0.5709±0.0450	0.377073	0.395086	0.429136	0.4004±0.0264
PPM1F	-0.20568	0.0103571	-0.686056	-0.2938±0.3565	-0.0483792	-0.295102	-0.203769	-0.1824±0.1247	0.114469	0.235674	0.214792	0.1883±0.0648
MAN2A2	NA	NA	NA		NA	NA	NA		NA	NA	-3.00645	-3.0065
CSNK1E	-0.0538747	-0.0750371	0.447586	0.1062±0.2958	0.0794986	0.868749	-0.462054	0.1621±0.6692	-0.527084	0.204133	-0.148491	-0.1571±0.3657
CTCF	-0.299165	-1.63119	-1.37296	-1.1011±0.7064	-1.41952	-1.27642	-2.15639	-1.6174±0.4722	-0.448473	-1.06016	-1.08383	-0.8642±0.3602
PSMB3	-0.342288	-0.342437	-0.0816326	-0.2555±0.1505	-0.587326	-0.881619	-1.24455	-0.9045±0.3292	-0.473603	-0.471775	-0.494484	-0.4800±0.0126
PSMB2	0.28774	0.277516	-0.00632779	0.1863±0.1669	0.355826	0.34072	0.165144	0.2872±0.1060	0.461192	0.528371	0.498551	0.4960±0.0337
MCM2	-1.71941	-1.89133	-0.901962	-1.5042±0.5286	-1.28025	-1.67977	-1.20822	-1.3894±0.2540	-0.0264919	0.103378	0.0867946	0.0546±0.0707
ACADVL	0.0867503	-0.295077	NA	-0.1042±0.2700	0.858141	0.806833	0.700803	0.7886±0.0802	0.0279883	0.138886	-0.0793892	0.0292±0.1091
YLPM1	-0.244587	-0.514025	-1.49118	-0.7499±0.6559	-0.159239	-0.204572	-0.263855	-0.2092±0.0525	-0.140807	-0.0695491	0.0206806	-0.0632±0.0809
ACOT2	1.30061	1.27966	-2.27681	0.1012±2.0594	1.46854	1.42642	1.38501	1.4267±0.0418	1.47652	1.32284	1.26554	1.3550±0.1091
TMED10	NA	NA	NA		0.196541	-0.31084	-0.827938	-0.3141±0.5122	-0.0161586	-0.423973	-0.744378	-0.3948±0.3650
RBM25	NA	NA	NA		-1.44601	-2.33653	NA	-1.8913±0.6297	0.00019461	-0.0135634	-0.0470902	-0.0202±0.0243
NUMB	NA	NA	NA		-2.67366	-1.41047	-0.0368193	-1.3736±1.3188	-1.35192	NA	NA	-1.3519
EIF2B2	NA	NA	NA		-0.426571	-0.352024	-0.186029	-0.3215±0.1231	-0.789593	-1.02443	NA	-0.9070±0.1661
HINT1	0.657869	0.58182	0.448943	0.5629±0.1057	1.15035	1.13055	0.956298	1.0791±0.1068	0.464175	0.723192	0.574236	0.5872±0.1300
NUP153	-0.773943	-0.746862	NA	-0.7604±0.0191	0.127722	-0.211195	-0.272021	-0.1185±0.2154	-0.538515	-0.473265	-0.723538	-0.5784±0.1298
RANBP2	-0.871625	-1.14006	-0.830356	-0.9473±0.1682	-1.47286	-1.33833	-1.24247	-1.3512±0.1157	-0.67149	-0.727084	-0.666476	-0.6883±0.0336
TSC2	0.160597	0.599275	-0.31483	0.1483±0.4572	-0.47478	-0.539114	-0.451632	-0.4885±0.0453	-0.167981	-0.147356	0.0551315	-0.0867±0.1233
NDUFV1	-0.475385	-1.26853	0.116859	-0.5424±0.6951	-0.344329	-0.397341	-0.294395	-0.3454±0.0515	-0.181656	-0.0455392	-0.193573	-0.1403±0.0822
GSK3A	-0.325695	-0.347797	0.0312325	-0.2141±0.2127	-1.01965	-1.21047	-1.24424	-1.1581±0.1211	-1.03735	-1.17696	-1.02025	-1.0782±0.0860
GSK3B	0.516498	0.428754	0.353537	0.4329±0.0816	0.35192	-0.117361	0.448675	0.2277±0.3028	0.0535525	0.0598449	0.112586	0.0753±0.0324
SEPHS1	-0.0524448	-0.0662843	-0.0190414	-0.0459±0.0243	0.544843	0.484747	0.436888	0.4888±0.0541	0.356696	0.353556	0.347097	0.3524±0.0049
GMPS	-0.431208	-1.16497	-2.2066	-1.2676±0.8921	-1.4698	-1.08348	-0.967114	-1.1735±0.2631	-0.728643	-0.446715	-0.605478	-0.5936±0.1413
LIG3	-1.8908	-0.949661	NA	-1.4202±0.6655	-0.852232	0.796502	-1.21649	-0.4241±1.0726	-0.84799	-0.760318	-0.603693	-0.7373±0.1238
MRE11	NA	NA	-0.796706	-0.7967	-0.678999	-0.0657612	-1.17371	-0.6395±0.5550	-0.256548	-0.422241	-0.87466	-0.5178±0.3199
GNAQ	1.05043	0.601513	0.400107	0.6840±0.3329	0.778649	0.902359	0.713269	0.7981±0.0960	0.128397	0.288047	0.020723	0.1457±0.1345
GNG10	NA	NA	NA		NA	-2.57412	NA	-2.5741	NA	NA	NA
IDH3A	-0.100611	-0.249483	-0.368287	-0.2395±0.1341	-0.923298	-0.552227	-0.848172	-0.7746±0.1962	-0.788143	-1.09627	-0.910544	-0.9317±0.1551
GDI2	0.233233	0.282614	0.0826737	0.1995±0.1041	0.90383	0.866089	0.663022	0.8110±0.1295	0.490699	0.584841	0.516602	0.5307±0.0486
EMD	-1.50675	-1.09591	-1.05683	-1.2198±0.2492	-0.163597	-0.122953	-0.0473734	-0.1113±0.0590	-0.230779	-0.156483	-0.364864	-0.2507±0.1056
GATM	NA	-1.77109	NA	-1.7711	-2.86892	-1.9985	-2.11746	-2.3283±0.4720	-0.39801	-0.607185	-0.59814	-0.5344±0.1182
SERPINH1	0.684853	0.614089	0.965732	0.7549±0.1860	1.85333	1.78577	1.48555	1.7082±0.1958	1.19329	1.14262	1.05341	1.1298±0.0708
PDLIM4	NA	NA	NA		NA	-0.389541	-0.321349	-0.3554±0.0482	0.236865	0.355045	0.213706	0.2685±0.0758
ST13	0.376363	0.362154	-0.142057	0.1988±0.2953	0.421587	0.325247	0.0301684	0.2590±0.2039	0.654577	0.667469	0.730027	0.6840±0.0404
PEX5	0.974694	0.737395	0.595272	0.7691±0.1917	1.35795	1.24663	1.26917	1.2913±0.0589	1.28755	1.48962	0.951979	1.2431±0.2716
VASP	NA	NA	NA		NA	1.64588	1.04659	1.3462±0.4238	-2.59016	2.08365	-3.35664	-1.2877±2.9447
METAP2	-0.610475	-0.967885	-2.59144	-1.3899±1.0558	-0.37295	-0.533813	-0.867821	-0.5915±0.2524	-0.92153	-0.719415	-1.72328	-1.1214±0.5309
LRBA	-0.67685	-1.33919	NA	-1.0080±0.4683	NA	NA	NA		-0.493505	-0.429345	-0.742851	-0.5552±0.1656
PPT1	0.282845	-0.592159	0.833889	0.1749±0.7191	-1.28896	-1.19814	-1.80746	-1.4315±0.3287	-0.327045	-0.409861	-0.54808	-0.4283±0.1117
RPL14	-1.4188	-1.38784	-1.76293	-1.5232±0.2082	-1.26582	-1.34001	-1.47549	-1.3604±0.1063	-0.568854	-0.784196	-0.572797	-0.6419±0.1232
CCT8	0.495641	0.545277	0.553104	0.5313±0.0312	0.779031	0.775416	0.762828	0.7724±0.0085	0.644248	0.672276	0.601435	0.6393±0.0357
CCT4	-0.241478	-0.12552	-0.460436	-0.2758±0.1701	0.376513	0.298301	0.271846	0.3156±0.0544	-0.0666706	0.0424304	-0.0328542	-0.0190±0.0558
ATP1A2	0.324501	0.820941	NA	0.5727±0.3510	0.156997	0.0775257	-0.174721	0.0199±0.1732	0.273419	0.330835	0.192336	0.2655±0.0696
PAPOLA	NA	NA	NA		-1.03232	-0.798451	-1.41414	-1.0816±0.3108	-1.70047	-1.15119	-0.926076	-1.2592±0.3983
FXR1	-0.738711	-1.02588	-1.55207	-1.1056±0.4125	0.0435774	0.0936227	-0.304644	-0.0558±0.2169	-0.0393813	-0.0134305	-0.114366	-0.0557±0.0524
FXR2	0.349889	0.763954	NA	0.5569±0.2928	-0.0343931	0.107993	-0.357355	-0.0946±0.2384	-0.0438507	0.566065	-0.104194	0.1393±0.3708
RAB5C	0.627877	0.543225	0.442862	0.5380±0.0926	0.202832	0.189157	0.0979344	0.1633±0.0570	0.0670549	0.0505845	0.0591779	0.0589±0.0082
RAB7A	1.3628	1.31342	1.27678	1.3177±0.0432	0.995833	1.04436	1.0924	1.0442±0.0483	1.12008	1.06797	1.07007	1.0860±0.0295
RAB9A	0.878303	0.912	0.965196	0.9185±0.0438	0.54343	0.259024	0.521783	0.4414±0.1583	0.532292	0.670937	0.612472	0.6052±0.0696
RAB13	-0.716826	-1.03606	-0.477032	-0.7433±0.2805	-0.207385	-0.25268	-0.239845	-0.2333±0.0233	-0.422809	-0.409798	-0.324845	-0.3858±0.0532
DAP	NA	NA	NA		0.478659	0.270827	0.290513	0.3467±0.1147	0.902436	0.963524	1.15114	1.0057±0.1296
DAP3	NA	-0.5879	NA	-0.5879	NA	-1.16932	NA	-1.1693	-0.963276	-1.35378	-0.866821	-1.0613±0.2579
DUSP3	-1.79022	-1.77543	-0.410175	-1.3253±0.7925	-1.02857	-1.33295	NA	-1.1808±0.2152	-0.811501	-1.46305	-1.28766	-1.1874±0.3371
MMP15	-0.10724	-0.319931	-0.648641	-0.3586±0.2728	0.15634	0.0546845	0.384837	0.1986±0.1691	0.160107	-0.0527826	0.0053974	0.0376±0.1100
NOVA1	-0.788229	NA	-1.39572	-1.0920±0.4296	-1.17908	-1.04339	NA	-1.1112±0.0960	-2.71138	-4.56524	-1.5882	-2.9549±1.5034
SMARCA2	NA	NA	-1.20055	-1.2006	NA	-0.991975	0.220295	-0.3858±0.8572	-0.78025	-1.37166	-1.40215	-1.1847±0.3506
SMARCA4	-0.410774	-0.714016	-0.64749	-0.5908±0.1594	0.129904	0.266152	-0.0884695	0.1025±0.1789	0.0582007	0.143798	0.110377	0.1041±0.0431
GALK1	-0.647007	-0.512675	-1.26904	-0.8096±0.4035	-0.149296	-0.0300465	-0.215222	-0.1315±0.0939	0.470463	0.249062	0.578226	0.4326±0.1678
SSR4	0.356546	0.184635	0.705147	0.4154±0.2652	1.08679	1.11884	0.995493	1.0670±0.0640	1.12032	1.1368	1.13991	1.1323±0.0105
MECP2	-1.60163	-0.498879	-1.8811	-1.3272±0.7308	-0.577369	-0.577648	-0.705325	-0.6201±0.0738	-1.25795	-1.19804	-1.02092	-1.1590±0.1232
HCFC1	0.409526	0.568417	0.205939	0.3946±0.1817	0.397546	0.439346	0.192721	0.3432±0.1320	0.724713	0.716297	0.766278	0.7358±0.0268
ALDH3A2	-0.287987	-0.341057	-0.706168	-0.4451±0.2277	-0.126017	-0.424526	-0.678855	-0.4098±0.2767	0.375261	0.581694	0.447813	0.4683±0.1047
ALDH5A1	0.482727	0.538707	0.466667	0.4960±0.0378	0.456101	0.375685	0.780861	0.5375±0.2145	-0.325624	-0.451905	-0.293391	-0.3570±0.0838
HSD17B4	-0.688766	-1.07854	-1.00387	-0.9237±0.2069	-1.80301	-1.8362	-1.79757	-1.8123±0.0209	-0.518067	-0.498906	-0.634298	-0.5504±0.0733
PSMD7	-0.872088	-0.932705	-0.946309	-0.9170±0.0395	-1.68323	-1.53085	-1.93938	-1.7178±0.2064	-1.42958	-1.21115	-1.14641	-1.2624±0.1484
UBE2D1	-1.45136	-1.59348	NA	-1.5224±0.1005	-0.292486	-0.367059	-0.107962	-0.2558±0.1334	-0.780576	-0.606507	-0.950723	-0.7793±0.1721
GPM6A	-0.344996	-0.322692	-0.898023	-0.5219±0.3259	0.327443	0.344535	0.135922	0.2693±0.1158	-0.687693	-0.762578	-0.605879	-0.6854±0.0784
SUOX	NA	-0.0600165	NA	-0.06	0.221327	0.331825	NA	0.2766±0.0781	0.313714	0.268677	0.247536	0.2766±0.0338
SGSH	-1.29083	-0.922547	-0.357948	-0.8571±0.4699	0.446814	1.04594	0.508389	0.6670±0.3296	0.59316	0.528472	0.493087	0.5382±0.0507
APLP1	NA	NA	NA		-4.42416	-4.80581	NA	-4.6150±0.2699	NA	NA	NA
USP11	-0.450362	-0.773084	-0.813345	-0.6789±0.1990	0.611669	0.596992	0.368708	0.5258±0.1362	-0.0850158	0.134684	0.00976345	0.0198±0.1102
CLCN4	0.151996	0.392382	-1.28818	-0.2479±0.9089	-1.73517	-1.7563	NA	-1.7457±0.0149	-0.0950165	-0.0430256	-0.169406	-0.1025±0.0635
CLCN6	-0.188991	-0.0452019	-0.518807	-0.2510±0.2428	-0.0525792	-0.176017	-0.284029	-0.1709±0.1158	-0.969119	-0.998474	-1.00235	-0.9900±0.0182
PLXNA3	NA	NA	NA		0.515837	0.393239	-0.32259	0.1955±0.4528	NA	NA	NA
HDGF	-0.712096	-0.537084	-0.665947	-0.6384±0.0907	0.195003	0.12696	-0.0350427	0.0956±0.1182	-0.0118064	0.153314	0.112221	0.0846±0.0860
LUM	NA	NA	NA		2.00369	2.10208	1.96437	2.0234±0.0709	-0.303283	-0.496878	-0.411187	-0.4038±0.0970
NDUFA8	-1.09707	-1.00023	-1.00086	-1.0327±0.0557	-1.22322	-1.31945	-1.44735	-1.3300±0.1124	-1.06688	-1.21549	-1.1504	-1.1443±0.0745
HNRNPA3	-0.399223	-0.587422	-0.746036	-0.5776±0.1736	-0.336264	-0.266886	-0.357317	-0.3202±0.0473	-0.157069	-0.300537	-0.597505	-0.3517±0.2246
PGD	1.20168	1.20008	0.988414	1.1301±0.1227	1.08313	1.1128	0.96295	1.0530±0.0793	0.958267	0.997854	0.949169	0.9684±0.0259
HNRNPM	0.724858	0.741697	0.745084	0.7372±0.0108	1.12007	1.16154	0.947641	1.0764±0.1134	1.19718	1.26039	1.24381	1.2338±0.0328
KPNA2	-0.49192	-0.246361	0.829041	0.0303±0.7026	0.40753	0.112313	0.248238	0.2560±0.1478	0.046341	0.217238	0.271437	0.1783±0.1175
RAP1GDS1	-1.08949	-1.10612	-1.91782	-1.3711±0.4735	-1.52759	-1.1434	-1.41259	-1.3612±0.1972	-1.49014	-1.35153	-1.44218	-1.4280±0.0704
MAP2K6	NA	NA	NA		NA	NA	-3.52471	-3.5247	NA	-1.82521	-1.20469	-1.5149±0.4388
ARHGDIA	1.04699	1.16383	1.08058	1.0971±0.0602	0.318902	0.235281	0.139511	0.2312±0.0898	1.15648	1.18466	1.40654	1.2492±0.1370
HNRNPF	-0.571268	-0.137125	-0.181284	-0.2966±0.2389	0.0574408	0.227337	0.209049	0.1646±0.0933	0.592518	0.556934	0.422792	0.5241±0.0895
MSH6	-0.775372	-0.830177	-0.818555	-0.8080±0.0289	-0.563233	-0.630907	-0.614955	-0.6030±0.0354	0.0537614	0.183541	0.252372	0.1632±0.1009
RIDA	NA	NA	NA		-0.0721447	0.0908657	0.247971	0.0889±0.1601	1.00229	1.01636	0.941482	0.9867±0.0398
SMS	-1.63445	0.6084	-1.21713	-0.7477±1.1928	-0.396513	-0.17942	0.395052	-0.0603±0.4090	-0.426381	-0.736549	-0.59288	-0.5853±0.1552
HK2	-1.74575	-1.8874	NA	-1.8166±0.1002	-0.242644	-0.0913027	-0.459387	-0.2644±0.1850	-0.44308	-0.259121	-0.667621	-0.4566±0.2046
EFNB2	-2.95509	NA	NA	-2.9551	-1.32036	-1.4898	-1.39003	-1.4001±0.0852	-1.55239	-1.5587	-2.09396	-1.7350±0.3109
THOP1	NA	NA	NA		-0.0822999	-0.232445	-0.389585	-0.2348±0.1537	-1.42277	-1.77672	-2.24305	-1.8142±0.4114
CAPZA1	-0.355139	-0.309684	-0.948935	-0.5379±0.3567	0.53695	0.530526	0.222418	0.4300±0.1798	0.365696	0.446294	0.194918	0.3356±0.1284
HMGA2	-1.45044	-1.43066	-1.56476	-1.4820±0.0724	-1.09054	-0.752088	-0.257046	-0.6999±0.4192	0.156249	0.0666885	0.257617	0.1602±0.0955
CRIP2	0.947448	1.02272	1.12661	1.0323±0.0900	0.530809	0.520298	0.301007	0.4507±0.1297	0.158992	0.460006	0.332558	0.3172±0.1511
BLVRA	0.868488	0.964308	0.874298	0.9024±0.0537	0.540005	0.906864	0.835786	0.7609±0.1946	0.976094	0.932064	1.01344	0.9739±0.0407
SLC25A1	-0.296584	-0.0218369	0.263741	-0.0182±0.2802	-0.216492	-0.379518	-0.464287	-0.3534±0.1259	0.0376227	0.0721254	-0.00639693	0.0345±0.0394
PPP5C	-0.0719535	-0.855844	-0.426189	-0.4513±0.3925	-0.316865	-0.539253	-0.881737	-0.5793±0.2846	-0.493244	-0.364718	-0.439943	-0.4326±0.0646
ARFIP1	NA	NA	NA		-1.71512	NA	NA	-1.7151	-2.22063	-1.70217	NA	-1.9614±0.3666
ACLY	0.159155	0.0500734	-0.15659	0.0175±0.1604	-0.253569	-0.180535	-0.284803	-0.2396±0.0535	-0.301837	-0.325199	-0.359816	-0.3290±0.0292
METAP1	0.625703	0.36559	0.428683	0.4733±0.1357	-0.809815	-0.086703	-0.742192	-0.5462±0.3994	0.257682	0.426675	0.402544	0.3623±0.0914
SUCLG1	-0.320351	-0.299552	-2.5365	-1.0521±1.2855	-1.60764	-1.24444	NA	-1.4260±0.2568	-1.05711	-1.17369	-0.859895	-1.0302±0.1586
MVD	0.687699	0.809381	0.651135	0.7161±0.0829	1.20639	1.187	1.17268	1.1887±0.0169	1.06357	1.03664	0.967045	1.0224±0.0498
COPB1	0.362157	0.138142	0.083283	0.1945±0.1477	0.538445	0.568426	0.155987	0.4210±0.2300	0.491861	0.568533	0.664597	0.5750±0.0865
COPA	0.589612	0.655897	0.261449	0.5023±0.2112	1.0163	0.964356	1.02242	1.0010±0.0319	0.622806	0.597505	0.643145	0.6212±0.0229
CTSC	NA	NA	NA		0.207466	0.378433	0.165764	0.2506±0.1127	0.568229	0.691577	1.00828	0.7560±0.2270
AP2S1	4.50974	3.92683	4.43431	4.2903±0.3170	3.89035	3.89008	3.96447	3.9150±0.0429	3.47981	3.64155	3.5596	3.5603±0.0809
MAPK10	NA	NA	NA		0.480039	0.488979	-0.200183	0.2563±0.3953	-0.285199	NA	-0.449117	-0.3672±0.1159
POLR2K	NA	NA	NA		-0.226998	NA	NA	-0.227	-2.10331	0.242531	-0.112186	-0.6577±1.2645
SLC16A1	-1.80504	-2.38601	NA	-2.0955±0.4108	-1.81626	-1.4843	-1.60748	-1.6360±0.1678	-1.34537	-1.453	-1.6514	-1.4833±0.1552
IST1	-2.07734	-2.66657	NA	-2.3720±0.4166	-1.57556	-1.6975	-1.72993	-1.6677±0.0814	-0.923854	-0.900952	-0.853706	-0.8928±0.0358
SEC24C	1.48709	0.805443	0.557346	0.9500±0.4814	1.3885	1.40371	1.4447	1.4123±0.0291	1.32879	1.31458	1.3342	1.3259±0.0101
SUB1	-0.00528087	-0.210823	0.40012	0.0613±0.3109	0.92524	0.839415	0.687771	0.8175±0.1202	0.042026	-0.133546	-0.281777	-0.1244±0.1621
CLNS1A	-0.415087	0.624879	-0.43481	-0.0750±0.6062	1.09507	1.49136	0.0113269	0.8659±0.7662	0.452024	1.74485	0.945061	1.0473±0.6525
RARS1	-1.16735	-0.468111	-0.88515	-0.8402±0.3518	-0.314941	-0.409402	-0.261964	-0.3288±0.0747	-0.129565	-0.155983	-0.0667971	-0.1174±0.0458
ATXN3	NA	NA	NA		-1.38158	-0.832566	-0.813382	-1.0092±0.3227	-0.789956	-1.09408	-1.19436	-1.0261±0.2106
CACNA2D1	0.762719	0.769865	0.789034	0.7739±0.0136	0.447621	0.456654	0.135777	0.3467±0.1827	-0.634238	-0.72832	-0.633786	-0.6654±0.0544
YARS1	0.161457	0.0435027	-0.213503	-0.0028±0.1917	0.542608	0.569464	0.56019	0.5574±0.0136	0.56312	0.520255	0.68671	0.5900±0.0864
USP14	-0.167309	0.0847352	-0.522076	-0.2015±0.3049	0.896035	0.83695	0.745987	0.8263±0.0756	0.26258	0.0515452	-0.236924	0.0257±0.2508
HSPA2	NA	NA	NA		-1.50448	-1.74163	NA	-1.6231±0.1677	NA	-1.60416	-2.51961	-2.0619±0.6473
BCAT1	0.612831	0.486819	0.396171	0.4986±0.1088	0.055094	-0.163192	-0.102395	-0.0702±0.1127	-0.573587	-0.433688	-0.743838	-0.5837±0.1553
ATP1B3	1.31918	0.955122	0.64815	0.9742±0.3359	1.55389	1.43604	1.41339	1.4678±0.0754	1.1361	1.00199	0.989625	1.0426±0.0812
RAD23B	-0.988849	-0.942098	NA	-0.9655±0.0331	-0.883486	-0.320327	-0.50663	-0.5701±0.2869	-0.108037	-0.0103654	-0.39909	-0.1725±0.2022
EPHA5	0.763696	1.01845	0.155198	0.6458±0.4435	-0.59253	-0.243397	-0.720434	-0.5188±0.2469	0.217146	0.0743343	0.17504	0.1555±0.0734
EPHB1	-2.88871	-1.81831	NA	-2.3535±0.7569	-2.20428	-1.91848	-2.56794	-2.2302±0.3255	-2.46395	-2.30044	-2.69994	-2.4881±0.2008
EPHA4	0.426871	0.340863	0.818315	0.5287±0.2545	0.174967	-0.1589	-0.171743	-0.0519±0.1966	0.00957473	0.160814	-0.0180559	0.0508±0.0963
GALC	1.49022	-0.0753175	-0.906321	0.1695±1.2169	-0.0783276	-0.664676	-1.38853	-0.7105±0.6563	0.459496	0.51929	-0.190003	0.2629±0.3934
AK2	0.470649	0.493558	0.25884	0.4077±0.1294	1.15344	0.999462	0.972264	1.0417±0.0977	1.44148	1.47359	1.45034	1.4551±0.0166
GAS1	NA	-1.74348	NA	-1.7435	-0.0797241	-0.235574	-0.227246	-0.1808±0.0877	NA	NA	-1.81245	-1.8125
HMGCS2	NA	NA	NA		NA	NA	NA		-2.28422	-1.76608	-1.8061	-1.9521±0.2883
ALDH18A1	NA	NA	NA		-1.11674	-1.13597	-1.71603	-1.3229±0.3406	-0.912391	-1.46731	-1.82442	-1.4014±0.4596
NAPA	-1.18086	-1.52076	-1.91474	-1.5388±0.3673	-1.94136	NA	-2.61441	-2.2779±0.4759	-1.08168	-1.25443	-1.08961	-1.1419±0.0975
MFAP2	NA	NA	NA		0.57026	0.392581	0.367107	0.4433±0.1107	0.990204	1.08411	0.879233	0.9845±0.1026
EIF5	-0.187292	-0.0867899	-0.464305	-0.2461±0.1955	-0.770306	-0.640867	-1.01879	-0.8100±0.1921	-0.490133	-0.402632	-0.721142	-0.5380±0.1646
SLC12A2	-0.103928	-0.355518	-0.112323	-0.1906±0.1429	-0.654101	-0.462383	-0.818119	-0.6449±0.1780	-0.605552	-0.308509	-0.624759	-0.5129±0.1773
PSMD4	-0.755537	-1.1457	-1.00347	-0.9682±0.1975	-0.404596	-0.34823	-0.43752	-0.3968±0.0452	-0.582486	-0.540342	-0.613852	-0.5789±0.0369
DRG2	-0.816812	NA	NA	-0.8168	-1.98595	NA	NA	-1.9859	-1.2314	-1.78713	-0.754216	-1.2576±0.5170
CSE1L	-0.321411	-0.298529	0.213868	-0.1354±0.3027	-0.367786	-0.457178	-0.573555	-0.4662±0.1032	-0.219474	-0.157743	-0.0347476	-0.1373±0.0940
VCP	0.205093	0.264523	0.129067	0.1996±0.0679	0.573716	0.618097	0.405018	0.5323±0.1124	0.573533	0.53459	0.504351	0.5375±0.0347
MFAP1	NA	1.37264	NA	1.3726	1.9438	NA	2.19335	2.0686±0.1765	1.27492	1.87918	NA	1.5770±0.4273
HADHB	1.41211	1.11505	0.874477	1.1339±0.2693	-0.146393	-0.0851373	-0.526828	-0.2528±0.2393	1.08389	1.16579	1.10292	1.1175±0.0429
MANF	NA	NA	NA		-1.12816	-0.983579	-1.15202	-1.0879±0.0911	-1.71831	-1.85947	-1.74378	-1.7739±0.0752
AFDN	-0.318928	-0.392094	-0.458737	-0.3899±0.0699	0.00356533	-0.127631	-0.182492	-0.1022±0.0956	-0.143866	-0.0761918	-0.267681	-0.1626±0.0971
NAP1L1	-0.192145	-0.457451	-0.0261812	-0.2253±0.2175	-2.247	-2.57609	-2.34301	-2.3887±0.1692	0.255603	0.285855	0.24003	0.2605±0.0233
ADK	NA	NA	NA		-1.15071	-1.15171	-1.24723	-1.1832±0.0554	-1.16558	-1.67334	NA	-1.4195±0.3590
ADAR	0.225164	0.0549277	-0.197027	0.0277±0.2124	0.272866	0.33495	0.277992	0.2953±0.0345	0.524155	0.41544	0.44511	0.4616±0.0562
LAMB2	0.150389	0.331498	0.326475	0.2695±0.1031	-0.324791	-0.41146	-0.47234	-0.4029±0.0741	-0.747847	-0.193803	-0.977155	-0.6396±0.4027
CDKN2D	-0.612051	NA	-0.901375	-0.7567±0.2046	NA	NA	NA		-0.981462	-1.22755	-0.903151	-1.0374±0.1693
CDH4	-0.359564	0.586085	-1.26769	-0.3471±0.9270	1.82761	1.79826	1.64761	1.7578±0.0966	1.05666	1.39764	0.576224	1.0102±0.4127
CDH13	-0.519615	-0.573538	-0.637091	-0.5767±0.0588	0.715926	0.8241	0.666294	0.7354±0.0807	-0.2445	-0.254702	-0.269371	-0.2562±0.0125
FOXG1	NA	NA	NA		-1.04187	NA	NA	-1.0419	1.47063	1.75095	1.90277	1.7081±0.2192
SEC13	NA	NA	-3.53964	-3.5396	NA	NA	NA		0.310952	NA	NA	0.311
SNU13	-1.70081	-1.45487	-0.889011	-1.3482±0.4163	-1.40343	-1.30365	-1.11539	-1.2742±0.1463	-0.681447	-0.662336	-0.518662	-0.6208±0.0890
NPEPPS	0.187986	0.0924331	-0.0726085	0.0693±0.1318	0.252958	0.261865	0.259479	0.2581±0.0046	0.155801	0.204302	-0.0132546	0.1156±0.1142
HNRNPH2	0.260042	0.353939	-0.367137	0.0823±0.3920	0.600435	0.505523	0.315951	0.4740±0.1448	0.607106	0.418507	0.426512	0.4840±0.1067
OXCT1	-0.19288	-0.069063	-0.501291	-0.2544±0.2226	-1.39401	-1.50665	-1.86656	-1.5891±0.2468	-0.785748	-1.27784	-0.904389	-0.9893±0.2568
EIF3B	0.395974	0.534365	0.489738	0.4734±0.0706	0.381704	0.205051	0.211869	0.2662±0.1001	0.587915	0.516359	0.51079	0.5384±0.0430
ATP5MF	0.286828	0.414867	-0.308248	0.1311±0.3859	0.00317254	-0.207555	-0.497997	-0.2341±0.2516	0.211318	0.132241	0.277044	0.2069±0.0725
RRP1	4.68094	4.95299	4.79096	4.8083±0.1369	-1.15732	-1.20745	-0.492378	-0.9524±0.3992	3.18716	3.50524	3.2603	3.3176±0.1666
MARS1	-1.18645	-0.838419	-0.669532	-0.8981±0.2636	-0.24084	-0.464027	-0.544041	-0.4163±0.1571	-0.536328	-0.41245	-0.621321	-0.5234±0.1050
ARPP19	-0.544877	0.221125	-1.18772	-0.5038±0.7053	1.48869	1.52176	1.34916	1.4532±0.0916	0.724955	0.766591	0.541424	0.6777±0.1198
ATP5F1E	0.299402	0.401351	0.394506	0.3651±0.0570	-0.641824	-0.000270901	-0.222122	-0.2881±0.3258	-0.955642	-0.0235876	-0.00357343	-0.3276±0.5440
ATP5ME	-0.382974	-0.404802	0.106225	-0.2272±0.2889	-0.385032	-0.41877	-0.610961	-0.4716±0.1219	-0.241122	-0.347084	-0.187404	-0.2585±0.0813
EIF6	0.403569	0.734562	0.517575	0.5519±0.1681	0.460248	0.47999	0.201673	0.3806±0.1553	0.944246	0.765336	1.03446	0.9147±0.1370
CTBP2	-0.160741	0.334811	-0.526858	-0.1176±0.4325	0.407227	0.414089	0.290256	0.3705±0.0696	0.507671	0.538336	0.465025	0.5037±0.0368
NDUFA6	-0.428619	-0.510848	-0.644161	-0.5279±0.1088	0.456651	0.418263	0.387647	0.4209±0.0346	-0.391115	-0.879367	-1.26532	-0.8453±0.4381
BCAR1	2.26466	2.18591	1.74786	2.0661±0.2784	2.45766	2.48302	2.28627	2.4090±0.1070	1.93148	1.89022	1.98067	1.9341±0.0453
H2BS1	1.04498	1.00916	0.707159	0.9204±0.1856	1.69527	1.69469	1.45289	1.6143±0.1398	1.6982	1.7298	1.59853	1.6755±0.0685
TMEM33	NA	NA	NA		NA	NA	NA		-1.74368	-1.88569	NA	-1.8147±0.1004
CORO7	0.867343	0.861316	0.998767	0.9091±0.0777	1.12149	1.1329	1.01749	1.0906±0.0636	0.865642	0.815711	0.839585	0.8403±0.0250
NUP107	0.0758965	0.0195702	-0.993353	-0.2993±0.6017	1.0262	1.11277	0.874447	1.0045±0.1206	0.595872	0.617064	0.515457	0.5761±0.0536
EEFSEC	NA	NA	NA		-1.59212	-0.262157	-0.0547563	-0.6363±0.8342	-0.455654	-0.75413	-0.135001	-0.4483±0.3096
MTPN	0.0406313	-1.23249	-0.810528	-0.6675±0.6485	-0.992198	-0.637239	-1.48265	-1.0374±0.4245	-0.426124	-0.571049	-0.993231	-0.6635±0.2946
H2BC5	NA	NA	NA		NA	NA	NA		NA	NA	2.39862	2.3986
DEFA1	0.566443	0.586423	0.637294	0.5967±0.0365	-1.63837	-2.67614	NA	-2.1573±0.7338	4.90092	4.84268	4.77655	4.8401±0.0622
GNG2	0.360256	0.242645	0.440213	0.3477±0.0994	-0.351076	-0.354086	-0.426579	-0.3772±0.0427	-0.324305	-0.574409	-0.640536	-0.5131±0.1668
ARPC4	1.16467	1.14511	1.07847	1.1294±0.0452	1.4219	1.42836	1.25304	1.3678±0.0994	0.889209	0.915042	0.829206	0.8778±0.0440
ANAPC15	-1.10687	-0.879502	-1.51791	-1.1681±0.3236	-1.22154	-1.01917	-0.735893	-0.9922±0.2439	-0.57284	-0.576812	-0.393079	-0.5142±0.1050
SEC61G	-0.124725	-0.729909	-0.672906	-0.5092±0.3342	0.485405	0.809965	0.0881759	0.4612±0.3615	0.370818	0.331642	0.247318	0.3166±0.0631
TPI1	1.23765	1.16473	1.15343	1.1853±0.0457	1.50541	1.531	1.43603	1.4908±0.0491	1.69712	1.63619	1.65176	1.6617±0.0317
EIF3E	NA	-0.761372	-1.92182	-1.3416±0.8206	-0.674783	-0.95628	-1.90173	-1.1776±0.6427	-0.0131251	-0.324749	-0.327496	-0.2218±0.1807
PTEN	1.70369	1.72132	1.35555	1.5935±0.2063	1.98045	2.0878	2.02697	2.0317±0.0538	1.22767	1.19303	1.20352	1.2081±0.0178
GABARAPL2	-0.514339	-0.61444	-0.786765	-0.6385±0.1378	-1.23194	-1.66165	-2.06902	-1.6542±0.4186	-0.827552	-0.787608	-1.28102	-0.9654±0.2741
MYL6	-1.32028	-1.21539	-1.46998	-1.3352±0.1279	-0.0552134	-0.178757	0.0236527	-0.0701±0.1020	-0.233955	-0.41779	-0.39292	-0.3482±0.0997
ACTB	3.3179	3.22831	3.79577	3.4473±0.3051	3.88141	3.97298	3.41389	3.7561±0.2999	4.48225	4.27893	4.33699	4.3661±0.1047
RAC3	2.05649	2.0586	2.07412	2.0631±0.0096	1.78149	1.76086	1.7266	1.7563±0.0277	1.23006	1.23383	1.18429	1.2161±0.0276
EIF4A1	0.363282	0.402784	0.17325	0.3131±0.1227	0.212735	0.26535	0.0636446	0.1806±0.1046	0.330776	0.302523	0.266919	0.3001±0.0320
RPS20	0.640396	0.927504	0.376163	0.6480±0.2757	1.29671	1.38422	1.20046	1.2938±0.0919	1.4957	1.39143	1.39397	1.4270±0.0595
SNAP25	0.369581	0.359087	0.406684	0.3785±0.0250	0.631763	0.557805	0.223128	0.4709±0.2177	0.210507	0.264589	0.251293	0.2421±0.0282
PRPS1	0.451779	0.447367	0.310203	0.4031±0.0805	0.38739	0.420494	0.210307	0.3394±0.1130	0.702592	0.64441	0.673049	0.6734±0.0291
PSMA6	0.125966	-0.214599	-0.273375	-0.1207±0.2156	0.057163	0.203695	0.16056	0.1405±0.0753	0.148912	0.231964	0.0824489	0.1544±0.0749
CDC42	-0.1843	-0.305067	-0.395635	-0.2950±0.1060	0.124618	0.0423777	-0.00967263	0.0524±0.0677	-0.205306	0.0136889	-0.252666	-0.1481±0.1421
DSTN	0.980941	0.828298	0.98641	0.9319±0.0897	0.357789	0.370199	-0.0517624	0.2254±0.2401	0.555205	0.442014	0.42379	0.4737±0.0712
GMFB	0.103612	-0.106378	-0.14618	-0.0496±0.1342	0.511125	0.52454	0.344997	0.4602±0.1000	0.0618331	0.0098386	-0.0113668	0.0201±0.0377
RAB8A	-0.420854	-0.606367	-0.723194	-0.5835±0.1525	0.0379443	0.0635856	-0.793073	-0.2305±0.4874	-0.0463642	-0.167887	-0.0983361	-0.1042±0.0610
SPCS3	NA	NA	NA		-1.2103	-1.20026	-2.08667	-1.4991±0.5089	NA	0.155135	NA	0.1551
SRP54	NA	NA	NA		-2.20973	-2.13246	-1.74677	-2.0297±0.2480	-1.93731	-1.295	-2.018	-1.7501±0.3962
RAB4B	NA	-2.01991	-3.3191	-2.6695±0.9187	-3.45046	-1.44117	-2.52099	-2.4709±1.0056	NA	-1.10206	-1.27631	-1.1892±0.1232
RAB2A	-0.575754	-0.4724	-0.716924	-0.5884±0.1227	-1.04302	-1.17992	-1.46361	-1.2288±0.2145	-1.26836	-1.5027	-1.44938	-1.4068±0.1228
RAB5B	-0.197943	0.0174881	-0.373663	-0.1847±0.1959	0.223846	0.315934	0.184795	0.2415±0.0673	-0.266977	-0.150089	-0.20612	-0.2077±0.0585
RAB10	-0.647513	-0.662374	-0.683468	-0.6645±0.0181	-0.331201	-0.0178218	-0.407361	-0.2521±0.2065	-0.245223	-0.345658	-0.696648	-0.4292±0.2370
UBE2D3	-0.240094	-0.419428	-0.254489	-0.3047±0.0996	-0.597922	-0.71994	-0.682058	-0.6666±0.0625	-0.236721	-0.424257	-0.254893	-0.3053±0.1034
UBE2M	1.05021	0.629296	1.08505	0.9215±0.2537	0.625896	0.567065	0.395416	0.5295±0.1198	0.58564	0.537732	0.569249	0.5642±0.0243
UBE2K	0.627634	0.705274	-0.420633	0.3041±0.6288	0.496894	0.579006	-0.149126	0.3089±0.3988	0.108743	0.094688	0.14657	0.1167±0.0268
UBE2N	1.04468	0.939585	0.874037	0.9528±0.0861	1.15164	1.31139	1.02935	1.1641±0.1414	1.02124	0.912384	1.03558	0.9897±0.0674
RAB14	0.191358	0.134416	-0.161792	0.0547±0.1896	-0.103823	0.19454	0.166588	0.0858±0.1648	-0.332196	-0.221867	-0.413314	-0.3225±0.0961
ACTR3	0.683082	0.562538	0.324844	0.5235±0.1823	0.307283	0.333169	0.289728	0.3101±0.0219	0.111699	0.279087	0.121348	0.1707±0.0940
ACTR2	0.241835	0.455013	0.498933	0.3986±0.1375	0.423689	0.464138	0.453967	0.4473±0.0210	0.311229	0.253151	-0.125742	0.1462±0.2373
ACTR1A	0.702702	0.751519	0.811113	0.7551±0.0543	0.744555	0.747734	0.818692	0.7703±0.0419	0.427226	0.431065	0.498249	0.4522±0.0399
COPS2	-0.155596	-0.353381	-0.300138	-0.2697±0.1023	0.0878407	0.115425	-0.134405	0.0230±0.1370	-0.381025	-0.286457	-0.204378	-0.2906±0.0884
ARF3	0.757993	0.556557	0.391921	0.5688±0.1833	NA	NA	NA		-0.494269	-0.273583	-0.184197	-0.3173±0.1596
POLR2F	NA	NA	NA		1.11156	0.697435	0.597898	0.8023±0.2724	NA	NA	NA
ABCE1	0.086101	NA	NA	0.0861	-0.205527	-0.511431	-0.290966	-0.3360±0.1578	-0.186107	-1.1491	-2.1072	-1.1475±0.9605
RAP1B	0.295175	0.548181	0.413577	0.4190±0.1266	0.371021	0.405305	0.362018	0.3794±0.0228	0.329952	0.245323	0.278524	0.2846±0.0426
RAP2B	-1.13175	-2.23038	NA	-1.6811±0.7769	-2.00433	-2.03065	NA	-2.0175±0.0186	-1.60355	-1.11932	-0.988535	-1.2371±0.3240
RPS3A	-0.557622	-0.636093	-0.914973	-0.7029±0.1878	0.0286399	0.0736994	-0.0810927	0.0071±0.0796	0.340176	0.402452	0.289578	0.3441±0.0565
RPL26	0.342479	-0.106641	-0.535441	-0.0999±0.4390	1.14639	1.15233	1.14484	1.1479±0.0040	0.645482	0.687927	0.701771	0.6784±0.0293
STX1B	-1.04882	NA	NA	-1.0488	-1.23514	-1.61236	-1.21901	-1.3555±0.2226	-2.74293	-1.84791	-2.27445	-2.2884±0.4477
RPL15	-0.304296	-0.484932	0.979058	0.0633±0.7982	0.317762	0.490204	0.587367	0.4651±0.1365	0.688192	0.552916	0.566612	0.6026±0.0745
MAGOH	NA	NA	NA		NA	NA	NA		-0.865205	-0.985338	-0.570059	-0.8069±0.2137
RPL27	-0.373479	-0.322018	-0.697143	-0.4642±0.2034	0.187992	0.0801642	0.0485945	0.1056±0.0731	0.750562	0.57115	0.570094	0.6306±0.1039
ATP6V0D1	1.92021	2.00639	2.08533	2.0040±0.0826	1.93522	1.88808	1.90114	1.9081±0.0243	1.10228	0.96094	1.04884	1.0374±0.0714
PCBD1	-1.32835	2.23306	2.44976	1.1182±2.1215	1.18846	1.14198	1.48259	1.2710±0.1847	0.930122	0.840379	0.789997	0.8535±0.0710
RPL37A	-0.793803	-1.28361	-1.77009	-1.2825±0.4881	NA	NA	NA		-1.27802	-1.14347	-1.16508	-1.1955±0.0723
RHOA	0.127307	0.00901248	-0.193499	-0.0191±0.1622	0.437256	0.383009	0.318034	0.3794±0.0597	0.0107121	0.0475909	0.0507732	0.0364±0.0223
NAA20	NA	NA	NA		0.260189	-0.19253	NA	0.0338±0.3201	-0.716855	-0.668717	NA	-0.6928±0.0340
NCALD	0.318792	0.638274	-0.0481303	0.3030±0.3435	-0.168618	-0.318684	-0.262301	-0.2499±0.0758	0.596003	0.674056	0.634876	0.6350±0.0390
HSPE1	1.35859	1.2702	1.23156	1.2868±0.0651	1.55786	1.51556	1.50179	1.5251±0.0292	1.7467	1.76466	1.70595	1.7391±0.0301
LYZ	NA	-1.67026	NA	-1.6703	-0.663256	-0.4366	NA	-0.5499±0.1603	0.399025	0.0467547	0.370452	0.2721±0.1957
VBP1	-0.504784	-0.516222	-0.647369	-0.5561±0.0792	0.0374556	0.0258597	-0.130591	-0.0224±0.0939	-0.345027	-0.465442	-0.442472	-0.4176±0.0639
STXBP1	0.98735	0.956546	0.846189	0.9300±0.0742	0.337682	0.294554	0.217341	0.2832±0.0610	-0.141346	-0.19166	-0.140214	-0.1577±0.0294
B2M	NA	NA	NA		-2.25621	-3.31889	-2.88306	-2.8194±0.5342	1.1971	2.15993	1.87487	1.7440±0.4946
NPC2	NA	-1.80808	NA	-1.8081	-0.613295	-0.924375	-1.42487	-0.9875±0.4095	-0.513551	-0.538836	0.143328	-0.3030±0.3868
COPZ1	0.527399	0.694338	1.31222	0.8447±0.4134	1.47861	1.43758	1.60727	1.5078±0.0885	1.36165	1.42712	1.4144	1.4011±0.0347
PKIA	NA	0.405383	-0.138733	0.1333±0.3847	-1.65454	-1.81626	-2.38749	-1.9528±0.3851	NA	-1.56608	-1.62384	-1.5950±0.0408
SUMO2	-0.0341765	-0.223146	-0.170572	-0.1426±0.0975	0.479194	0.549332	0.482129	0.5036±0.0397	-0.961988	0.739339	0.624884	0.1341±0.9509
UFM1	0.757714	-0.369772	0.707668	0.3652±0.6370	1.33457	1.48549	1.35029	1.3901±0.0830	0.534119	0.211323	0.513064	0.4195±0.1806
DCAF7	-0.886605	-0.135804	-0.256275	-0.4262±0.4032	0.827005	0.83792	0.712786	0.7926±0.0693	0.653192	0.484445	0.503123	0.5469±0.0925
WDR5	-1.27101	-1.21521	NA	-1.2431±0.0395	-0.786827	-0.86077	0.507975	-0.3799±0.7698	-0.111968	-0.592806	-0.790049	-0.4983±0.3488
AP1S1	-0.294289	-0.249562	-0.465757	-0.3365±0.1141	-1.11526	-1.19067	-0.978591	-1.0948±0.1075	-0.895085	-0.945943	-0.80604	-0.8824±0.0708
NUTF2	1.32616	1.46	1.2784	1.3549±0.0941	1.85089	1.76971	1.87832	1.8330±0.0565	1.30286	1.18572	1.08624	1.1916±0.1084
HNRNPK	0.639306	0.642387	0.608703	0.6301±0.0186	0.654441	0.707041	0.698948	0.6868±0.0283	0.870127	0.890283	0.913067	0.8912±0.0215
YWHAG	1.19089	0.990368	1.06558	1.0823±0.1013	0.913462	0.823636	0.698558	0.8119±0.1079	0.581235	0.640025	0.556167	0.5925±0.0430
RRAS2	NA	NA	NA		-3.48913	-4.05894	NA	-3.7740±0.4029	1.55347	-2.92991	-3.67241	-1.6830±2.8273
TIMM10	NA	NA	NA		-2.04854	NA	NA	-2.0485	-2.63842	NA	NA	-2.6384
RPS7	0.29054	0.171947	0.121057	0.1945±0.0870	0.786936	0.709231	0.591519	0.6959±0.0984	0.620121	0.673969	0.745211	0.6798±0.0627
PPP1CA	2.47451	2.65119	2.54866	2.5581±0.0887	2.50656	2.47554	2.34841	2.4435±0.0838	2.60251	2.61419	2.5637	2.5935±0.0264
PPP1CB	0.106101	-0.222256	-0.0585548	-0.0582±0.1642	0.213874	0.0120108	0.111637	0.1125±0.1009	-0.0269232	-0.0121581	-0.172042	-0.0704±0.0884
NCS1	-1.14721	-2.07496	NA	-1.6111±0.6560	0.991636	0.523019	0.0423975	0.5190±0.4746	-0.342626	-0.214918	-0.568644	-0.3754±0.1791
PSMC1	0.00100148	-0.000167775	0.0726921	0.0245±0.0417	0.0989283	0.211452	-0.0197957	0.0969±0.1156	0.114248	0.125532	0.0407906	0.0935±0.0460
PSMC5	-0.766938	-0.134866	-0.755438	-0.5524±0.3617	-0.795407	-0.896987	-1.33137	-1.0079±0.2847	-1.1302	-0.868054	-1.04504	-1.0144±0.1337
RPS8	-0.629023	-0.766431	-0.96359	-0.7863±0.1682	0.550445	0.589538	0.570081	0.5700±0.0195	0.410729	0.245876	0.129405	0.2620±0.1414
RPS15A	0.571033	0.552597	0.0751053	0.3996±0.2812	1.27271	1.15347	1.28808	1.2381±0.0737	1.51069	1.56503	1.44863	1.5081±0.0582
RPS16	0.565689	0.800792	0.72635	0.6976±0.1202	0.763604	0.722997	0.748649	0.7451±0.0205	1.20383	1.20629	1.17355	1.1946±0.0182
UBE2G1	-1.26769	-2.68469	NA	-1.9762±1.0020	-0.461854	-0.450798	-0.724884	-0.5458±0.1552	-0.777138	-0.659388	-0.975857	-0.8041±0.1600
YWHAE	1.48438	1.38295	1.15247	1.3399±0.1701	0.844096	0.772588	0.620165	0.7456±0.1144	1.27406	1.22372	1.20574	1.2345±0.0354
RPS14	1.06604	1.10347	1.0617	1.0771±0.0230	1.20234	1.3667	1.19025	1.2531±0.0986	1.25599	1.35238	1.31557	1.3080±0.0486
RPS23	-1.09094	-1.27923	-1.46888	-1.2797±0.1890	-0.950495	-0.844777	-1.79688	-1.1974±0.5219	-0.779524	-0.874568	-0.542992	-0.7324±0.1707
RPS18	1.02966	0.891996	0.947	0.9562±0.0693	1.14918	1.10605	0.931629	1.0623±0.1152	1.47301	1.34613	1.36751	1.3956±0.0679
RPS29	0.432439	0.404303	0.0600531	0.2989±0.2074	1.00038	1.23377	1.03913	1.0911±0.1251	0.976268	1.08273	0.871026	0.9767±0.1059
RPS13	0.332631	0.180734	-0.286466	0.0756±0.3227	0.533458	0.682869	0.647679	0.6213±0.0781	1.00418	0.999499	0.96083	0.9882±0.0238
RPS11	0.322316	0.313345	0.18333	0.2730±0.0778	0.887389	0.915794	0.879536	0.8942±0.0191	0.883843	0.96283	0.962332	0.9363±0.0455
SNRPE	0.822898	0.630389	0.699738	0.7177±0.0975	1.12788	1.23773	1.29517	1.2203±0.0850	1.09695	1.09738	1.19741	1.1306±0.0579
SNRPF	-0.244016	-0.0822777	0.0459835	-0.0934±0.1453	-0.174922	0.0944886	0.04994	-0.0102±0.1444	0.268146	0.366695	0.572621	0.4025±0.1554
LSM3	2.15646	2.19592	2.27154	2.2080±0.0585	3.32305	3.30128	3.28196	3.3021±0.0206	2.86186	2.84591	2.84331	2.8504±0.0100
LSM6	-1.7088	NA	0.168601	-0.7701±1.3275	-0.575733	-1.69606	-0.898492	-1.0568±0.5767	-0.374851	-0.750564	-0.874859	-0.6668±0.2603
SNRPD1	0.827204	0.848039	1.19315	0.9561±0.2055	1.5286	1.53134	1.66064	1.5735±0.0755	1.82162	1.5749	1.63892	1.6785±0.1280
SNRPD2	-0.20541	0.0170027	-0.494476	-0.2276±0.2565	-0.256502	-0.469161	0.369719	-0.1186±0.4361	0.188146	0.320176	0.297654	0.2687±0.0706
SNRPD3	1.00727	1.00312	0.809345	0.9399±0.1131	1.08496	1.19178	1.15492	1.1439±0.0543	1.3615	1.33234	1.47481	1.3895±0.0753
TMSB4X	0.344758	0.00777464	-0.0695367	0.0943±0.2203	0.294279	0.340216	0.379274	0.3379±0.0425	0.875562	0.843756	0.822693	0.8473±0.0266
PSMC6	-0.865994	-0.815679	-0.350017	-0.6772±0.2845	-0.357892	-0.391861	-0.398836	-0.3829±0.0219	-0.460543	-0.626684	-0.442312	-0.5098±0.1016
RPL7A	0.786813	0.751206	0.994952	0.8443±0.1317	1.54995	1.57632	1.46634	1.5309±0.0574	1.36766	1.31762	1.28419	1.3232±0.0420
RAB11A	0.686757	0.51	0.602142	0.5996±0.0884	0.0421227	0.0690443	-0.155747	-0.0149±0.1228	0.24181	0.200967	0.346257	0.2630±0.0749
ETF1	0.60186	0.726647	0.638291	0.6556±0.0642	0.651711	0.678804	0.457128	0.5959±0.1209	0.611652	0.351004	0.476796	0.4798±0.1304
CNBP	-1.97852	-2.35625	-1.60618	-1.9803±0.3750	-0.900834	-1.13486	-1.24626	-1.0940±0.1763	-0.92417	-1.04187	-0.958412	-0.9748±0.0605
RPS4X	0.530186	0.666146	0.561858	0.5861±0.0711	0.787802	0.766544	0.893925	0.8161±0.0682	1.12835	1.07602	1.0562	1.0869±0.0373
PPP2CB	1.38752	1.06617	0.658365	1.0374±0.3654	0.491502	0.64702	0.429907	0.5228±0.1119	0.165529	0.495683	0.402479	0.3546±0.1702
RHOB	0.419162	0.459609	0.340726	0.4065±0.0604	0.190603	0.0677273	0.0820209	0.1135±0.0672	-0.724396	-0.97546	-0.97513	-0.8917±0.1449
RPL23A	0.16416	-0.0558697	0.0474081	0.0519±0.1101	0.4672	0.625669	0.686377	0.5931±0.1132	0.76908	0.494558	0.630685	0.6314±0.1373
RPS6	0.492675	0.469113	-0.132032	0.2766±0.3541	0.898739	0.916587	0.819808	0.8784±0.0515	1.00981	1.02788	0.910602	0.9828±0.0631
H4C1	3.30292	3.26576	3.31289	3.2939±0.0248	3.70894	3.63803	3.53023	3.6257±0.0900	3.84362	3.81092	3.79544	3.8167±0.0246
RAB1A	-0.0424943	-0.0185696	-0.179725	-0.0803±0.0870	-0.490732	-0.169306	-0.0758144	-0.2453±0.2176	-0.131759	0.117946	-0.0863611	-0.0334±0.1330
RAN	0.568337	0.483246	0.408789	0.4868±0.0798	0.609384	0.70602	0.502184	0.6059±0.1020	0.93182	0.952411	0.879103	0.9211±0.0378
RPL23	-0.241309	-0.0210576	-0.592676	-0.2850±0.2883	-0.19687	-0.254314	-0.40206	-0.2844±0.1059	0.159462	0.177075	0.226552	0.1877±0.0348
UBE2D2	0.134621	1.03402	1.01401	0.7275±0.5136	0.048522	0.383416	0.518394	0.3168±0.2419	0.449597	0.166748	0.418169	0.3448±0.1550
RPS15	NA	NA	NA		-0.188901	0.617142	0.598043	0.3421±0.4600	0.927592	0.919526	0.523861	0.7903±0.2308
RPS24	0.484224	0.298613	0.495782	0.4262±0.1107	0.648522	0.535066	0.630166	0.6046±0.0609	0.830219	0.779297	0.733019	0.7808±0.0486
RPS25	-0.255338	-0.542044	-0.213136	-0.3368±0.1790	-0.101327	-0.0862135	-0.20341	-0.1303±0.0638	0.0526842	0.0753631	0.097883	0.0753±0.0226
RPS26	0.371185	0.121547	-0.146938	0.1153±0.2591	-0.0692661	-0.708417	-0.831878	-0.5365±0.4093	0.446958	0.453413	0.199786	0.3667±0.1446
RPS28	1.37344	1.4103	1.02141	1.2684±0.2147	1.21537	1.22401	0.932142	1.1238±0.1661	1.25222	1.36047	1.3335	1.3154±0.0563
FAU	1.7997	1.6827	1.60648	1.6963±0.0973	3.07711	3.08824	3.03358	3.0663±0.0289	2.43426	2.45239	2.32604	2.4042±0.0683
GNB1	0.879236	0.885223	0.70694	0.8238±0.1012	0.650431	0.712792	0.61088	0.6580±0.0514	0.228061	0.23823	0.202185	0.2228±0.0186
POLR2L	NA	NA	NA		NA	NA	NA		NA	-4.01914	-4.02651	-4.0228±0.0052
RBX1	-1.48387	-1.6056	NA	-1.5447±0.0861	-1.70387	-2.28625	-1.53084	-1.8403±0.3958	-1.20303	-1.21853	-1.41432	-1.2786±0.1178
GNB2	0.386914	0.339152	0.0201918	0.2488±0.1994	0.2821	0.371921	0.178242	0.2774±0.0969	0.0321603	0.0135521	-0.0793904	-0.0112±0.0598
RPL30	0.500328	0.270103	0.338932	0.3698±0.1182	0.715011	0.676067	0.363791	0.5850±0.1925	0.606328	0.662947	0.612031	0.6271±0.0312
RPL39	-0.918597	-0.581897	NA	-0.7502±0.2381	1.70097	1.77092	1.65713	1.7097±0.0574	1.1633	1.03005	1.30148	1.1649±0.1357
RPL31	-1.63944	-1.42623	-0.749685	-1.2718±0.4645	0.0481953	-0.124654	-0.203705	-0.0934±0.1288	-0.371897	-0.115294	-0.280769	-0.2560±0.1301
RPL10A	0.115149	0.0397023	0.0100632	0.0550±0.0542	0.591745	0.539044	0.541335	0.5574±0.0298	0.617996	0.66421	0.582389	0.6215±0.0410
RPL32	-0.342149	0.119724	-0.199072	-0.1405±0.2364	0.999826	0.995051	1.01881	1.0046±0.0126	0.325157	0.526364	0.404479	0.4187±0.1014
RPL11	-0.182814	-0.24938	-0.137596	-0.1899±0.0562	0.264788	0.248529	0.016943	0.1768±0.1386	0.675069	0.627369	0.709772	0.6707±0.0414
RPL8	-0.223978	0.019932	-0.497724	-0.2339±0.2590	0.977604	0.935321	0.905978	0.9396±0.0360	0.991259	1.00483	0.898717	0.9649±0.0577
PPIA	2.17896	2.082	2.01314	2.0914±0.0833	2.30717	2.30589	2.21301	2.2754±0.0540	2.3374	2.39175	2.4124	2.3805±0.0387
FKBP1A	0.922755	0.935341	0.888715	0.9156±0.0241	0.716957	0.589808	0.639125	0.6486±0.0641	0.749775	0.76956	0.685236	0.7349±0.0441
RPS27A	2.86535	2.79521	2.70839	2.7896±0.0786	2.94712	2.97947	2.76888	2.8985±0.1134	2.81812	2.81873	2.74811	2.7950±0.0406
GRB2	0.376378	0.193332	0.815401	0.4617±0.3197	0.573283	0.390241	0.488089	0.4839±0.0916	0.411968	0.424474	0.442437	0.4263±0.0153
TRA2B	-0.891526	-0.836447	-1.51587	-1.0813±0.3774	0.157281	0.244852	-0.217633	0.0615±0.2457	-0.119422	-0.125188	-0.174346	-0.1397±0.0302
RAC1	1.14243	1.22726	1.05445	1.1414±0.0864	0.825919	0.848992	0.751846	0.8089±0.0508	0.672482	0.719124	0.693661	0.6951±0.0234
AP2B1	0.523248	0.655683	0.559874	0.5796±0.0684	0.354311	0.294225	0.255834	0.3015±0.0496	0.00144838	0.0313643	-0.00116475	0.0105±0.0181
VAMP2	1.61718	1.66922	1.55273	1.6130±0.0584	0.687042	0.579051	0.431312	0.5658±0.1284	0.43002	0.588245	0.47415	0.4975±0.0816
GNAS	0.664584	0.643985	0.447138	0.5852±0.1200	0.893445	1.02454	0.861566	0.9265±0.0864	0.499643	0.508135	0.556626	0.5215±0.0307
GNAI1	0.735951	0.876266	1.10528	0.9058±0.1864	0.691987	0.729302	0.3645	0.5953±0.2007	0.375763	0.134554	0.212008	0.2408±0.1232
YWHAZ	0.460357	0.491462	0.48705	0.4796±0.0168	0.367906	0.252669	0.272554	0.2977±0.0616	0.418331	0.439304	0.353792	0.4038±0.0446
PPP2R2A	-0.722854	-0.701148	-0.847427	-0.7571±0.0789	-1.49233	-0.944434	-1.46982	-1.3022±0.3100	-0.748241	-0.711681	-0.604861	-0.6883±0.0745
RPL38	-0.15556	-0.542873	-0.658844	-0.4524±0.2636	-0.285712	-0.139636	-0.0499563	-0.1584±0.1190	-0.0526352	0.410991	0.471209	0.2765±0.2866
RPS21	-0.155618	-0.396299	0.0164323	-0.1785±0.2073	0.171769	0.0144395	0.252001	0.1461±0.1208	0.166585	0.246405	0.290879	0.2346±0.0630
EIF5A	0.19746	0.394985	-0.375203	0.0724±0.4000	0.288969	0.379498	0.382153	0.3502±0.0531	0.875323	0.746809	0.752211	0.7914±0.0727
RACK1	0.371139	-0.135291	0.384646	0.2068±0.2964	-0.537246	-0.194993	-0.248731	-0.3270±0.1841	-0.000358924	-0.122649	-0.0204881	-0.0478±0.0656
ACTG1	2.77193	2.76467	2.66138	2.7327±0.0618	2.52056	2.56577	2.43884	2.5084±0.0643	2.43249	2.50083	2.39872	2.4440±0.0520
SUPT4H1	0.655732	0.710447	0.580576	0.6489±0.0652	1.33224	1.58798	1.44336	1.4545±0.1282	1.25027	1.06644	1.3002	1.2056±0.1231
UBE2I	0.817185	0.496656	0.518554	0.6108±0.1791	1.34155	1.34658	1.28808	1.3254±0.0324	1.244	1.28524	1.10853	1.2126±0.0924
TMSB10	0.546565	0.515785	0.607339	0.5566±0.0466	0.768068	0.804895	0.469753	0.6809±0.1838	0.777142	0.856567	0.847419	0.8270±0.0435
YBX1	0.859619	0.511297	0.216865	0.5293±0.3218	-1.00055	-0.891066	-0.56807	-0.8199±0.2249	0.586209	0.889404	0.826212	0.7673±0.1600
SEC11A	NA	NA	NA		-1.36896	-1.82798	-2.5268	-1.9079±0.5830	-1.67579	-2.05264	-1.56994	-1.7661±0.2537
CSNK2B	0.202479	-1.98243	NA	-0.8900±1.5450	-0.397223	-0.358587	-0.466897	-0.4076±0.0549	-0.46165	-0.8665	-0.591445	-0.6399±0.2067
TPM4	-0.653647	-0.661268	-0.570819	-0.6286±0.0502	-0.137051	-0.014847	-0.06797	-0.0733±0.0613	-0.188249	-0.127728	-0.193875	-0.1700±0.0367
ACTC1	1.79533	1.79306	2.61097	2.0665±0.4716	2.3224	2.33476	1.77823	2.1451±0.3178	1.46711	1.58585	1.64294	1.5653±0.0897
UBE2L3	0.299065	0.364508	-0.964237	-0.1002±0.7490	0.232521	0.29366	0.292518	0.2729±0.0350	0.393163	0.468793	0.10534	0.3224±0.1918
EEF1A1	1.25726	1.26349	1.16477	1.2285±0.0553	1.12394	1.17563	0.873787	1.0578±0.1614	1.17757	1.19458	1.25771	1.2100±0.0422
FKBP1B	-0.17444	-0.421634	-0.581486	-0.3925±0.2051	-0.662837	-0.87119	-0.803191	-0.7791±0.1063	-0.299486	-0.288245	-0.433004	-0.3402±0.0805
ACTA1	4.02171	4.4203	4.37632	4.2728±0.2185	1.86291	2.04302	2.17475	2.0269±0.1565	3.42113	3.51398	3.69726	3.5441±0.1405
TUBA4A	1.60969	1.70632	1.53504	1.6170±0.0859	1.3936	1.57948	1.59233	1.5218±0.1112	1.52902	1.15107	1.57325	1.4178±0.2320
TUBB4B	4.02588	3.98822	4.08312	4.0324±0.0478	3.82844	3.80431	3.67107	3.7679±0.0848	3.55081	3.54296	3.53155	3.5418±0.0097
CSNK2A1	0.280287	0.41019	-0.185285	0.1684±0.3131	0.740504	0.755982	0.519768	0.6721±0.1321	0.135675	0.238677	0.217431	0.1973±0.0544
PAFAH1B2	0.732688	1.34606	1.20044	1.0931±0.3205	0.769192	0.68556	1.08296	0.8459±0.2095	0.686059	0.819688	1.00109	0.8356±0.1581
H3C1	-0.669929	-0.984859	NA	-0.8274±0.2227	-0.779504	-0.777714	-1.37093	-0.9761±0.3420	-0.735227	-0.744819	-0.221286	-0.5671±0.2995
HBB	0.793655	0.854013	0.804741	0.8175±0.0321	-0.403256	0.0501544	-1.6204	-0.6578±0.8639	2.04177	2.0504	2.04085	2.0443±0.0053
NOMO3	NA	NA	NA		NA	-0.736886	NA	-0.7369	-0.753691	-1.31449	-0.808511	-0.9589±0.3092
HBA1	1.4987	1.36189	1.26498	1.3752±0.1174	-0.990474	-1.19437	-0.460178	-0.8817±0.3790	2.14547	2.48566	2.99196	2.5410±0.4259
CXADR	1.7408	1.60566	1.66348	1.6700±0.0678	1.01141	1.11493	1.05669	1.0610±0.0519	0.447971	0.490922	0.492099	0.4770±0.0251
IGBP1	-0.606379	-0.98275	-1.28037	-0.9565±0.3378	-2.25285	-2.30383	-1.07156	-1.8761±0.6972	-0.403897	-0.442342	-0.518095	-0.4548±0.0581
SIRPA	-0.191273	NA	NA	-0.1913	-0.00893619	-0.125255	0.0624968	-0.0239±0.0948	-0.941594	-0.950096	-0.833927	-0.9085±0.0648
PSPH	1.90022	1.73745	0.757519	1.4651±0.6181	1.49537	1.83456	1.45803	1.5960±0.2075	1.45582	1.44066	1.92467	1.6071±0.2752
EIF4G2	-0.412436	-0.304853	-0.244576	-0.3206±0.0850	-0.407369	-0.427671	-0.706741	-0.5139±0.1673	-0.4963	-0.390952	-0.477293	-0.4548±0.0561
GTF2I	-0.018343	0.0776779	0.081965	0.0471±0.0567	0.265778	0.299108	0.276693	0.2805±0.0170	0.572937	0.572977	0.611326	0.5857±0.0222
DLG4	0.0416241	-0.416955	NA	-0.1877±0.3243	-0.703945	-0.78824	-0.972034	-0.8214±0.1371	-1.15093	-0.979213	-1.40871	-1.1796±0.2162
PIP4K2B	0.400432	0.972118	1.16897	0.8472±0.3992	-0.517777	-0.451483	-0.724666	-0.5646±0.1425	-0.194561	-0.15345	-0.431926	-0.2600±0.1503
SRPK2	-0.376455	-0.264963	-1.43707	-0.6928±0.6469	0.301571	0.0158738	-0.000629223	0.1056±0.1699	0.124179	-0.0253021	-0.228937	-0.0434±0.1772
CSNK1G2	NA	NA	NA		-0.55641	-0.440811	-0.152921	-0.3834±0.2078	-1.03312	-1.16444	-1.06251	-1.0867±0.0689
CCT2	0.40446	0.411686	0.355453	0.3905±0.0306	0.397662	0.433078	0.381499	0.4041±0.0264	0.424745	0.289122	0.14111	0.2850±0.1419
RAE1	0.157653	0.265026	0.269376	0.2307±0.0633	0.0220909	0.286461	-0.337176	-0.0095±0.3130	0.339203	0.0700011	0.0246465	0.1446±0.1700
GSTO1	1.75121	1.77	0.773789	1.4317±0.5698	2.21475	2.33235	2.16352	2.2369±0.0866	2.36172	2.17441	2.71607	2.4174±0.2751
JAG1	-0.89168	-0.668502	NA	-0.7801±0.1578	-0.994135	-0.585353	-1.41048	-0.9967±0.4126	-1.79309	-1.72881	-1.73306	-1.7517±0.0359
RELN	-1.49305	-1.49634	NA	-1.4947±0.0023	-1.78613	-1.64982	NA	-1.7180±0.0964	-0.495354	-0.434482	-0.478063	-0.4693±0.0314
PRKDC	-0.329767	-0.469472	-0.705581	-0.5016±0.1900	-0.268089	-0.18352	-0.374184	-0.2753±0.0955	0.0419067	0.133073	0.084044	0.0863±0.0456
ARG2	0.809239	0.0839659	NA	0.4466±0.5128	-0.280444	-0.426612	-0.504912	-0.4040±0.1139	-0.438561	-0.154195	0.441576	-0.0504±0.4492
MAP1A	0.0480199	0.0723408	-0.10892	0.0038±0.0984	0.187128	0.129375	-0.116322	0.0667±0.1611	-0.107451	-0.0840306	-0.25156	-0.1477±0.0907
ABAT	-0.923395	-1.04306	-1.15891	-1.0418±0.1178	-1.62053	-1.6576	-2.07341	-1.7838±0.2515	-0.971148	-0.809367	-0.951014	-0.9105±0.0882
BASP1	1.27468	1.23585	1.09097	1.2005±0.0968	-0.119302	-0.122723	0.191922	-0.0167±0.1807	0.728921	0.644919	0.730801	0.7015±0.0491
DCD	0.325626	0.24601	0.170861	0.2475±0.0774	-2.17666	-1.69029	-2.05934	-1.9754±0.2538	-0.480124	-0.312574	-0.336416	-0.3764±0.0906
SSBP2	NA	NA	NA		-0.913509	-0.704454	-1.23725	-0.9517±0.2684	-1.34909	-1.77269	-2.10148	-1.7411±0.3772
MRPS36	-0.639306	-0.957672	NA	-0.7985±0.2251	-0.525	-0.567221	-0.828403	-0.6402±0.1643	-0.512134	-1.16609	-1.17805	-0.9521±0.3811
MRPS34	-0.0594016	-0.143356	-0.247599	-0.1501±0.0943	-0.277687	-0.45434	-0.322338	-0.3515±0.0919	-0.448353	-0.416896	-0.425319	-0.4302±0.0163
HMGN5	-0.165704	-0.113902	-0.240311	-0.1733±0.0635	0.663407	0.716285	0.605203	0.6616±0.0556	0.698521	0.721096	0.643316	0.6876±0.0400
SARNP	1.16417	1.06445	0.982977	1.0705±0.0908	1.41595	1.45215	1.3607	1.4096±0.0461	1.33349	1.3109	1.33481	1.3264±0.0134
RPL24	0.706568	0.616467	0.276706	0.5332±0.2267	1.39111	1.42239	1.22766	1.3471±0.1046	1.34441	1.44085	1.34646	1.3772±0.0551
RPL36A	-0.798425	-0.732453	-0.686906	-0.7393±0.0561	0.152255	0.205836	0.222791	0.1936±0.0368	0.347353	0.462107	0.534631	0.4480±0.0944
CBX1	0.559046	0.314994	-0.19459	0.2265±0.3845	0.80578	0.793199	0.430859	0.6766±0.2129	0.732629	0.715165	0.560828	0.6695±0.0946
ARF5	-0.444281	-0.407576	-0.700941	-0.5176±0.1598	-1.25398	-0.709259	-1.2328	-1.0653±0.3086	-1.02568	-0.964087	-0.917513	-0.9691±0.0543
ERH	2.85296	2.85273	2.43565	2.7138±0.2409	3.21047	3.1657	2.971	3.1157±0.1273	2.8104	2.80627	2.77153	2.7961±0.0214
RHOG	-0.774024	-0.453825	-1.27694	-0.8349±0.4149	0.218102	0.231801	-0.00589116	0.1480±0.1335	0.353233	0.503819	0.440955	0.4327±0.0756
RPL19	0.449031	0.480084	0.0362495	0.3218±0.2478	0.805947	0.798639	0.593675	0.7328±0.1205	1.30612	1.15817	1.23148	1.2319±0.0740
SRSF3	1.02128	0.948395	0.922721	0.9641±0.0511	1.14553	1.08764	0.929454	1.0542±0.1118	1.65509	1.74996	1.67612	1.6937±0.0498
FOXK1	-0.0627622	-0.013551	-0.38306	-0.1531±0.2006	0.29518	0.451072	0.24936	0.3319±0.1057	0.526823	0.473298	0.625564	0.5419±0.0772
CCZ1B	-0.896364	-0.610453	-0.54973	-0.6855±0.1851	0.164011	0.574911	NA	0.3695±0.2906	-0.020656	-0.599654	-0.281219	-0.3005±0.2900
HSPG2	2.02441	1.96299	2.03295	2.0068±0.0382	0.834205	0.976168	0.869857	0.8934±0.0739	-0.0286686	-0.001686	0.0149039	-0.0052±0.0220
EFNB1	1.26723	0.876424	0.559028	0.9009±0.3547	1.89069	1.94358	1.74255	1.8589±0.1042	1.79669	1.80899	1.91279	1.8395±0.0638
RBM10	0.475294	-0.59619	-0.78899	-0.3033±0.6811	-0.163618	0.0490227	-0.437123	-0.1839±0.2437	0.522169	-0.480727	-0.144346	-0.0343±0.5104
RBM3	-0.142714	-0.334258	NA	-0.2385±0.1354	-0.0425717	0.0905581	-0.177371	-0.0431±0.1340	0.325499	0.30884	0.541987	0.3921±0.1301
CYCS	1.25598	1.21776	0.912892	1.1289±0.1880	1.11333	1.02995	0.938272	1.0272±0.0876	0.95455	0.831781	0.880864	0.8891±0.0618
TFAM	-1.53412	-0.796403	-1.7141	-1.3482±0.4863	-0.328755	-0.35551	-0.857216	-0.5138±0.2977	-0.319795	-0.482022	-0.57217	-0.4580±0.1279
PITPNA	0.649367	0.357859	0.42446	0.4772±0.1528	1.08941	1.04282	1.04863	1.0603±0.0254	0.245901	-0.274638	0.416827	0.1294±0.3602
MAT1A	NA	-3.91297	NA	-3.913	0.886308	0.841036	0.679167	0.8022±0.1089	-0.690104	-0.280244	-0.625869	-0.5321±0.2204
SLC25A3	1.5901	1.56562	1.45164	1.5358±0.0739	0.486746	0.442563	0.4438	0.4577±0.0252	0.876999	0.936216	0.933246	0.9155±0.0334
HDLBP	-0.301789	-0.670352	-1.08483	-0.6857±0.3917	-1.15848	-0.902426	-0.951274	-1.0041±0.1359	-0.409577	-0.503376	-0.322259	-0.4117±0.0906
CDK5	0.302158	0.342206	-0.384074	0.0868±0.4082	-0.42309	-0.278538	-0.151531	-0.2844±0.1359	-0.407342	-0.0825334	-0.252606	-0.2475±0.1625
CLTC	0.778168	0.727478	0.685982	0.7305±0.0462	0.667721	0.685582	0.645481	0.6663±0.0201	0.404329	0.455939	0.379184	0.4132±0.0391
FKBP3	-0.394103	-0.68355	-0.962646	-0.6801±0.2843	0.227172	0.271409	-0.00952834	0.1630±0.1511	0.182822	0.111926	0.0728599	0.1225±0.0557
REEP5	NA	NA	NA		-0.333999	-0.779181	-1.17283	-0.7620±0.4197	-0.183419	-0.802041	-1.09355	-0.6930±0.4648
SORD	0.0065691	-0.864036	-1.14515	-0.6675±0.6005	0.513873	0.54205	0.172424	0.4094±0.2058	0.515094	0.413661	-0.185336	0.2478±0.3785
HNRNPU	0.594424	0.61645	0.455105	0.5553±0.0875	1.08437	1.1449	0.883008	1.0374±0.1371	1.05809	1.01661	0.948756	1.0078±0.0552
B4GALNT1	NA	0.542431	NA	0.5424	NA	NA	NA		NA	0.649138	0.422558	0.5358±0.1602
SPTBN1	0.129821	-0.0387551	0.209249	0.1001±0.1266	0.181877	0.177202	0.0939001	0.1510±0.0495	-0.220752	-0.210669	-0.197877	-0.2098±0.0115
TIAL1	-0.664547	-0.715743	-0.627697	-0.6693±0.0442	0.630513	0.577987	0.402923	0.5371±0.1192	0.208986	0.294305	0.208779	0.2374±0.0493
SET	-1.71099	-1.5152	NA	-1.6131±0.1385	0.555939	0.507071	0.437191	0.5001±0.0597	0.359221	0.25986	-0.110691	0.1695±0.2477
SRSF2	1.54362	1.45475	1.26999	1.4228±0.1396	1.81862	1.85646	1.67523	1.7834±0.0956	1.79397	1.99786	2.08107	1.9576±0.1477
FOXK2	0.653968	0.403078	0.327413	0.4615±0.1709	1.42269	1.63554	1.61422	1.5575±0.1172	0.716522	0.585604	0.613318	0.6385±0.0690
AMPD2	0.200159	0.344191	0.199084	0.2478±0.0835	0.575898	0.647907	0.604658	0.6095±0.0362	0.458475	0.497844	0.431195	0.4625±0.0335
FABP5	0.141083	0.189316	0.255744	0.1954±0.0576	0.510853	0.480491	0.449849	0.4804±0.0305	1.13495	1.07019	1.13709	1.1141±0.0380
ANK2	0.762832	0.721185	0.483538	0.6559±0.1507	0.208716	0.141985	0.00874406	0.1198±0.1018	-0.593413	-0.54788	-0.574146	-0.5718±0.0229
CAP1	0.21468	-0.127955	-0.156897	-0.0234±0.2067	-0.45362	-0.755658	-0.570007	-0.5931±0.1523	-0.244624	-0.0691157	-0.0105818	-0.1081±0.1218
HMGCS1	0.138288	0.00223147	-0.104919	0.0119±0.1219	-0.373445	-0.183326	-0.558123	-0.3716±0.1874	0.12657	0.20025	0.218387	0.1817±0.0486
SLC7A5	NA	NA	NA		-2.15285	-2.42951	NA	-2.2912±0.1956	-2.0681	-2.28979	NA	-2.1789±0.1568
DR1	NA	-1.45523	NA	-1.4552	-0.451273	-0.432971	-0.67357	-0.5193±0.1339	0.130319	-0.300934	-0.188725	-0.1198±0.2237
OTUD4	NA	-1.88672	NA	-1.8867	-1.52439	-1.04016	-1.0644	-1.2096±0.2728	-1.84479	NA	NA	-1.8448
PFKP	0.0329742	-0.0157649	-0.362504	-0.1151±0.2156	0.209366	0.18816	0.254881	0.2175±0.0341	-0.0305501	0.0425914	-0.0915785	-0.0265±0.0672
ATP2B2	-0.0657811	0.380977	NA	0.1576±0.3159	0.292983	0.465127	0.385218	0.3811±0.0861	5.87445e-05	-0.0338789	-0.441118	-0.1583±0.2455
EWSR1	-0.124084	-0.229988	-1.11686	-0.4903±0.5452	-0.186936	0.0420503	-0.0307312	-0.0585±0.1170	0.526039	0.591062	0.495281	0.5375±0.0489
PLCB3	NA	NA	NA		NA	NA	NA		-0.190113	0.110746	0.0756691	-0.0012±0.1645
PRKCE	NA	-0.706062	NA	-0.7061	-1.79321	-1.99169	-1.2325	-1.6725±0.3937	-0.7625	-1.4073	-1.69892	-1.2896±0.4792
OGDH	0.5602	0.512654	0.449155	0.5073±0.0557	0.0727478	-0.0708908	0.273817	0.0919±0.1731	0.448498	0.305093	0.382794	0.3788±0.0718
CNTN2	0.527184	-0.222624	NA	0.1523±0.5302	0.0915318	0.113387	-0.629179	-0.1414±0.4226	-0.506869	-0.293998	-0.275951	-0.3589±0.1284
ALDH6A1	-0.491151	-0.180697	-1.4954	-0.7224±0.6872	-0.646269	0.0610441	-1.50167	-0.6956±0.7825	0.196429	0.162799	0.171216	0.1768±0.0175
APBA1	-2.36285	-2.06583	-2.11118	-2.1800±0.1600	NA	NA	NA		-2.90971	-3.39984	-3.25186	-3.1871±0.2514
DSG1	0.0914516	-0.105854	0.180749	0.0554±0.1467	0.761355	-1.08341	NA	-0.1610±1.3044	-0.273676	-0.378392	-0.219893	-0.2907±0.0806
RPL18A	-0.165007	-0.182356	-1.03572	-0.4610±0.4978	0.166258	0.180001	-0.0953861	0.0836±0.1552	0.454184	0.255928	0.236237	0.3154±0.1205
CACNB1	NA	NA	NA		-2.62018	-3.02503	-2.03674	-2.5606±0.4968	NA	-2.73847	-3.59181	-3.1651±0.6034
FKBP4	-0.0459943	-0.0333775	-0.650739	-0.2434±0.3528	-0.00568329	0.00422617	-0.193964	-0.0651±0.1117	0.188518	0.270097	0.2632	0.2406±0.0452
PLOD1	NA	NA	NA		1.42733	0.644015	1.34917	1.1402±0.4315	0.530854	-0.253871	NA	0.1385±0.5549
NUCB1	-1.88089	-1.73679	NA	-1.8088±0.1019	0.0885243	0.247873	0.221879	0.1861±0.0855	-0.711928	-0.421515	-0.75576	-0.6297±0.1817
RPL6	0.30123	0.110537	0.265754	0.2258±0.1014	0.856339	0.82817	0.771692	0.8187±0.0431	1.04199	1.07379	0.941053	1.0189±0.0693
TOP2B	-0.209184	-0.336737	-0.456223	-0.3340±0.1235	0.0221059	-0.0597766	-0.149639	-0.0624±0.0859	0.0707019	-0.0633487	0.0754674	0.0276±0.0788
AKAP12	-0.0950335	0.108184	0.058266	0.0238±0.1059	0.323107	0.236925	-0.0519334	0.1694±0.1964	0.272197	0.342063	0.3183	0.3109±0.0355
SLC25A11	1.07533	1.27901	1.56068	1.3050±0.2437	-0.351507	-0.180406	-0.243106	-0.2583±0.0866	0.624508	0.567813	0.535564	0.5760±0.0450
ACY1	-2.45455	NA	NA	-2.4546	NA	NA	-2.53769	-2.5377	-0.447176	-0.517138	-0.504301	-0.4895±0.0372
KMT2A	NA	NA	NA		NA	-3.19473	-2.38993	-2.7923±0.5691	NA	NA	NA
LMNB2	-0.0877787	-0.304502	-0.162219	-0.1848±0.1101	-0.409542	-0.403688	-0.503322	-0.4389±0.0559	-0.216007	-0.15018	-0.253401	-0.2065±0.0523
MVK	0.250374	-0.0275536	-0.711703	-0.1630±0.4951	0.594816	0.480121	0.307859	0.4609±0.1444	-0.0796596	-0.0600047	-0.125502	-0.0884±0.0336
TAP1	NA	0.143275	NA	0.1433	NA	-2.89917	NA	-2.8992	1.68184	1.52299	1.43769	1.5475±0.1239
RELA	NA	NA	NA		0.21912	-1.03977	0.00838917	-0.2708±0.6743	1.50648	1.07665	0.879353	1.1542±0.3207
UBXN1	0.10251	-0.135251	-0.208377	-0.0804±0.1625	0.315776	0.429955	0.220704	0.3221±0.1048	0.242472	0.225793	0.352757	0.2737±0.0690
EIF4G1	0.833139	0.91006	0.780774	0.8413±0.0650	1.04142	1.03886	1.0345	1.0383±0.0035	1.05616	1.14345	1.07687	1.0922±0.0456
KRT17	-0.830513	-0.836486	NA	-0.8335±0.0042	-0.568424	-0.427376	-0.563	-0.5196±0.0799	-1.17076	-1.02313	-1.89011	-1.3613±0.4638
TLE3	NA	-1.05314	NA	-1.0531	-1.74147	-1.68829	-2.05849	-1.8294±0.2002	-0.502625	-0.769275	-0.734768	-0.6689±0.1450
EMX1	NA	NA	NA		-1.60954	-1.87013	-1.453	-1.6442±0.2107	0.393273	0.865746	0.662147	0.6404±0.2370
GLO1	0.14348	0.0133849	-0.956495	-0.2665±0.6010	0.372636	0.347683	0.252901	0.3244±0.0632	0.677575	0.619208	0.457935	0.5849±0.1138
AKR1C1	-0.457916	-0.709927	-0.719442	-0.6291±0.1483	-0.0296776	-0.0930381	-0.171935	-0.0982±0.0713	-0.303356	-0.14941	-0.171135	-0.2080±0.0833
SSBP1	0.764622	0.477636	0.625049	0.6224±0.1435	1.37677	1.36932	1.262	1.3360±0.0642	0.860793	0.470822	0.694521	0.6754±0.1957
YWHAH	1.11062	0.862133	0.859713	0.9442±0.1442	0.646482	0.815608	0.65555	0.7059±0.0951	0.501856	0.605285	0.630526	0.5792±0.0682
UBE3A	-0.749019	-1.27119	-2.4204	-1.4802±0.8551	0.198778	0.142835	-0.0741119	0.0892±0.1441	0.0128389	-0.633493	-0.236001	-0.2856±0.3260
DNM1	1.29922	1.27634	1.32059	1.2987±0.0221	1.49381	1.30428	1.50591	1.4347±0.1131	0.839587	0.797178	0.876157	0.8376±0.0395
PTPN12	NA	NA	NA		-0.704399	-1.33763	-0.346278	-0.7961±0.5020	-1.16343	-1.49868	-1.70609	-1.4561±0.2738
PTK2	NA	NA	NA		NA	NA	NA		NA	-0.872422	-1.0388	-0.9556±0.1176
SRSF11	-2.55978	-2.08948	NA	-2.3246±0.3326	-1.28263	-1.45914	-0.902547	-1.2148±0.2844	-0.859884	-1.13516	-1.35853	-1.1179±0.2498
EEF1A2	1.48587	1.46076	2.65166	1.8661±0.6804	1.25428	1.17868	0.555216	0.9961±0.3836	0.607053	1.83096	0.662286	1.0334±0.6912
CALD1	-2.00312	-2.23877	NA	-2.1209±0.1666	-0.657838	-0.502857	-1.0205	-0.7271±0.2657	-0.102947	-0.0781051	-0.166	-0.1157±0.0453
COL14A1	NA	NA	NA		1.27804	1.19396	2.25747	1.5765±0.5912	0.567831	0.820186	0.323763	0.5706±0.2482
CTDSPL2	NA	NA	NA		NA	NA	NA		-0.872111	NA	-1.07794	-0.9750±0.1455
PTPN11	0.0965635	0.0601452	0.0556071	0.0708±0.0225	0.62728	0.626255	0.614784	0.6228±0.0069	0.0130331	0.0312789	0.0555372	0.0333±0.0213
PPAT	-0.893713	-0.915823	-1.35948	-1.0563±0.2628	-0.231401	-0.64645	-0.53783	-0.4719±0.2152	-0.107758	0.214491	0.0735315	0.0601±0.1615
GFPT1	0.0506699	-0.0232099	-0.211546	-0.0614±0.1352	0.385607	0.443272	0.512392	0.4471±0.0635	0.0174358	0.00675899	0.123154	0.0491±0.0643
EXOSC9	-0.330538	-0.289143	0.108435	-0.1704±0.2424	0.593949	0.266891	-0.0180065	0.2809±0.3062	0.105157	-3.28977	0.111627	-1.0243±1.9619
PSME1	-1.21927	NA	NA	-1.2193	-0.0392874	0.0322969	-0.216353	-0.0744±0.1280	0.866858	1.00001	0.823031	0.8966±0.0922
RBPJ	NA	NA	NA		NA	0.293998	NA	0.294	NA	0.798546	NA	0.7985
GABPB1	-1.02067	-0.758221	-0.949125	-0.9093±0.1357	-0.753062	-0.76046	-0.535284	-0.6829±0.1279	-0.527684	-0.518755	-0.444049	-0.4968±0.0459
RING1	-3.08846	NA	NA	-3.0885	-1.43368	-1.36307	-1.05314	-1.2833±0.2024	-0.720841	-0.606862	-1.04924	-0.7923±0.2297
FMR1	-1.10877	-1.18778	-1.38357	-1.2267±0.1415	0.0712984	-0.0961603	-0.0806197	-0.0352±0.0925	-0.488775	-0.482256	-0.685189	-0.5521±0.1153
FMOD	NA	NA	NA		4.12393	4.1969	4.15176	4.1575±0.0368	0.307317	0.412325	0.431295	0.3836±0.0668
PRDX1	2.02623	1.97074	1.85012	1.9490±0.0900	2.5438	2.4786	2.38679	2.4697±0.0789	2.41791	2.48096	2.45203	2.4503±0.0316
RPL18	0.188022	0.144853	0.136724	0.1565±0.0276	0.905366	0.902966	0.76318	0.8572±0.0814	0.733739	0.807539	0.761766	0.7677±0.0373
C1QBP	-1.51748	NA	-2.33709	-1.9273±0.5795	-1.17121	-1.78445	-1.59303	-1.5162±0.3137	-0.756599	-0.84496	-0.840321	-0.8140±0.0497
CKAP4	-0.972835	-1.06318	-1.3108	-1.1156±0.1750	-0.108428	-0.0892938	-0.243803	-0.1472±0.0842	-0.52168	-0.488904	-0.593402	-0.5347±0.0534
TJP1	-0.729545	NA	NA	-0.7295	-0.781441	-0.261967	-0.153359	-0.3989±0.3357	0.520644	0.571095	0.521201	0.5376±0.0290
KHDRBS1	1.49397	1.43624	1.30246	1.4109±0.0982	2.19893	2.1553	2.16815	2.1741±0.0224	1.78958	1.75125	1.70833	1.7497±0.0406
BAX	0.190479	-0.108329	-0.234761	-0.0509±0.2184	0.493	0.49564	0.157837	0.3822±0.1943	0.701596	0.666052	0.594653	0.6541±0.0545
BCL2L1	NA	NA	NA		NA	NA	NA		-2.29778	-3.28991	-3.7427	-3.1101±0.7390
KLC1	0.0498881	0.0320744	0.0244612	0.0355±0.0131	-0.366298	-0.354969	-0.45182	-0.3910±0.0530	-0.590635	-0.591198	-0.558606	-0.5801±0.0187
LRP1	-0.0302514	-0.0460718	-0.313316	-0.1299±0.1591	0.466496	0.459601	0.416145	0.4474±0.0273	-0.0295323	-0.0488099	-0.167209	-0.0819±0.0745
SRSF1	0.59781	0.591588	0.656911	0.6154±0.0361	0.769277	0.742737	0.609917	0.7073±0.0854	1.00166	0.949121	0.958922	0.9699±0.0279
ARHGAP1	0.247659	0.0853906	-0.156783	0.0588±0.2035	0.255832	0.301138	0.189194	0.2487±0.0563	-0.0618596	0.0457138	-0.00783897	-0.0080±0.0538
TLE5	NA	NA	NA		-1.50066	-0.999431	-1.75723	-1.4191±0.3854	NA	NA	NA
SRSF4	-0.282959	-0.260233	-0.433151	-0.3254±0.0940	0.636494	0.598522	0.50091	0.5786±0.0699	0.159181	0.112757	0.0191304	0.0970±0.0713
PCDH1	0.0176069	0.264077	-0.379209	-0.0325±0.3246	0.21301	-0.0606247	0.199215	0.1172±0.1542	-0.653625	-0.807543	-0.972483	-0.8112±0.1595
PPP3CA	-0.150866	0.0510389	0.218794	0.0397±0.1851	-0.2327	-0.10974	-0.495763	-0.2794±0.1972	0.141911	0.161616	0.0884725	0.1307±0.0378
DHX9	0.392495	0.419512	0.278775	0.3636±0.0747	0.502273	0.549342	0.505241	0.5190±0.0264	0.72363	0.776676	0.720475	0.7403±0.0316
CRYZ	-0.277693	-0.336458	-0.362617	-0.3256±0.0435	0.103823	0.284965	-0.12466	0.0880±0.2053	-0.118414	0.050682	0.0902721	0.0075±0.1108
GOLGA3	4.33391	4.38931	4.49177	4.4050±0.0801	0.706321	0.749848	0.986083	0.8141±0.1505	3.28276	3.29857	3.34287	3.3081±0.0312
GOLGA2	NA	NA	NA		NA	NA	-5.27844	-5.2784	-2.82332	NA	NA	-2.8233
LGALS3BP	-1.44097	-0.845168	NA	-1.1431±0.4213	1.21363	1.18986	1.1124	1.1720±0.0529	1.80105	1.80943	1.7515	1.7873±0.0313
MFGE8	-0.0402637	-0.208094	1.24625	0.3326±0.7957	0.679539	0.798269	0.722204	0.7333±0.0601	-0.0576399	0.0379039	-0.04167	-0.0205±0.0512
DMTN	-0.713393	-0.605935	-0.272505	-0.5306±0.2299	-0.252387	-0.336328	-0.376242	-0.3217±0.0632	-0.609087	-1.3755	-1.19119	-1.0586±0.4000
DSC1	2.28398	2.35272	1.69056	2.1091±0.3641	0.423764	0.311288	NA	0.3675±0.0795	0.887127	0.468173	1.46149	0.9389±0.4987
SPOCK1	-2.28047	-1.92649	-1.54309	-1.9167±0.3688	-2.2563	-1.66221	-1.28492	-1.7345±0.4897	NA	-2.47971	NA	-2.4797
PPID	-1.43638	-1.34069	-2.21712	-1.6647±0.4808	-0.766365	-0.689705	-0.704033	-0.7200±0.0408	-0.688024	-0.891753	-1.02778	-0.8692±0.1710
SSRP1	-0.860358	-0.969677	-1.27328	-1.0344±0.2139	-0.276488	-0.0591688	-0.172649	-0.1694±0.1087	-0.101989	-0.00195235	-0.160538	-0.0882±0.0802
CAMSAP2	0.214789	0.247715	0.14894	0.2038±0.0503	0.438194	0.52082	0.499005	0.4860±0.0428	-0.337064	-0.380388	-0.448614	-0.3887±0.0562
SPIRE1	-0.499399	-0.708655	-0.821648	-0.6766±0.1635	-0.349963	-0.487032	-0.152258	-0.3298±0.1683	-0.318766	-0.285814	-0.443631	-0.3494±0.0832
VAC14	0.063993	0.0426022	0.256295	0.1210±0.1177	0.0945958	0.213393	0.054007	0.1207±0.0828	-0.209965	-0.0754897	-0.000431474	-0.0953±0.1062
NSUN2	NA	NA	NA		NA	NA	NA		-3.82091	NA	-1.97283	-2.8969±1.3068
RBBP4	0.458178	0.406225	0.488943	0.4511±0.0418	0.441562	0.448112	0.381958	0.4239±0.0365	1.23003	1.18963	1.15779	1.1925±0.0362
HSPA14	NA	0.805584	NA	0.8056	0.322096	0.0776716	-0.341044	0.0196±0.3354	0.413659	0.43555	0.6476	0.4989±0.1292
LAMTOR4	-0.603999	NA	-0.439767	-0.5219±0.1161	-0.324334	-0.822094	NA	-0.5732±0.3520	-0.0765009	0.0896647	-0.157734	-0.0482±0.1261
GALNT2	NA	NA	NA		NA	NA	NA		-1.27291	-1.02947	-1.55418	-1.2855±0.2626
AP1B1	0.211446	0.189749	-0.69811	-0.0990±0.5190	0.194813	0.315321	0.205692	0.2386±0.0667	0.339455	0.157784	0.40347	0.3002±0.1275
CPSF1	0.109179	0.117465	-0.663251	-0.1455±0.4484	-1.06704	-0.847195	-1.54084	-1.1517±0.3545	0.750743	0.776809	0.894905	0.8075±0.0768
KIF1A	-0.454167	-0.591609	-0.63854	-0.5614±0.0958	-0.0834404	-0.0137473	-0.252141	-0.1164±0.1226	-0.680808	-0.297556	-0.615897	-0.5314±0.2051
SCRN1	0.589889	0.480417	0.675041	0.5818±0.0976	0.879683	0.886654	0.863225	0.8765±0.0120	0.605123	0.540805	0.472033	0.5393±0.0666
GTF3C1	NA	NA	NA		-0.649668	-0.660772	-1.67837	-0.9963±0.5907	-1.60359	-1.55055	NA	-1.5771±0.0375
TWF1	NA	-0.861042	-0.757511	-0.8093±0.0732	-1.37816	-1.21234	-1.47863	-1.3564±0.1345	-1.30384	-0.751415	-1.22058	-1.0919±0.2978
ASPH	-1.27443	NA	NA	-1.2744	-0.238149	-0.0550088	-0.0372429	-0.1101±0.1112	-0.0211656	0.047138	-0.195091	-0.0564±0.1249
TFCP2	-1.86561	NA	NA	-1.8656	-1.82531	-2.43886	-2.59628	-2.2868±0.4074	-2.20931	-1.72581	-1.69327	-1.8761±0.2890
TRO	-1.01524	-1.1193	NA	-1.0673±0.0736	NA	-1.66469	NA	-1.6647	NA	NA	NA
SMARCB1	0.691129	0.549028	0.156958	0.4657±0.2767	1.38867	1.52903	0.988959	1.3022±0.2802	1.18492	1.64955	1.1843	1.3396±0.2684
BPTF	-1.46549	-1.41985	NA	-1.4427±0.0323	0.680805	0.990138	0.453747	0.7082±0.2692	-0.396544	NA	-0.443692	-0.4201±0.0333
KIF5A	NA	NA	NA		-1.18299	-1.9925	-1.14802	-1.4412±0.4778	NA	NA	NA
STX4	NA	NA	NA		-3.50946	NA	NA	-3.5095	-3.10648	-2.23475	-2.73651	-2.6926±0.4375
GRSF1	NA	NA	NA		-1.1206	-1.27068	NA	-1.1956±0.1061	-2.52476	NA	NA	-2.5248
NFIA	NA	NA	NA		-2.50859	-2.37035	-3.15377	-2.6776±0.4182	-2.7245	-2.97995	-3.01508	-2.9065±0.1586
CNTN1	1.97156	1.95072	1.9102	1.9442±0.0312	1.29386	1.31235	1.17585	1.2607±0.0741	0.618211	0.617498	0.544493	0.5934±0.0424
CHD3	-1.85444	-0.959362	-1.7702	-1.5280±0.4943	-0.0205741	0.14368	-0.0459156	0.0257±0.1029	-0.469436	-0.474587	-0.392324	-0.4454±0.0461
SF3A3	-0.866681	-0.802266	NA	-0.8345±0.0455	-0.492871	-0.568764	-0.559535	-0.5404±0.0414	-0.654884	-0.648169	-0.66069	-0.6546±0.0063
TP53BP1	0.274544	0.392192	0.460229	0.3757±0.0939	0.051921	0.0499441	0.144012	0.0820±0.0537	0.385633	0.397527	0.45899	0.4140±0.0394
AIMP1	0.057752	-0.0907949	-0.306634	-0.1132±0.1832	0.722991	0.777171	0.621757	0.7073±0.0789	0.37319	0.483223	0.457021	0.4378±0.0575
ILF2	0.88742	0.994632	0.623806	0.8353±0.1908	1.3716	1.45157	1.37797	1.4004±0.0444	1.20626	1.41919	1.19199	1.2725±0.1273
ILF3	-0.245641	-0.213698	-0.325705	-0.2617±0.0577	0.142718	-0.0167767	-0.0639282	0.0207±0.1083	0.302945	0.278947	0.22618	0.2694±0.0393
LMAN2	NA	NA	NA		-1.46709	-0.932322	-1.12271	-1.1740±0.2711	-1.2867	-1.14301	-1.07558	-1.1684±0.1078
ELAVL2	0.779576	-0.077229	-0.0372688	0.2217±0.4836	0.0995406	-0.0876551	-0.00887648	0.0010±0.0940	0.401372	0.20438	0.377308	0.3277±0.1075
TRAP1	-0.164628	0.371624	0.0210415	0.0760±0.2723	-0.0636557	-0.126655	-0.0105261	-0.0669±0.0581	0.550193	0.617825	0.5091	0.5590±0.0549
ANK3	-0.240147	-0.280415	-0.0820718	-0.2009±0.1048	-0.373808	-0.458537	-0.266234	-0.3662±0.0964	-1.20745	-0.911093	-0.859781	-0.9928±0.1877
DLG1	NA	NA	NA		-1.25797	NA	NA	-1.258	-1.03701	-1.46545	-0.882302	-1.1283±0.3021
PPP1R8	-1.81626	NA	NA	-1.8163	0.0122486	0.105504	-1.20123	-0.3612±0.7290	-0.698391	-0.616934	-0.580914	-0.6321±0.0602
ABR	NA	NA	NA		-1.34592	-1.06505	NA	-1.2055±0.1986	NA	NA	NA
CSTF3	NA	NA	NA		-2.0835	NA	NA	-2.0835	NA	-1.82135	NA	-1.8214
ECH1	-0.580826	-0.753439	0.136846	-0.3991±0.4721	-0.992529	-1.22496	-1.01231	-1.0766±0.1289	-0.562714	-0.445141	-0.480404	-0.4961±0.0603
MLLT11	0.216429	-0.0981597	-1.31675	-0.3995±0.8098	0.872787	0.85698	0.819754	0.8498±0.0272	0.0145188	0.0999035	-0.343351	-0.0763±0.2352
STRN3	NA	0.610215	NA	0.6102	0.351365	0.315736	0.207249	0.2915±0.0751	0.201062	0.294122	0.445879	0.3137±0.1236
STK4	NA	NA	NA		0.763443	0.599589	1.09733	0.8201±0.2537	0.500651	0.759316	0.614151	0.6247±0.1297
FLII	0.0784022	0.104262	0.134202	0.1056±0.0279	-0.145853	0.0929317	-0.330634	-0.1279±0.2124	0.227246	0.0613325	0.15744	0.1487±0.0833
ACACA	-0.39476	NA	-0.429218	-0.4120±0.0244	-1.04066	-1.90628	-1.98516	-1.6440±0.5240	-0.988529	-1.18483	-0.912684	-1.0287±0.1404
GPS1	0.0389807	-0.176959	-0.264434	-0.1341±0.1562	0.24714	0.215242	0.108765	0.1904±0.0725	-0.0191115	-0.0107498	-0.0788219	-0.0362±0.0371
IK	-2.77809	-2.78876	NA	-2.7834±0.0075	-0.551714	-0.163694	-0.221183	-0.3122±0.2094	-0.879692	-0.870261	-1.1133	-0.9544±0.1377
MTAP	-0.91264	-1.54395	NA	-1.2283±0.4464	-0.519997	-0.438281	-1.06744	-0.6752±0.3421	-0.247562	-0.490149	-0.672864	-0.4702±0.2134
PRKAA1	0.514894	0.650744	0.810986	0.6589±0.1482	1.08428	1.19497	0.99199	1.0904±0.1016	1.07792	1.09628	0.948763	1.0410±0.0804
EIF2B5	2.02985	2.08267	2.21614	2.1096±0.0960	1.69931	1.96811	1.87778	1.8484±0.1368	1.94207	1.81331	1.97129	1.9089±0.0841
TARDBP	0.537354	0.44747	0.65736	0.5474±0.1053	0.925314	0.966688	0.742446	0.8781±0.1193	0.935857	0.850054	1.02792	0.9379±0.0890
HNRNPA0	-0.630451	-0.599362	-1.05093	-0.7602±0.2522	-0.678476	-0.374497	-0.566868	-0.5399±0.1538	-0.365867	-0.411225	-0.578733	-0.4519±0.1121
PAK1	0.221078	-0.204174	NA	0.0085±0.3007	0.671745	0.576976	0.801998	0.6836±0.1130	0.491742	0.479194	0.024531	0.3318±0.2662
AIMP2	-0.993323	-1.06049	-1.30636	-1.1201±0.1648	-0.521108	-1.2541	-0.924908	-0.9000±0.3671	-0.725687	-0.803572	-0.776893	-0.7687±0.0396
PRDX4	0.553555	0.586314	0.138922	0.4263±0.2494	1.11463	1.14939	0.494836	0.9196±0.3683	0.98689	1.06631	0.444638	0.8326±0.3383
MAPK7	0.534076	0.351435	0.343779	0.4098±0.1077	-0.0349724	-0.367279	-0.671411	-0.3579±0.3183	0.341129	0.163072	0.433007	0.3124±0.1372
PAK2	1.03484	0.988369	0.894505	0.9726±0.0715	0.764313	0.796268	0.649711	0.7368±0.0771	0.615937	0.639885	0.66535	0.6404±0.0247
CBX3	-0.866195	-1.18624	-1.66181	-1.2381±0.4003	-1.01743	-1.04273	-1.5359	-1.1987±0.2923	-0.842345	-0.776326	-0.833513	-0.8174±0.0358
PSMD2	-0.127044	-0.202148	-0.457287	-0.2622±0.1731	-0.0750351	-0.0937913	-0.115417	-0.0947±0.0202	-0.133325	-0.0616307	-0.136877	-0.1106±0.0425
SELENBP1	-0.667639	-0.723938	-0.634548	-0.6754±0.0452	0.991884	1.00344	0.97734	0.9909±0.0131	0.602959	0.484132	0.574542	0.5539±0.0621
SRSF9	0.225086	0.257351	-0.117237	0.1217±0.2076	0.91509	1.13449	0.875359	0.9750±0.1396	1.0006	0.944072	1.09756	1.0141±0.0776
SRSF5	-0.508259	-0.472442	-0.665646	-0.5488±0.1028	0.0860319	-0.141967	-0.109058	-0.0550±0.1232	-0.172995	-0.295326	-0.207253	-0.2252±0.0631
SRSF6	-0.991365	-0.816901	-1.16413	-0.9908±0.1736	-0.216094	-0.218595	-0.275032	-0.2366±0.0333	0.0846917	0.0125792	0.00565482	0.0343±0.0438
TRIM28	0.71272	0.741456	0.611594	0.6886±0.0682	0.628063	0.559649	0.514801	0.5675±0.0570	1.13521	1.16893	1.19054	1.1649±0.0279
G3BP1	-1.32238	-0.712075	-0.455277	-0.8299±0.4454	-0.826595	-0.905562	-0.926096	-0.8861±0.0525	-0.891839	-0.259343	-0.0852051	-0.4121±0.4245
PTK7	-0.385716	-0.534568	NA	-0.4601±0.1053	-0.360384	-0.274212	-0.381057	-0.3386±0.0567	0.150819	0.101499	0.0614502	0.1046±0.0448
PABPC4	-0.599426	-0.520938	-1.9147	-1.0117±0.7830	-0.241388	-0.163885	-0.176416	-0.1939±0.0416	-0.307774	-0.463254	-0.391562	-0.3875±0.0778
MTA1	-0.918855	-1.12729	-1.51654	-1.1876±0.3034	0.373674	0.561295	0.300742	0.4119±0.1344	0.163879	0.187498	-0.0018348	0.1165±0.1032
PTPRS	0.169501	0.105117	0.0556112	0.1101±0.0571	-0.137402	-0.156989	-0.173057	-0.1558±0.0179	-0.33899	-0.375849	-0.334191	-0.3497±0.0228
EIF3I	-1.99602	-1.7671	-0.4765	-1.4132±0.8192	-0.733827	-0.790049	-1.5795	-1.0345±0.4729	-1.53955	-1.58508	-2.09594	-1.7402±0.3089
PPP2R5C	0.861869	0.535349	NA	0.6986±0.2309	0.440111	0.246911	-0.879989	-0.0643±0.7130	0.36909	0.343354	0.218682	0.3104±0.0804
CTBP1	0.169922	0.425599	0.284606	0.2934±0.1281	-0.141997	0.00701202	-0.49907	-0.2114±0.2601	-0.0160666	0.106698	0.0570946	0.0492±0.0618
AP3B2	0.844332	0.851669	1.11744	0.9378±0.1556	0.39363	0.269176	0.413536	0.3588±0.0782	-0.469678	-0.397658	-0.231902	-0.3664±0.1219
PDCL	NA	NA	NA		-1.75336	-1.78577	NA	-1.7696±0.0229	NA	-2.31033	-2.21038	-2.2604±0.0707
UBE2V1	1.67277	1.73348	1.71281	1.7064±0.0309	1.48921	1.51907	1.57086	1.5264±0.0413	1.48815	1.49967	1.53551	1.5078±0.0247
MRPL49	NA	-1.13459	NA	-1.1346	-3.43056	-3.01077	NA	-3.2207±0.2968	-1.1383	-1.25997	-1.25396	-1.2174±0.0686
DYNC1I2	-0.00327329	0.172584	-0.432542	-0.0877±0.3113	-0.0887066	-0.0891072	-0.505809	-0.2279±0.2407	-0.153962	-0.469969	-0.0586502	-0.2275±0.2153
ILK	NA	NA	NA		-0.576267	-0.725862	-1.03679	-0.7796±0.2349	-0.654859	-1.19667	-0.984819	-0.9454±0.2730
NNT	0.171412	-0.0300286	0.0204247	0.0539±0.1048	-0.158254	-0.11716	-0.151789	-0.1424±0.0221	0.0714972	-0.00766194	0.0830598	0.0490±0.0494
SNTB2	-0.244421	NA	NA	-0.2444	NA	NA	-0.807667	-0.8077	0.0683551	-0.246458	0.31114	0.0443±0.2796
PPIG	0.358624	0.185527	0.258088	0.2674±0.0869	0.896475	0.994135	0.733333	0.8746±0.1318	1.02417	0.906276	1.04409	0.9915±0.0745
TCOF1	-0.351104	-0.541804	-0.377385	-0.4234±0.1034	-0.848545	-0.749986	-0.8396	-0.8127±0.0545	-0.491836	-0.358091	-0.484911	-0.4449±0.0753
UNC119	1.61912	1.22245	1.23947	1.3603±0.2243	1.00278	1.07016	1.24259	1.1052±0.1237	0.350656	0.966422	1.18298	0.8334±0.4318
SF3B2	-0.43202	-0.184841	-0.557056	-0.3913±0.1894	-0.0262635	-0.148355	0.103967	-0.0236±0.1262	0.141865	0.244867	0.15582	0.1809±0.0559
PDAP1	-0.715879	-0.872938	-0.774698	-0.7878±0.0793	-0.226464	-0.23638	-0.239252	-0.2340±0.0067	-0.433104	-0.453858	-0.610279	-0.4991±0.0969
ADAM9	NA	NA	NA		0.610221	0.673929	0.594941	0.6264±0.0419	0.883074	0.672691	1.21529	0.9237±0.2736
LSAMP	0.442473	0.48825	0.917976	0.6162±0.2623	0.168204	0.0225004	-0.106813	0.0280±0.1376	-0.886551	-0.689408	-0.682612	-0.7529±0.1158
TUSC3	NA	0.183082	NA	0.1831	-0.349976	-0.213692	-0.748749	-0.4375±0.2781	-0.163977	0.485222	0.0418951	0.1210±0.3318
ROCK1	-0.519715	-0.535277	NA	-0.5275±0.0110	NA	NA	NA		NA	NA	-2.87665	-2.8767
GAB1	-1.06544	-1.12118	NA	-1.0933±0.0394	-0.942633	-0.268957	NA	-0.6058±0.4764	-0.19607	-0.325357	-0.733936	-0.4185±0.2808
SMAD4	NA	NA	NA		1.25683	0.908773	0.913016	1.0262±0.1997	NA	NA	NA
PICALM	-0.22344	-0.438824	-0.582373	-0.4149±0.1807	-0.546918	-0.557059	-0.728242	-0.6107±0.1019	-0.735215	-0.736515	-0.625531	-0.6991±0.0637
MTX1	0.36839	0.432766	0.271014	0.3574±0.0814	-0.155758	-0.156668	-0.425578	-0.2460±0.1555	0.578154	0.564251	0.537509	0.5600±0.0207
TUBB3	2.88727	2.79801	2.93227	2.8725±0.0683	2.4991	2.48936	2.35389	2.4475±0.0812	2.146	2.13869	2.10232	2.1290±0.0234
PRPF4B	NA	NA	NA		NA	-4.13378	NA	-4.1338	-3.07208	-3.57807	0.429794	-2.0735±2.1826
PIN1	0.930977	1.13903	0.792609	0.9542±0.1744	0.756648	0.871053	0.690115	0.7726±0.0915	0.483534	0.531452	0.548406	0.5211±0.0336
EIF4EBP1	-4.24258	-3.48509	NA	-3.8638±0.5356	NA	NA	NA		-2.32736	-2.78977	-2.40363	-2.5069±0.2479
EIF4EBP2	-0.0967631	-0.258327	NA	-0.1775±0.1142	-2.5375	-1.86881	NA	-2.2032±0.4728	0.0732757	-0.805343	-0.0914397	-0.2745±0.4670
HDAC1	-0.430548	-1.15875	-0.782756	-0.7907±0.3642	-0.815374	-0.420851	-0.907895	-0.7147±0.2587	-0.497018	-0.251162	-0.496441	-0.4149±0.1418
CAMK2B	NA	0.449408	NA	0.4494	-1.92199	-0.819762	-1.2345	-1.3254±0.5567	-1.5397	-2.46556	-1.91121	-1.9722±0.4659
CAMK2G	-0.466013	-0.0749637	-0.0387436	-0.1932±0.2369	0.507513	0.503053	-0.848795	0.0539±0.7818	-0.728874	-0.723638	-0.966477	-0.8063±0.1387
CAMK2D	1.04821	0.947473	0.943839	0.9798±0.0592	0.202649	0.0454914	0.172451	0.1402±0.0834	0.0267556	0.0411532	0.0170853	0.0283±0.0121
DCTN2	0.904643	0.776897	0.0400371	0.5739±0.4667	1.03689	1.18042	0.984252	1.0672±0.1015	0.676297	0.561676	0.567582	0.6019±0.0645
NAE1	-0.694716	-0.792883	-0.660943	-0.7162±0.0685	0.240726	0.377644	0.450067	0.3561±0.1063	-0.345841	-0.387303	-0.306035	-0.3464±0.0406
ITPK1	0.950668	1.0363	1.11423	1.0337±0.0818	1.36606	1.33094	0.885206	1.1941±0.2681	1.12479	1.34815	1.06154	1.1782±0.1506
SNW1	-1.15071	-0.191637	-2.37387	-1.2387±1.0938	0.554962	0.355314	0.150961	0.3537±0.2020	0.513025	0.490653	0.198527	0.4007±0.1755
IQGAP2	-1.66345	-1.85494	-2.53175	-2.0167±0.4562	-1.28976	-1.35584	-1.37058	-1.3387±0.0430	-0.482618	-0.353458	-0.388498	-0.4082±0.0668
TRA2A	-0.111171	0.0682782	0.0986625	0.0186±0.1134	-0.0467516	-0.369417	-0.616385	-0.3442±0.2857	-0.0214419	-0.171876	-0.237013	-0.1434±0.1106
SNX1	-0.844614	-0.868601	-1.40733	-1.0402±0.3182	0.225184	0.0836417	0.269842	0.1929±0.0972	0.152144	0.164368	-0.130092	0.0621±0.1666
MTMR1	NA	NA	NA		-1.43538	-1.47438	-0.800404	-1.2367±0.3784	-1.66888	-1.42566	-1.98387	-1.6928±0.2799
CUL2	-0.30357	-0.338356	-1.16246	-0.6015±0.4861	-0.809321	-0.987589	-0.918945	-0.9053±0.0899	-0.479703	-0.697981	-0.390427	-0.5227±0.1582
CUL3	-1.88045	-1.59613	-0.95345	-1.4767±0.4749	-0.845112	-0.484178	-0.940226	-0.7565±0.2406	-0.91905	-1.11927	-1.31548	-1.1179±0.1982
CUL4B	NA	NA	NA		-1.44549	-1.27919	-1.6093	-1.4447±0.1651	-1.90796	-1.95417	-2.37901	-2.0804±0.2596
DYRK1A	NA	NA	NA		-0.640505	-0.828201	-1.57501	-1.0146±0.4943	NA	NA	NA
GFUS	1.63952	1.59213	1.36959	1.5337±0.1441	1.43225	1.60053	1.56894	1.5339±0.0894	1.64268	1.73233	1.65667	1.6772±0.0482
FHL1	-2.04737	-1.9596	-1.6797	-1.8956±0.1920	-0.620865	-1.02458	-0.500391	-0.7153±0.2746	-0.500064	-0.401803	-0.679788	-0.5272±0.1410
MOGS	0.258042	0.253874	-0.816919	-0.1017±0.6194	0.766258	0.975512	1.01144	0.9177±0.1324	0.698244	1.02988	1.07973	0.9360±0.2074
ALCAM	-1.0878	-0.926963	-2.67859	-1.5645±0.9682	-0.280993	-0.183548	-0.201964	-0.2222±0.0518	NA	NA	NA
SPTAN1	-0.200555	-0.255883	-0.10958	-0.1887±0.0739	-0.136873	-0.166526	-0.386574	-0.2300±0.1364	-0.382887	-0.371024	-0.451089	-0.4017±0.0432
DDX39B	-0.632155	-0.831994	-0.61703	-0.6937±0.1200	-0.105079	-0.143604	-0.105594	-0.1181±0.0221	-0.0241214	-0.0409718	-0.121269	-0.0621±0.0519
BLMH	-0.596623	-0.936862	-1.18876	-0.9074±0.2972	0.261938	0.164451	0.130527	0.1856±0.0682	-0.250052	-0.915011	-0.459289	-0.5415±0.3400
SNTB1	0.964893	1.0567	1.01793	1.0132±0.0461	NA	NA	0.464251	0.4643	1.30286	1.2361	1.28168	1.2735±0.0341
TUBB2A	4.1879	4.13657	4.0984	4.1410±0.0449	3.5619	3.73195	3.32566	3.5398±0.2040	3.36564	3.37628	3.33464	3.3589±0.0216
BYSL	NA	-2.4468	NA	-2.4468	-3.00686	-2.79346	NA	-2.9002±0.1509	-1.35816	-1.58902	-1.53197	-1.4930±0.1202
IDI1	-0.330942	-0.410726	NA	-0.3708±0.0564	-0.520038	-0.872754	-0.357456	-0.5834±0.2634	-0.211868	0.35113	0.334901	0.1581±0.3205
CBFB	NA	NA	NA		NA	NA	-0.690934	-0.6909	1.55182	1.40283	1.83828	1.5976±0.2213
NFYC	NA	NA	NA		0.135067	0.195924	-1.65455	-0.4412±1.0512	NA	NA	NA
CKAP5	-0.916997	-0.865408	-0.824559	-0.8690±0.0463	-1.1821	-1.07583	-1.36235	-1.2068±0.1448	-0.991706	-1.1249	-1.132	-1.0829±0.0790
CIRBP	-1.45543	-1.45691	NA	-1.4562±0.0010	-1.1811	-1.20192	-1.1915	-1.1915±0.0104	-1.24944	-1.09881	-1.35567	-1.2346±0.1291
COTL1	0.105742	-0.134582	-0.311966	-0.1136±0.2096	-0.043136	0.0130645	-0.0823081	-0.0375±0.0479	-0.645662	-0.44241	-0.491032	-0.5264±0.1061
HNRNPD	0.675757	0.660362	0.464029	0.6000±0.1180	0.532445	0.54141	0.498111	0.5240±0.0229	0.883215	0.89916	0.893914	0.8921±0.0081
SCARB2	-0.0731021	-0.0734324	-0.322618	-0.1564±0.1440	0.29264	0.441749	0.220641	0.3183±0.1128	0.236764	0.219021	0.211422	0.2224±0.0130
NID2	0.405097	0.279901	1.91747	0.8675±0.9115	0.272272	0.408002	0.194185	0.2915±0.1082	-0.445062	-0.119184	-0.324869	-0.2964±0.1648
DAG1	0.866509	NA	NA	0.8665	-0.527299	-1.19076	-1.65996	-1.1260±0.5691	-0.117484	0.148931	-0.088279	-0.0189±0.1461
UBE4A	NA	NA	NA		NA	-1.0878	NA	-1.0878	-2.3097	-2.02998	-2.09995	-2.1465±0.1456
SEPTIN6	-0.755978	-1.48155	-0.518196	-0.9186±0.5018	-0.78269	-0.728978	-0.443719	-0.6518±0.1822	-1.36122	-1.54668	-1.3567	-1.4215±0.1084
MORC3	NA	NA	NA		-1.78018	NA	NA	-1.7802	NA	NA	-3.39371	-3.3937
SAFB2	0.487777	0.762631	0.888034	0.7128±0.2047	1.14275	1.11319	0.775194	1.0104±0.2042	1.11394	1.17695	1.06981	1.1202±0.0538
EIF3A	-0.110237	-0.23833	-0.719663	-0.3561±0.3213	0.0171605	0.120893	-0.267997	-0.0433±0.2014	0.308607	0.356418	0.303759	0.3229±0.0291
ARHGEF7	-0.226245	-0.212636	-0.150997	-0.1966±0.0401	0.00716553	0.153817	0.202757	0.1212±0.1018	-0.308612	-0.309746	-0.414821	-0.3444±0.0610
UBAP2L	-1.63016	-2.06011	-2.11239	-1.9342±0.2646	-1.48568	-1.60775	-2.23574	-1.7764±0.4025	-1.12257	-1.23086	-1.20101	-1.1848±0.0559
SCRIB	-0.0887067	-0.00739948	0.127922	0.0106±0.1094	-0.103827	0.0799105	-0.0681302	-0.0307±0.0974	0.0372365	0.124709	0.226687	0.1295±0.0948
GIT2	-1.05591	-0.998623	-1.2086	-1.0877±0.1085	-2.28534	-2.00473	NA	-2.1450±0.1984	NA	-1.58065	-1.43176	-1.5062±0.1053
IKBKE	NA	NA	NA		NA	-0.804641	NA	-0.8046	NA	-1.88813	NA	-1.8881
MLEC	-0.373187	-0.853905	-0.425059	-0.5507±0.2638	1.0592	0.988283	1.22336	1.0903±0.1206	0.272833	0.295537	0.310182	0.2929±0.0188
TTLL12	0.575304	0.53922	0.587645	0.5674±0.0252	0.77981	0.217614	0.723389	0.5736±0.3096	1.03751	1.11823	0.924457	1.0267±0.0973
MPP2	NA	-0.960504	NA	-0.9605	-0.354891	-0.969321	-1.44146	-0.9219±0.5448	-1.19351	-1.36408	-1.49099	-1.3495±0.1493
CRMP1	2.28327	2.30568	2.142	2.2437±0.0887	1.90685	1.92321	1.85032	1.8935±0.0382	1.37581	1.36285	1.31132	1.3500±0.0341
DPYSL3	2.79479	2.71134	2.64251	2.7162±0.0763	2.18388	2.2209	2.13867	2.1812±0.0412	1.56355	1.59115	1.60419	1.5863±0.0207
DCTN1	-0.0320944	-0.157009	-0.368932	-0.1860±0.1703	-0.272762	-0.331285	-0.361382	-0.3218±0.0451	-0.326541	-0.200069	-0.225569	-0.2507±0.0669
DYNC1H1	0.529466	0.480902	0.399165	0.4698±0.0659	0.289703	0.342429	0.203575	0.2786±0.0701	0.134885	0.133396	0.0812316	0.1165±0.0306
EIF4A2	1.02034	0.992653	0.709445	0.9075±0.1721	1.12084	1.15257	1.10447	1.1260±0.0245	0.968775	0.920522	0.832625	0.9073±0.0690
CTTN	1.13179	1.21349	1.24588	1.1971±0.0588	0.984099	1.59796	1.24014	1.2741±0.3083	1.20317	1.15397	1.13026	1.1625±0.0372
FLOT2	NA	NA	NA		NA	-0.33625	NA	-0.3362	-0.0247491	-0.218279	0.0303225	-0.0709±0.1306
RCN2	NA	NA	NA		NA	NA	NA		-0.104256	-0.60807	-0.409831	-0.3741±0.2538
FLNC	0.180992	0.0535834	-0.107019	0.0425±0.1443	0.128667	0.19228	-0.0564786	0.0882±0.1292	-0.413332	-0.490698	-0.444365	-0.4495±0.0389
FKBP8	-0.506292	-0.526768	NA	-0.5165±0.0145	-1.38768	-0.930333	NA	-1.1590±0.3234	-0.141279	-0.238074	0.0698161	-0.1032±0.1574
FAM50A	0.790566	NA	1.08308	0.9368±0.2068	-0.518926	-0.886276	-0.772217	-0.7258±0.1880	-2.48512	-0.960381	0.415949	-1.0098±1.4512
FRG1	NA	NA	NA		-1.52741	-1.56828	NA	-1.5478±0.0289	-1.08331	-1.2274	-1.3728	-1.2278±0.1447
GNA13	0.0732465	-0.530864	-0.7922	-0.4166±0.4439	-0.38025	-0.437572	-0.0313163	-0.2830±0.2199	-0.530808	-0.438484	-0.420204	-0.4632±0.0593
GAMT	0.247637	0.0923634	-0.575181	-0.0784±0.4372	0.137973	0.00126176	-0.0728759	0.0221±0.1070	0.465911	0.29595	0.375414	0.3791±0.0850
CAPRIN1	-0.375301	-0.484976	-0.588505	-0.4829±0.1066	-0.474084	-1.44784	-1.84467	-1.2555±0.7052	-0.767344	-0.339321	-0.289365	-0.4653±0.2627
RBM39	-0.631869	-0.51951	-0.826061	-0.6591±0.1551	-0.0172224	-0.0120852	-0.181488	-0.0703±0.0964	0.139809	0.101247	0.128591	0.1232±0.0198
PRPSAP1	-0.609576	-0.495087	-1.14428	-0.7496±0.3465	-0.578343	-0.488595	-0.59953	-0.5555±0.0589	-0.339515	-0.520931	-0.534678	-0.4650±0.1089
MCM6	-1.46912	-1.60294	-2.28502	-1.7857±0.4376	-1.03016	-1.01767	-1.23376	-1.0939±0.1213	0.229766	0.281354	0.0160908	0.1757±0.1406
ELAVL3	0.00363999	0.0162217	-0.567894	-0.1827±0.3337	0.508968	0.511318	0.509118	0.5098±0.0013	-0.210433	-0.262878	-0.387779	-0.2870±0.0911
TRIP12	-0.0485541	-0.272025	NA	-0.1603±0.1580	0.627394	0.783336	0.227812	0.5462±0.2865	0.529515	0.204655	0.258776	0.3310±0.1741
PUM1	-0.561814	-0.168651	-0.910496	-0.5470±0.3711	-0.267954	-0.331288	-0.470406	-0.3565±0.1036	-0.271347	-0.418085	-0.151653	-0.2804±0.1334
MDC1	-1.23767	-1.3713	NA	-1.3045±0.0945	-2.26565	-2.51371	-1.56105	-2.1135±0.4942	-0.509711	-0.464307	-0.472203	-0.4821±0.0243
CLINT1	-0.930687	-1.06867	-0.900564	-0.9666±0.0896	-0.925521	-0.929857	-1.35562	-1.0703±0.2471	-0.816117	-0.680687	-0.73045	-0.7424±0.0685
SMC1A	0.301369	0.102782	0.144235	0.1828±0.1048	1.18279	1.17351	0.968614	1.1083±0.1211	0.882182	0.926117	0.906425	0.9049±0.0220
RRP1B	NA	-2.62722	NA	-2.6272	NA	-2.47119	NA	-2.4712	-1.25554	-1.07639	-1.09475	-1.1422±0.0986
PDCD11	0.0467625	-0.0901259	1.79863	0.5851±1.0532	0.58134	0.487679	0.446375	0.5051±0.0692	0.581677	0.66055	0.616747	0.6197±0.0395
USP10	-0.78789	-0.768834	-1.16074	-0.9058±0.2210	-0.485123	-0.284732	0.0278911	-0.2473±0.2585	-0.244	0.00755922	-0.310027	-0.1822±0.1676
GANAB	0.794404	0.860386	0.48139	0.7121±0.2025	1.41205	1.41145	1.36589	1.3965±0.0265	1.26891	1.32386	1.15793	1.2502±0.0845
PPP2R5D	0.328038	0.196982	0.116926	0.2140±0.1066	-0.0725429	0.116919	0.129774	0.0581±0.1133	0.0710771	0.0413936	-0.0524394	0.0200±0.0645
LBR	1.06497	0.664942	0.913726	0.8812±0.2020	1.36707	1.33651	1.20587	1.3032±0.0856	1.09976	1.09417	0.987795	1.0606±0.0631
GNMT	-0.798987	-0.852317	-1.11427	-0.9219±0.1688	-2.27231	-2.06681	-2.40039	-2.2465±0.1683	-2.31649	-3.80088	-3.73953	-3.2856±0.8399
NAA30	NA	NA	NA		NA	NA	NA		-1.38436	-0.79612	NA	-1.0902±0.4159
MEF2D	NA	-0.701489	NA	-0.7015	-0.0587821	-0.632804	-1.20518	-0.6323±0.5732	NA	NA	-1.03967	-1.0397
GRM3	NA	NA	NA		-2.15506	NA	-2.3294	-2.2422±0.1233	NA	NA	NA
CHD4	-0.231406	-0.199735	-0.793893	-0.4083±0.3343	0.153491	0.328688	0.387821	0.2900±0.1219	0.175849	0.500013	0.394359	0.3567±0.1653
LASP1	-0.081039	-0.0438966	0.116378	-0.0029±0.1049	-0.178682	-0.184041	-0.412929	-0.2586±0.1337	-0.489122	-0.33515	-0.373897	-0.3994±0.0801
CRYM	-3.67439	NA	NA	-3.6744	-2.12565	NA	NA	-2.1256	-0.84598	-0.406986	-0.924788	-0.7259±0.2790
PTGR1	NA	NA	NA		-1.80169	NA	NA	-1.8017	-5.52966	-3.80631	NA	-4.6680±1.2186
NFIX	NA	NA	NA		NA	NA	NA		-1.14955	-1.15936	-1.48758	-1.2655±0.1924
GPNMB	NA	NA	NA		-0.695479	-1.10544	-1.06506	-0.9553±0.2259	1.13701	1.309	1.31034	1.2521±0.0997
ZNF638	-3.03731	-0.781248	-0.978068	-1.5989±1.2496	-0.223442	0.0330685	-0.2202	-0.1369±0.1472	-0.357369	-0.252232	-0.611769	-0.4071±0.1849
KPNB1	0.1746	0.080833	-0.11004	0.0485±0.1451	0.394212	0.403391	0.258116	0.3519±0.0814	0.53092	0.561823	0.598409	0.5637±0.0338
NOLC1	-0.725654	-0.0644975	-1.33902	-0.7097±0.6374	0.57435	0.487007	0.526309	0.5292±0.0437	-0.0631046	-0.102621	-0.143344	-0.1030±0.0401
NUMA1	-0.777171	-0.89248	-0.83968	-0.8364±0.0577	-0.40726	-0.398665	-0.456272	-0.4207±0.0311	-0.14142	-0.107715	-0.0265178	-0.0919±0.0591
OPCML	0.421112	1.05784	1.10319	0.8607±0.3814	-0.111053	0.456911	0.153361	0.1664±0.2842	0.424921	0.286746	-0.0158862	0.2319±0.2255
PSME4	NA	-0.166314	NA	-0.1663	-0.459527	-0.431092	0.022692	-0.2893±0.2706	0.240288	0.0776052	0.336991	0.2183±0.1311
GAPVD1	-0.349379	-0.465705	-0.594194	-0.4698±0.1225	0.36051	-0.0134001	0.516171	0.2878±0.2722	-0.124388	-0.159375	-0.272518	-0.1854±0.0774
UBXN2B	NA	NA	NA		NA	-2.80816	NA	-2.8082	NA	NA	NA
TMEM132B	0.315515	0.0274611	-0.566793	-0.0746±0.4499	-0.261434	-0.531323	-0.366492	-0.3864±0.1360	-1.65782	-1.65295	-1.8145	-1.7084±0.0919
SPCS2	1.33409	1.17736	1.28726	1.2662±0.0805	1.24495	1.00497	0.913365	1.0544±0.1712	1.10863	1.00693	1.36888	1.1615±0.1867
WTAP	-1.5022	-1.52018	NA	-1.5112±0.0127	-0.808674	-0.749903	-1.4835	-1.0140±0.4076	-0.672316	-0.740782	-0.751809	-0.7216±0.0431
PSMD6	-0.309635	-0.654539	-0.983867	-0.6493±0.3371	0.438281	0.438722	0.426211	0.4344±0.0071	-0.0435169	0.0508025	-0.231087	-0.0746±0.1435
MORF4L2	0.80794	0.878808	0.868929	0.8519±0.0384	2.24371	2.41893	2.32835	2.3303±0.0876	1.8509	1.95305	1.6689	1.8243±0.1439
SEPTIN2	-1.23633	-1.00936	-0.847136	-1.0309±0.1955	-1.073	-0.815122	-1.29046	-1.0595±0.2380	-0.480918	-0.698533	-0.635831	-0.6051±0.1120
SART3	0.382768	0.159892	0.21108	0.2512±0.1167	0.266475	0.295319	0.283232	0.2817±0.0145	0.782478	0.815166	0.753401	0.7837±0.0309
NCAPD2	-2.4222	-1.79629	NA	-2.1092±0.4426	-2.50561	-2.57039	-2.18354	-2.4198±0.2072	-1.38193	-1.21493	-1.24588	-1.2809±0.0888
ACAP1	NA	NA	NA		-0.92494	-0.955943	-0.94256	-0.9411±0.0155	-2.52992	-2.37783	-3.06968	-2.6591±0.3636
EFTUD2	-0.816981	-0.739273	-0.592647	-0.7163±0.1139	-0.490208	-0.54808	-0.728999	-0.5891±0.1246	-0.399774	-0.38342	-0.359267	-0.3808±0.0204
SNX17	0.854578	0.633444	-0.266408	0.4072±0.5938	-0.247329	-0.418103	-0.153617	-0.2730±0.1341	0.139871	-0.0254947	0.0377093	0.0507±0.0834
RAB3GAP1	NA	NA	NA		NA	NA	NA		-1.6808	NA	NA	-1.6808
KARS1	-1.07021	-1.24655	0.183641	-0.7110±0.7798	-0.612158	-0.214613	-0.172006	-0.3329±0.2428	-0.570207	-0.538798	-0.578309	-0.5624±0.0209
EIF4H	0.349731	0.540574	1.08298	0.6578±0.3804	1.39816	1.52018	1.41006	1.4428±0.0673	1.43718	1.36448	1.09479	1.2988±0.1804
POSTN	NA	NA	NA		1.49853	1.30941	1.29568	1.3679±0.1134	NA	0.455539	0.0886766	0.2721±0.2594
ACOX1	NA	NA	NA		-2.57633	NA	-3.04017	-2.8082±0.3280	NA	-1.08367	NA	-1.0837
PDIA6	-0.0172599	0.153615	-0.184587	-0.0161±0.1691	0.89509	0.875764	0.691043	0.8206±0.1126	1.2331	1.14733	1.05906	1.1465±0.0870
PAFAH1B3	1.51873	1.47962	1.27238	1.4236±0.1324	1.0792	1.09467	1.13225	1.1020±0.0273	0.958799	0.861321	0.967685	0.9293±0.0590
PEA15	-0.82216	-1.02189	-0.935337	-0.9265±0.1002	-0.292949	-0.273803	-0.596767	-0.3878±0.1812	-0.554275	-0.321384	-0.390546	-0.4221±0.1196
EBP	0.636246	NA	NA	0.6362	1.00228	0.987161	0.807202	0.9322±0.1085	0.851675	1.05315	1.00898	0.9713±0.1059
PMVK	0.324603	0.218558	-0.0277438	0.1718±0.1808	0.252074	0.365529	0.404402	0.3407±0.0791	0.279996	0.0771945	0.207844	0.1883±0.1028
PLEC	-0.719239	-0.796707	-1.10497	-0.8736±0.2041	-0.697942	-0.587312	-0.611412	-0.6322±0.0582	-0.388451	-0.242084	-0.151408	-0.2606±0.1196
PCM1	-2.41624	NA	NA	-2.4162	-1.40799	-1.18209	-2.15044	-1.5802±0.5066	-0.601885	-0.560147	-0.78649	-0.6495±0.1205
PPP2R5B	0.742872	0.465255	0.616181	0.6081±0.1390	1.12918	1.06945	1.13943	1.1127±0.0378	0.260076	0.302718	0.212801	0.2585±0.0450
PPA1	-0.0490499	-0.181874	0.682222	0.1504±0.4653	0.0986014	0.185189	0.372618	0.2188±0.1401	0.300241	0.364088	0.290198	0.3182±0.0401
PTGES3	0.186517	0.310266	0.100014	0.1989±0.1057	1.20468	1.22669	0.893912	1.1084±0.1861	1.00239	0.98968	1.09923	1.0304±0.0599
NECTIN1	0.30037	0.251837	0.105818	0.2193±0.1013	0.363886	0.481212	0.580436	0.4752±0.1084	-0.463991	-0.41135	-0.486951	-0.4541±0.0388
NONO	1.02265	0.96278	1.01386	0.9998±0.0323	1.09046	1.15818	1.08031	1.1096±0.0423	1.20469	1.20817	1.26698	1.2266±0.0350
PTPA	1.02366	0.80376	0.776337	0.8679±0.1356	1.85732	1.73158	1.6754	1.7548±0.0932	1.42325	1.33567	1.41195	1.3903±0.0476
QPRT	NA	NA	NA		0.584563	0.350899	0.388124	0.4412±0.1255	0.623925	0.456268	0.563699	0.5480±0.0849
RABEP1	-0.0428132	0.152857	-0.0178963	0.0307±0.1065	-1.94698	-1.42331	-1.70615	-1.6921±0.2621	-0.741577	-0.756995	-0.583098	-0.6939±0.0963
RAB35	-1.55017	-2.5392	NA	-2.0447±0.6993	-0.659599	-0.265861	-0.396008	-0.4405±0.2006	-1.79072	-1.48984	-2.23372	-1.8381±0.3742
RNPS1	-1.59125	-0.893536	-1.85726	-1.4473±0.4977	-0.584099	-0.565752	-0.5052	-0.5517±0.0413	-1.42717	-1.02596	-1.03867	-1.1639±0.2281
RCN1	0.00477104	0.0179344	-0.170642	-0.0493±0.1053	0.730446	0.617787	0.615122	0.6545±0.0658	1.15233	1.11002	1.0044	1.0889±0.0762
KRT31	0.509492	1.10115	0.987192	0.8659±0.3139	1.69032	1.69751	1.70977	1.6992±0.0098	-0.427187	1.28121	1.35501	0.7363±1.0083
LLGL1	-0.388945	-0.438156	-0.222527	-0.3499±0.1130	-0.0830377	-0.012263	-0.158041	-0.0844±0.0729	0.147461	0.0818754	0.143318	0.1242±0.0367
TMED2	0.51546	0.422369	-0.1467	0.2637±0.3585	1.48493	1.65213	1.51934	1.5521±0.0883	0.957864	0.825143	0.667198	0.8167±0.1455
PCBP1	1.20098	1.18952	1.07654	1.1557±0.0688	0.693559	0.777471	0.604944	0.6920±0.0863	1.22245	1.19458	1.26975	1.2289±0.0380
PCBP2	1.01571	0.950028	0.936142	0.9673±0.0425	0.687954	0.673153	0.624156	0.6618±0.0334	1.14948	1.14405	1.15359	1.1490±0.0048
ELOC	NA	-0.998479	NA	-0.9985	-2.02613	-1.90996	-1.41079	-1.7823±0.3269	-1.15017	-0.926104	-0.974482	-1.0169±0.1179
ELOB	-1.12444	-1.19381	-0.432595	-0.9169±0.4209	-0.544781	-0.527288	-0.922896	-0.6650±0.2235	-0.878885	-0.98754	-1.11651	-0.9943±0.1190
EPHA7	-1.21479	-1.44525	NA	-1.3300±0.1630	-1.38337	-1.49365	-1.68394	-1.5203±0.1521	-2.14671	-1.58224	-1.41752	-1.7155±0.3824
RHEB	NA	-3.00691	NA	-3.0069	-0.763262	-1.94499	-1.50914	-1.4058±0.5976	NA	-1.6953	-1.91461	-1.8050±0.1551
DHCR24	NA	NA	NA		NA	NA	NA		-0.305597	-1.39157	NA	-0.8486±0.7679
SF3B3	0.280997	0.205353	0.123928	0.2034±0.0786	0.503446	0.586577	0.328569	0.4729±0.1317	0.78854	0.747924	0.717561	0.7513±0.0356
CNN3	-0.48002	-0.321929	-0.954931	-0.5856±0.3295	-0.542698	-0.515439	-0.702672	-0.5869±0.1012	0.399932	0.404314	0.443162	0.4158±0.0238
SAFB	0.304489	0.180614	0.0653058	0.1835±0.1196	0.922554	0.93233	0.794727	0.8832±0.0768	0.684193	0.604333	0.654183	0.6476±0.0403
SF3B4	0.0473609	0.0431537	NA	0.0453±0.0030	-0.0579078	NA	0.170585	0.0563±0.1616	0.505525	0.467708	0.669281	0.5475±0.1071
SF3A2	-2.57742	-2.5382	-3.36688	-2.8275±0.4675	-0.501607	-1.03927	-1.11717	-0.8860±0.3352	-1.6037	-1.77223	-1.7275	-1.7011±0.0873
PPP1R7	0.298517	0.0844656	-0.0309868	0.1173±0.1672	0.74528	0.771855	0.368442	0.6285±0.2256	0.34426	0.216438	0.288104	0.2829±0.0641
SEC23A	0.306415	0.463621	4.64081e-05	0.2567±0.2358	0.387047	0.309406	-0.276324	0.1400±0.3627	0.425601	0.286557	0.234229	0.3155±0.0989
SEC23B	0.684464	0.736421	0.718565	0.7132±0.0264	0.82724	0.805645	0.580109	0.7377±0.1369	0.739061	0.725609	0.681341	0.7153±0.0302
SF3A1	-0.72125	-0.675993	-0.264227	-0.5538±0.2518	0.215764	0.198233	0.08472	0.1662±0.0711	0.106462	0.117784	0.16012	0.1281±0.0283
SHB	NA	NA	NA		NA	NA	NA		-1.12814	-1.30451	-1.56111	-1.3313±0.2177
SKIV2L	NA	-0.669988	NA	-0.67	-0.154601	-0.878722	-1.0002	-0.6778±0.4572	-0.0263448	-0.311245	0.323391	-0.0047±0.3179
RGN	NA	NA	NA		-1.5698	NA	-3.42091	-2.4954±1.3089	NA	-1.0189	NA	-1.0189
CDSN	2.70106	2.18327	2.16139	2.3486±0.3055	0.348974	0.436729	0.410016	0.3986±0.0450	1.63518	1.62736	1.46409	1.5755±0.0966
TERF2	-0.786404	-0.690921	-0.903579	-0.7936±0.1065	NA	NA	NA		-0.650111	-0.474734	-0.613917	-0.5796±0.0926
MAPRE2	-0.330891	-0.583645	-0.78783	-0.5675±0.2289	-0.785917	-0.834637	-0.964667	-0.8617±0.0924	-1.14777	-1.10468	-1.5487	-1.2671±0.2449
TGFBI	NA	NA	NA		0.804203	0.875686	0.405113	0.6950±0.2536	NA	NA	NA
TSN	-1.75318	NA	-2.03175	-1.8925±0.1970	NA	-3.17435	NA	-3.1744	-1.20155	-1.1617	-0.868275	-1.0772±0.1820
SF1	-0.302344	-0.344842	-0.368778	-0.3387±0.0336	0.398091	0.359626	0.188792	0.3155±0.1114	0.41107	0.396706	0.346306	0.3847±0.0340
TRIP11	NA	NA	NA		-0.964463	-0.908288	-1.11689	-0.9965±0.1079	NA	NA	NA
HMGN3	-1.40896	-2.45739	NA	-1.9332±0.7414	1.54935	1.72874	1.89652	1.7249±0.1736	0.255095	0.0785772	-0.0681459	0.0885±0.1618
MAPRE1	0.406722	0.266671	0.25868	0.3107±0.0833	0.376833	0.461988	0.168897	0.3359±0.1508	0.554475	0.411804	0.353403	0.4399±0.1034
DLG2	-1.6077	-1.54061	-1.57372	-1.5740±0.0335	-1.86539	-1.57892	-2.18363	-1.8760±0.3025	-2.93138	-2.8325	-3.06406	-2.9426±0.1162
TSC22D1	-1.41615	-0.656758	-1.31236	-1.1284±0.4118	-1.33181	-1.25472	-1.66912	-1.4186±0.2204	-0.484184	-0.57474	-0.831049	-0.6300±0.1799
ELAVL1	-0.386946	-0.127939	-0.434953	-0.3166±0.1652	-0.144088	0.0326205	-0.351544	-0.1543±0.1923	0.129117	0.140006	0.0702751	0.1131±0.0375
NSDHL	-1.9116	-1.76274	-1.33163	-1.6687±0.3012	-1.23024	-1.40381	-1.27816	-1.3041±0.0896	-1.15421	-1.2222	-1.24193	-1.2061±0.0460
EFNB3	0.27177	0.407187	0.0444297	0.2411±0.1833	0.638589	0.785226	0.560857	0.6616±0.1139	-0.656455	-0.392704	-0.822795	-0.6240±0.2169
MLF2	-1.55706	-2.1444	NA	-1.8507±0.4153	-1.14103	-1.37141	-1.89945	-1.4706±0.3888	-2.28786	-2.69238	-1.80653	-2.2623±0.4435
NEUROD2	-0.820391	-0.894807	NA	-0.8576±0.0526	0.677125	0.700701	0.771855	0.7166±0.0493	0.147853	0.0657692	-0.601449	-0.1293±0.4110
NCOA1	NA	NA	NA		-1.98083	-2.51359	-2.02921	-2.1745±0.2946	-1.72645	-1.30379	-1.97285	-1.6677±0.3384
SMAD1	-0.169751	0.0438741	-0.388753	-0.1715±0.2163	0.379241	0.386522	0.322802	0.3629±0.0349	0.0114167	0.623409	0.657163	0.4307±0.3635
MSMO1	0.339048	0.296298	0.121026	0.2521±0.1155	-0.529895	-0.610394	-0.41472	-0.5183±0.0983	0.410114	0.381952	0.625529	0.4725±0.1332
ITSN1	0.356357	0.673537	0.537586	0.5225±0.1591	0.868264	1.15375	0.984796	1.0023±0.1435	-0.00732053	0.312749	0.28087	0.1954±0.1763
TBCE	-0.864777	NA	-1.58862	-1.2267±0.5118	-1.95544	-1.8061	-2.59279	-2.1181±0.4178	-1.41618	-1.37269	-1.9018	-1.5636±0.2937
TBCC	-0.589393	-0.724327	-0.881264	-0.7317±0.1461	-0.67436	-0.732793	-0.87503	-0.7607±0.1032	-0.889161	-0.740099	-1.21603	-0.9484±0.2434
UBE2V2	1.29448	1.22653	1.33353	1.2848±0.0541	1.49243	1.50453	1.49121	1.4961±0.0074	1.00304	0.973952	0.902568	0.9599±0.0517
NEDD8	-0.517138	0.220752	-0.702888	-0.3331±0.4886	0.534758	0.486555	0.217716	0.4130±0.1708	-0.117037	0.0979994	0.0127497	-0.0021±0.1083
SCN9A	4.27613	4.20598	4.18734	4.2231±0.0468	2.69341	2.80251	2.23757	2.5778±0.2997	1.23732	1.23779	1.13641	1.2038±0.0584
ATP6AP1	-1.43657	-0.96295	-2.22115	-1.5402±0.6355	-0.432698	-0.640138	-0.764116	-0.6123±0.1675	-0.149551	-0.231501	-0.0422741	-0.1411±0.0949
ZYX	0.490265	0.368887	-0.0152115	0.2813±0.2639	0.328489	0.309324	0.151629	0.2631±0.0971	0.799829	0.793881	0.790147	0.7946±0.0049
SNCB	-0.583347	-0.53885	-0.473596	-0.5319±0.0552	-0.223421	-0.570974	-1.00604	-0.6001±0.3921	-0.937748	-1.30499	-0.862139	-1.0350±0.2369
SEPTIN7	-0.140234	-0.232979	-0.520299	-0.2978±0.1982	0.051311	-0.00810655	0.0021289	0.0151±0.0318	-0.159858	-0.131678	-0.236629	-0.1761±0.0543
ADRM1	-0.443556	2.17699	1.80608	1.1798±1.4181	2.02774	1.94586	2.04377	2.0058±0.0525	1.81339	1.75222	1.47064	1.6788±0.1828
CCDC6	1.66684	1.94981	1.55788	1.7248±0.2023	1.28509	1.22355	1.35033	1.2863±0.0634	1.10913	1.50273	1.40732	1.3397±0.2053
IGFBP7	NA	NA	NA		NA	NA	NA		1.3261	1.2418	1.304	1.2906±0.0437
NTRK3	0.0884072	NA	-0.0381945	0.0251±0.0895	0.149801	0.250239	0.0961356	0.1654±0.0782	-0.394077	-0.524737	-0.515384	-0.4781±0.0729
PDCD2	NA	-2.39384	NA	-2.3938	-1.30118	-2.07436	NA	-1.6878±0.5467	-1.27133	-1.08291	-1.33875	-1.2310±0.1326
INA	2.12313	2.17833	2.08782	2.1298±0.0456	1.04457	1.06583	1.02386	1.0448±0.0210	0.336928	0.441688	0.460703	0.4131±0.0667
[truncated: 1,585 more rows]

## Sheet: Table S4-2
Table S4-2. Differentially expressed proteins identified in the brain organoids between PBMClow and control groups. The signification differentially expressed proteins were defined as those with Benjamini–Hochberg (BH) adjusted p-value < 0.01 and a fold change of log2PBMClow/Control> 1 (significantly upregulated) or < -1 (significantly downregulated).
Gene Symbols	Average protein intensity (normalized)		log2PBMClow/Control	adj.P.Value
	Control	PBMClow
COL1A2	-1.89833	4.34428	6.2426	0.000178358
COL1A1	-1.90184	3.78516	5.687	4.33347e-05
KRT18	-1.93862	1.8207	3.75931	0.00724065
HMGN3	-1.93317	1.72487	3.65804	0.00204218
CPS1	-2.67664	0.791392	3.46804	0.000276391
ALDH1A1	-1.17406	2.24329	3.41736	0.00035526
COL6A3	-1.10146	2.29632	3.39778	0.000259811
FBN1	-1.6116	1.72644	3.33804	0.000279227
ANP32E	-2.14557	0.775601	2.92117	0.00101149
LGALS1	-0.360541	2.31838	2.67892	0.000160531
HLA-C	-2.93946	-0.288153	2.6513	0.00793686
NUCKS1	-1.21196	1.38877	2.60073	0.00867346
HMGN4	-3.44939	-0.858823	2.59056	0.002229
NELL2	-0.787214	1.77403	2.56124	0.00159926
FAT4	-2.54518	-0.00745212	2.53773	0.000597542
DENR	-1.30461	1.18329	2.4879	0.00710679
IK	-2.78342	-0.312197	2.47123	0.000911334
RPL39	-0.750247	1.70967	2.45992	0.000782705
LGALS3BP	-1.14307	1.17196	2.31503	0.00188138
MAN2B1	-2.11282	0.183545	2.29637	0.00271346
TUBA3C	5.34725	7.61571	2.26846	0.00153351
DCN	-1.15206	1.08542	2.23748	0.000775199
CNTFR	-2.41089	-0.20401	2.20688	0.00191879
DNAJB11	-1.00837	1.1855	2.19386	0.00281079
SOX5	-2.66023	-0.491772	2.16846	0.000601825
PDCD4	-1.51517	0.646569	2.16174	0.000573394
APOE	-1.36204	0.790136	2.15217	0.00075003
BPTF	-1.44267	0.70823	2.1509	0.00181081
SET	-1.61309	0.500067	2.11316	0.00075003
SELENOH	-1.37818	0.650155	2.02833	0.00086297
MRC2	-0.144759	1.88095	2.02571	0.000844391
KPNA4	-2.52169	-0.522045	1.99965	0.00533988
NUCB1	-1.80884	0.186092	1.99493	0.000829469
RRP12	-1.68393	0.299956	1.98388	0.00101149
VPS29	-1.41588	0.543372	1.95925	0.0015952
ARPP19	-0.503822	1.4532	1.95703	0.00771063
LSM14A	-2.05947	-0.110891	1.94858	0.000844391
SF3A2	-2.8275	-0.886016	1.94149	0.00463903
CAPG	-1.94814	-0.0159531	1.93218	0.00101149
ENY2	-2.34967	-0.424362	1.92531	0.00400804
DDX31	2.09085	4.01167	1.92082	0.00153351
HMGN2	3.45448	5.37166	1.91717	0.00259833
KRT8	-1.45349	0.448036	1.90153	0.000612815
KCTD12	-0.638783	1.19333	1.83211	0.00120719
IDH3B	-2.02326	-0.264283	1.75898	0.00123266
HYPK	-0.366498	1.39161	1.7581	0.000844391
BHMT	-0.497055	1.26002	1.75708	0.00968691
RSF1	-3.00498	-1.25235	1.75263	0.00450555
TRIM24	-2.52814	-0.788733	1.7394	0.00647625
ARFGAP2	-1.02952	0.708994	1.73852	0.00165897
COL18A1	-0.517905	1.21511	1.73302	0.00091191
DAZAP1	-1.15868	0.556785	1.71547	0.000218028
CBSL	-1.46896	0.24314	1.7121	0.000601825
IQGAP1	-0.735229	0.933074	1.6683	0.00592
SELENBP1	-0.675375	0.990889	1.66626	0.000218028
RPL35	-0.105444	1.55932	1.66477	0.00149903
GLMN	-1.18952	0.47356	1.66308	0.00165897
MLEC	-0.550717	1.09028	1.641	0.00140213
SNCA	-2.02289	-0.382676	1.64021	0.0043286
EXOC3L4	1.48112	3.1161	1.63498	0.0036489
NDRG1	-2.00608	-0.380726	1.62535	0.0019053
ACBD7	-0.944672	0.665902	1.61057	0.00532453
ZC3H15	-2.16686	-0.560801	1.60605	0.00686858
MTA1	-1.18756	0.411904	1.59947	0.00192682
PRXL2A	-1.22603	0.368675	1.59471	0.00526473
NEUROD2	-0.857599	0.716561	1.57416	0.00101149
COX6C	1.14502	2.70718	1.56216	0.00181081
RPEL1	1.25455	2.8156	1.56105	0.00153351
CHD3	-1.528	0.02573	1.55373	0.00602896
HK2	-1.81657	-0.264444	1.55213	0.00252794
DCTPP1	-2.15915	-0.612873	1.54628	0.00499095
KRT78	1.49334	3.03352	1.54018	0.000296872
DIAPH1	-2.05088	-0.525206	1.52568	0.00475986
SGSH	-0.857109	0.667049	1.52416	0.00925048
TMEM109	0.948592	2.46857	1.51997	0.000378029
RTL8C	-0.403298	1.10869	1.51199	0.00165897
SPATA5L1	-0.0965731	1.40911	1.50569	0.00554531
PRCC	-1.14596	0.357296	1.50325	0.00230795
SLC2A1	-0.468909	1.02901	1.49792	0.00035526
NXF1	-1.96311	-0.46758	1.49553	0.00105537
FIP1L1	-1.16841	0.32477	1.49317	0.00110081
MORF4L2	0.851892	2.33033	1.47844	0.000434801
GLYR1	-2.65581	-1.18662	1.46919	0.0063643
NANS	-1.58371	-0.141979	1.44173	0.00159926
FTL	0.0934741	1.48887	1.3954	0.00195033
NAPRT	-0.779411	0.614533	1.39394	0.00191879
CALD1	-2.12095	-0.727065	1.39388	0.00608021
SMU1	-0.121438	1.26448	1.38591	0.0055268
UROD	-1.78928	-0.414107	1.37518	0.00566093
ABRACL	-1.32201	0.051098	1.3731	0.00143636
FAU	1.69629	3.06631	1.37002	0.000573394
SLC44A2	-1.60604	-0.236029	1.37001	0.0019053
MBOAT7	-0.887962	0.477982	1.36594	0.00237331
RPS8	-0.786348	0.570021	1.35637	0.000917767
PLXNA4	0.0679292	1.4152	1.34727	0.0025615
RPL5	-0.971896	0.373884	1.34578	0.00582964
RIOX1	-1.1555	0.18552	1.34102	0.00271371
UBR3	-1.00413	0.330265	1.33439	0.00513113
ITGB1	0.124588	1.45562	1.33103	0.00110994
PNKP	-0.783778	0.546829	1.33061	0.00702257
PHF5A	-0.580454	0.743294	1.32375	0.00832617
NUP93	-1.35648	-0.0369093	1.31957	0.00627125
STXBP3	-0.955249	0.362732	1.31798	0.00653044
SMCHD1	-2.00391	-0.687279	1.31663	0.00466688
CDH13	-0.576748	0.73544	1.31219	0.000612815
H2BU1	0.856996	2.16825	1.31125	0.00074065
DCC	-0.738736	0.561194	1.29993	0.0043083
TMED2	0.26371	1.55213	1.28842	0.00499095
TSSC4	-1.12533	0.15968	1.28501	0.0033668
AKT3	-0.611577	0.662482	1.27406	0.00271346
MAST1	-0.402374	0.867807	1.27018	0.00238103
USP47	-1.90739	-0.639145	1.26824	0.00710679
HSPB6	1.57055	2.83834	1.26779	0.00974515
UBE2D1	-1.52242	-0.255836	1.26658	0.00297744
MYL6	-1.33521	-0.070106	1.26511	0.00104639
ITPA	-1.56114	-0.305571	1.25557	0.00281079
PRRC1	-0.0662775	1.186	1.25228	0.000573394
RPL26	-0.0998676	1.14786	1.24772	0.00803926
SNX1	-1.04018	0.192889	1.23307	0.00443092
SH3GL2	0.776958	2.00881	1.23186	0.00596813
RPRD1B	-0.758871	0.462404	1.22127	0.00500146
DCAF7	-0.426228	0.79257	1.2188	0.00710679
TLN2	-1.2067	0.0118965	1.21859	0.00404582
WRNIP1	-0.0287311	1.18439	1.21312	0.00347106
RNF2	-1.04123	0.167948	1.20918	0.0043083
TIAL1	-0.669329	0.537141	1.20647	0.00091191
POLB	-1.19373	0.0125297	1.20626	0.00566865
USP11	-0.67893	0.52579	1.20472	0.00229838
TCF20	-1.03853	0.162753	1.20128	0.00381135
HAUS6	1.55939	2.75574	1.19635	0.00815359
EPB41L3	-1.18151	0.0117624	1.19327	0.00159926
FMR1	-1.22671	-0.0351605	1.19155	0.00132548
FHL1	-1.89555	-0.715277	1.18028	0.00502392
RPL8	-0.233923	0.939634	1.17356	0.002956
SERPINI1	-1.26623	-0.0970639	1.16916	0.00201382
TBC1D13	-1.48632	-0.317917	1.1684	0.00191879
AGO1	-0.514356	0.651284	1.16564	0.00684988
TBR1	-0.93768	0.227012	1.16469	0.00832617
H2BC18	-1.13059	0.0189027	1.14949	0.0041321
NUP210	0.0409055	1.18642	1.14552	0.00101149
RPL32	-0.140499	1.00456	1.14506	0.00260646
SRRT	-1.36471	-0.220228	1.14448	0.00678368
NUFIP2	-0.725528	0.414278	1.13981	0.00667675
HMGB2	-0.423787	0.71054	1.13433	0.00202778
CAMSAP1	-0.977794	0.141577	1.11937	0.00566865
EMD	-1.21983	-0.111308	1.10852	0.0033668
ARFGAP3	-0.0499674	1.05836	1.10832	0.00091191
CPLX2	-1.46755	-0.360966	1.10658	0.0074103
MRTO4	3.18429	4.28591	1.10161	0.00181081
DDX50	-1.29312	-0.196934	1.09619	0.00771063
FOXK2	0.461486	1.55748	1.096	0.00229838
KRT73	0.565306	1.66099	1.09568	0.00747835
LSM3	2.20797	3.3021	1.09412	0.000844391
WASF3	-0.574437	0.519606	1.09404	0.00316861
BLMH	-0.907415	0.185639	1.09305	0.00507026
IGF2R	-0.841055	0.250206	1.09126	0.00625908
H1-10	0.672348	1.76205	1.0897	0.00101149
SON	-0.642903	0.444958	1.08786	0.0048484
GNS	-0.362349	0.722413	1.08476	0.00137115
PSMD6	-0.649347	0.434405	1.08375	0.00634101
CNPY2	-0.707371	0.375947	1.08332	0.00101149
EZR	-1.39491	-0.321551	1.07335	0.00409408
IRF2BP2	-0.471838	0.601124	1.07296	0.00602896
NAE1	-0.71618	0.356146	1.07233	0.00123266
DNAJC8	-0.965539	0.103167	1.06871	0.00615101
EDC3	-0.580206	0.462779	1.04299	0.00429899
ZFPL1	-0.582179	0.458336	1.04052	0.00145525
USP39	2.60965	3.64895	1.0393	0.00120719
H2BC1	-0.670893	0.364338	1.03523	0.00499937
POLR2I	0.80914	1.84418	1.03504	0.00202778
RPL35A	1.23727	2.2668	1.02953	0.0096888
USP14	-0.20155	0.826324	1.02787	0.00627125
TXN	-0.440541	0.582599	1.02314	0.00181081
SAE1	-0.976507	0.0445366	1.02104	0.00238103
FBLN1	0.655303	1.67563	1.02033	0.00157287
MAP1LC3B2	0.342671	1.35907	1.0164	0.00413464
VCL	-1.18311	-0.168988	1.01413	0.00289222
APEX1	-0.482818	0.529871	1.01269	0.00550595
THYN1	-1.90599	-0.898119	1.00787	0.00091191
PRPF8	-1.07476	-0.0727556	1.002	0.00804936
HMG20A	-1.11453	-0.113666	1.00087	0.00390646
VAT1	2.2568	1.24347	-1.01333	0.00167247
ARG1	0.609396	-0.404646	-1.01404	0.00832617
PTMA	0.823644	-0.191515	-1.01516	0.00292835
DIABLO	-0.31797	-1.3462	-1.02823	0.00316861
CPSF3	-0.505329	-1.53784	-1.03251	0.00785546
SPAST	1.43003	0.393904	-1.03612	0.0033668
VAMP2	1.61305	0.565802	-1.04724	0.00153351
UBLCP1	1.01629	-0.0326316	-1.04892	0.00448484
NPM3	2.31737	1.2633	-1.05407	0.00532453
GIT2	-1.08771	-2.14504	-1.05732	0.00566865
BRSK1	1.39161	0.329296	-1.06232	0.00101149
SLC25A3	1.53579	0.457703	-1.07808	0.00091191
INA	2.12976	1.04475	-1.085	0.000829469
DCLK2	0.418127	-0.667558	-1.08568	0.00105537
SCYL2	-0.609083	-1.709	-1.09992	0.00836438
ATP6V1D	1.90934	0.801897	-1.10744	0.00174765
AP2A2	0.412286	-0.700688	-1.11297	0.00407691
HSPG2	2.00678	0.89341	-1.11337	0.00086297
PSMB1	0.0696499	-1.04897	-1.11862	0.00297744
CALM1	1.7512	0.631474	-1.11972	0.00443092
POLR2E	-0.057498	-1.1983	-1.1408	0.00793686
TUBB1	5.716	4.57026	-1.14574	0.00159926
PCSK1N	-0.530048	-1.70136	-1.17131	0.00204218
BASP1	1.2005	-0.0167008	-1.2172	0.00165897
COL4A2	1.83115	0.609978	-1.22117	0.00149903
PRKCA	1.83929	0.609888	-1.2294	0.00101149
FXYD6	1.2701	0.0225704	-1.24753	0.000911334
SLC4A1AP	-1.83429	-3.10761	-1.27332	0.00760633
DDX47	4.77036	3.49584	-1.27452	0.0063643
CAP2	0.384983	-0.89656	-1.28154	0.00165897
CKM	3.46037	2.17649	-1.28388	0.0031032
TF	1.57995	0.29218	-1.28777	0.00103991
TNC	1.9401	0.651821	-1.28828	0.000573394
MGST3	1.10196	-0.196975	-1.29894	0.00342219
NUDT3	1.31816	0.0175378	-1.30062	0.00574847
GNMT	-0.921858	-2.2465	-1.32465	0.00170908
WASL	0.514617	-0.81646	-1.33108	0.00354313
OXCT1	-0.254412	-1.58907	-1.33466	0.003456
CRABP1	-0.551913	-1.89347	-1.34156	0.0021704
YBX1	0.52926	-0.819895	-1.34916	0.00500146
CCT6B	2.84942	1.49144	-1.35797	0.00191879
CALB2	-0.15803	-1.52538	-1.36735	0.00355679
CAMK2A	2.38038	1.01109	-1.36929	0.00111346
HADHB	1.13388	-0.252786	-1.38666	0.00377261
TUBAL3	1.34607	-0.0429527	-1.38902	0.00888634
PLPPR1	3.83766	2.44863	-1.38903	0.00524182
DDX19A	0.262442	-1.14697	-1.40942	0.00107766
HIF1AN	1.30121	-0.110529	-1.41174	0.00176198
PIP4K2B	0.847173	-0.564642	-1.41182	0.00524182
DCHS1	-0.0448174	-1.46651	-1.4217	0.00688179
CARHSP1	3.69143	2.2522	-1.43923	0.00191879
F8A1	0.372611	-1.07232	-1.44493	0.00867346
MAP6	1.43841	-0.018435	-1.45684	0.00086297
CTTNBP2NL	-1.08508	-2.54796	-1.46289	0.00369911
CNP	0.261531	-1.21187	-1.4734	0.00606993
SMARCD1	-1.51615	-3.00817	-1.49202	0.00292835
RTN3	2.08678	0.529915	-1.55686	0.00684988
ADD3	0.906761	-0.653275	-1.56004	0.000513549
SLC25A11	1.30501	-0.25834	-1.56335	0.0012325
EIF3G	1.09116	-0.509369	-1.60053	0.000844391
CAMKV	-0.522645	-2.12765	-1.60501	0.0033668
RETREG2	1.28943	-0.34829	-1.63772	0.00290784
SCN9A	4.22315	2.57783	-1.64532	0.00153351
FAM50A	0.936821	-0.725806	-1.66263	0.00284015
RAB12	-0.615304	-2.2924	-1.6771	0.0063643
DCXR	0.326671	-1.35711	-1.68378	0.00566865
LY6H	0.659329	-1.02913	-1.68846	0.000218028
ALB	2.5196	0.827099	-1.6925	0.000443735
NLGN4X	1.08054	-0.613221	-1.69376	0.00615101
RAB6B	0.984002	-0.721475	-1.70548	0.000844391
SLC25A46	0.970339	-0.738326	-1.70867	0.00323919
ACYP1	-0.990015	-2.70491	-1.71489	0.00499937
RABEP1	0.0307157	-1.69214	-1.72286	0.00110994
DSC1	2.10909	0.367526	-1.74156	0.00566865
GAP43	0.881763	-0.903658	-1.78542	0.000221644
TMEM163	3.64051	1.82917	-1.81134	0.00101149
SDC3	2.38714	0.515947	-1.8712	0.00086297
HDHD5	0.949552	-0.924955	-1.87451	0.00238103
CD200	1.38323	-0.521462	-1.90469	0.000276391
NID1	3.19472	1.24518	-1.94954	0.000178358
CDSN	2.34857	0.398573	-1.95	0.0010021
SYN3	1.80257	-0.153825	-1.95639	0.000844391
PSD3	1.78243	-0.19314	-1.97557	0.006798
NDRG2	0.543283	-1.44751	-1.99079	0.00281079
EIF4EBP2	-0.177545	-2.20316	-2.02561	0.00974515
SNX27	3.29622	1.26056	-2.03566	0.00238103
PKIA	0.133325	-1.95276	-2.08609	0.00602896
RASA4B	0.261014	-1.82715	-2.08817	0.00292835
SYT5	0.636174	-1.52553	-2.16171	0.00101149
NAP1L1	-0.225259	-2.3887	-2.16344	0.000601825
DCD	0.247499	-1.97543	-2.22293	0.00054728
ACTA1	4.27278	2.02689	-2.24588	0.00054728
HBA1	1.37519	-0.881675	-2.25687	0.00110081
FAM168B	0.959824	-1.32768	-2.28751	0.000477761
PRRT2	1.13777	-1.16981	-2.30758	8.26497e-05
CABLES2	2.41668	0.0781505	-2.33853	0.00349506
LAMA1	3.92028	1.54042	-2.37985	9.37071e-05
ZBTB18	-0.766123	-3.24485	-2.47873	0.000911334
NEFL	1.4392	-1.05787	-2.49707	0.00176198
RUSC2	0.823056	-1.68216	-2.50522	0.0019053
NOS1	2.32248	-0.212543	-2.53502	0.00110081
MEIS3P1	1.20986	-1.39451	-2.60437	0.00491871
SCD	1.45519	-1.15778	-2.61297	0.00592
REEP1	0.850591	-1.77989	-2.63048	0.00091191
EIF3K	2.03666	-0.668262	-2.70492	0.00566865
MBNL2	1.88483	-0.841054	-2.72588	0.000361121
RETREG3	0.817726	-1.92621	-2.74394	0.000412195
DEFA1	0.59672	-2.15726	-2.75398	0.00390646
MAP2K2	-1.33847	-4.12272	-2.78425	0.00547028
APOBEC3D	3.08323	0.112909	-2.97032	0.000178358
LAMC1	3.85006	0.835395	-3.01467	4.33347e-05
RFT1	6.07744	3.06213	-3.01531	5.6369e-05
DPM3	-0.0395807	-3.10424	-3.06466	0.0011249
LAMB1	4.33496	1.23432	-3.10063	4.33347e-05
FGB	3.25423	0.00962304	-3.2446	0.000412195
BMI1	4.2471	0.829948	-3.41715	0.00287135
PRSS3	3.46113	-0.0333909	-3.49452	0.00530365
FGG	1.2551	-2.31471	-3.56981	0.000218028
GOLGA3	4.405	0.814084	-3.59091	5.21305e-05
PRSS1	7.65692	3.8629	-3.79402	4.33347e-05
HERC2	8.33087	4.32225	-4.00862	0.00101149
COMMD2	4.91844	0.403892	-4.51455	0.00615101
RRP1	4.8083	-0.95238	-5.76068	8.26497e-05

## Sheet: Table S4-3
Table S4-3. Differentially expressed proteins identified in the brain organoids between PBMChigh and control groups. The signification differentially expressed proteins were defined as those with Benjamini–Hochberg (BH) adjusted p-value < 0.01 and a fold change of log2PBMChigh/Control> 1 (significantly upregulated) or < -1 (significantly downregulated).
Gene Symbols	Average protein intensity (normalized)		log2PBMChigh/Control	adj.P.Value
	Control	PBMChigh
HLA-C	-2.93946	3.06458	6.00404	0.000141123
COL1A2	-1.89833	2.88271	4.78104	0.000245974
DEFA1	0.59672	4.84005	4.24333	1.27908e-05
COL1A1	-1.90184	2.12201	4.02385	8.7726e-05
STAT1	-1.59837	2.08877	3.68714	0.000545707
FBN1	-1.6116	1.99985	3.61145	0.000141123
KRT18	-1.93862	1.63951	3.57812	0.00736711
HLA-B	-0.609415	2.96366	3.57308	0.000125018
LMNA	-2.60757	0.498127	3.1057	0.00613622
IGLC2	-2.20335	0.772626	2.97598	7.51214e-05
LGALS3BP	-1.14307	1.78733	2.9304	0.000715474
ANP32E	-2.14557	0.75128	2.89685	0.000785467
CAPG	-1.94814	0.881984	2.83012	0.000127423
IGHG2	-0.558601	2.22293	2.78153	0.000576991
ALDH1A1	-1.17406	1.6059	2.77996	0.000192428
CPS1	-2.67664	-0.0218386	2.6548	0.000494138
LGALS1	-0.360541	2.15267	2.51321	0.000115517
PDCD4	-1.51517	0.931937	2.4471	0.000174447
APOE	-1.36204	1.062	2.42404	0.000321739
WARS1	-1.03419	1.36572	2.39991	0.000622
SOX5	-2.66023	-0.364155	2.29607	0.000350947
HSPB1	0.29159	2.53243	2.24084	8.68113e-05
IQGAP1	-0.735229	1.48432	2.21955	0.00184326
PDLIM1	-1.68834	0.468572	2.15691	0.00823797
MCM3	-1.51087	0.62804	2.13891	0.000395162
IGHG1	0.11763	2.22168	2.10405	0.000252892
FAT4	-2.54518	-0.455713	2.08947	0.000599352
UHRF1	-1.56853	0.508638	2.07717	0.00347983
HMGN3	-1.93317	0.0885088	2.02168	0.00812646
CALD1	-2.12095	-0.115684	2.00526	0.000493573
CBSL	-1.46896	0.526249	1.9952	0.000293271
COL6A3	-1.10146	0.870062	1.97152	0.000885631
MCM6	-1.78569	0.175737	1.96143	0.00173248
FGFR3	0.224032	2.17829	1.95426	0.000282143
S100A8	-2.84003	-0.914611	1.92542	0.000885631
RPL39	-0.750247	1.16494	1.91519	0.00105186
CTSB	0.707025	2.61274	1.90572	0.000115517
DHPS	-1.84724	0.0330679	1.88031	0.00595468
SYNE2	-2.10421	-0.237407	1.86681	0.008441
IK	-2.78342	-0.954416	1.82901	0.000630469
MT2A	-2.17947	-0.373186	1.80629	0.000576991
MAN2B1	-2.11282	-0.312042	1.80078	0.00215592
ENY2	-2.34967	-0.549612	1.80006	0.00467899
SET	-1.61309	0.169463	1.78256	0.00196497
UROD	-1.78928	-0.0300396	1.75924	0.0022602
TLN1	-1.37914	0.361916	1.74106	0.00291734
FN1	-0.532681	1.20035	1.73303	0.00179268
LAP3	-0.761389	0.969904	1.73129	0.000114968
COL18A1	-0.517905	1.18735	1.70526	0.000785467
ANXA6	-1.51691	0.17997	1.69688	0.000115517
HMGN4	-3.44939	-1.75557	1.69381	0.000623267
MCM5	-1.68284	0.00540298	1.68824	0.00123685
TAGLN2	-0.481843	1.20103	1.68288	0.000115517
PFDN4	-2.39893	-0.723924	1.67501	0.00251107
DPF2	-2.22678	-0.559778	1.667	0.000715939
HMGA2	-1.48195	0.160185	1.64214	0.000179358
LSM14A	-2.05947	-0.436997	1.62248	0.000715946
IQGAP2	-2.01672	-0.408192	1.60852	0.00329626
PDLIM5	-1.1326	0.475048	1.60765	0.00955541
DCTPP1	-2.15915	-0.552911	1.60624	0.000885631
FUBP3	-1.49949	0.104398	1.60389	0.00229858
FTL	0.0934741	1.67912	1.58564	0.000944108
MCM2	-1.50424	0.0545602	1.5588	0.00564689
PSAP	-0.0411152	1.51348	1.55459	0.00671792
KCTD12	-0.638783	0.913287	1.55207	0.00123685
PNP	-1.92517	-0.376397	1.54878	0.0032045
EZR	-1.39491	0.151013	1.54592	0.000834274
TRIM24	-2.52814	-0.997293	1.53085	0.00579881
POLR2C	0.841072	2.37169	1.53061	0.00924924
NUP210	0.0409055	1.55497	1.51406	0.000251957
PTBP1	-0.885449	0.611952	1.4974	0.000136328
ZNF219	-1.34305	0.147417	1.49047	0.00166938
GLUL	-0.849587	0.639282	1.48887	0.00147092
NELL2	-0.787214	0.697813	1.48503	0.00455832
RSF1	-3.00498	-1.52371	1.48127	0.00394273
IST1	-2.37196	-0.892837	1.47912	0.00420268
ACOT9	-0.879867	0.593012	1.47288	0.00333946
POLD2	-1.39691	0.0749916	1.4719	0.000847833
ANXA5	0.246465	1.71608	1.46961	0.000422557
DAZAP1	-1.15868	0.302815	1.4615	0.00112554
MRTO4	3.18429	4.64222	1.45793	0.0005267
MCM4	-1.37885	0.0580125	1.43686	0.00665885
NASP	-0.426875	1.00958	1.43646	0.00526408
CA2	-1.70479	-0.275335	1.42945	0.00202178
RPRD1B	-0.758871	0.663192	1.42206	0.00243137
NPC1	-1.37365	0.047379	1.42103	0.000893345
MCM7	-0.190233	1.22368	1.41391	0.000858135
NAPRT	-0.779411	0.616276	1.39569	0.00115883
SGSH	-0.857109	0.53824	1.39535	0.00562195
TST	0.288877	1.67384	1.38497	0.000252892
CPNE3	-1.99562	-0.61539	1.38023	0.0024485
GLT8D1	-2.8846	-1.51114	1.37346	0.000834274
LGALS3	0.659363	2.0328	1.37344	0.00573518
DDX50	-1.29312	0.0780237	1.37114	0.00291734
FHL1	-1.89555	-0.527218	1.36834	0.000917405
GSN	-0.915303	0.4466	1.3619	0.00526408
SLC9A3R1	-0.956706	0.405098	1.3618	0.00764958
HK2	-1.81657	-0.456608	1.35997	0.00267225
ACBD7	-0.944672	0.413178	1.35785	0.00660108
NXF1	-1.96311	-0.613951	1.34916	0.000599352
GINS3	0.0736442	1.42189	1.34825	0.000257575
MRC2	-0.144759	1.20331	1.34807	0.00184326
TMEM109	0.948592	2.29346	1.34486	0.000251957
RRP12	-1.68393	-0.347867	1.33606	0.00266729
PSMG1	-0.876213	0.457323	1.33354	0.000461998
HMGB2	-0.423787	0.893677	1.31746	0.000885631
THYN1	-1.90599	-0.590288	1.3157	0.000182653
P4HA1	-0.532335	0.778141	1.31048	0.000640388
MTA1	-1.18756	0.116514	1.30408	0.00230099
SRA1	-1.49315	-0.200431	1.29272	0.0013828
FIP1L1	-1.16841	0.120189	1.28859	0.0015095
AKAP8L	-2.09217	-0.807532	1.28464	0.000715474
ITGB1	0.124588	1.40878	1.28419	0.000885631
EPB41L3	-1.18151	0.100528	1.28204	0.000800472
RHOG	-0.834929	0.432669	1.2676	0.00551273
PHF5A	-0.580454	0.677965	1.25842	0.0049703
ZNF806	0.171115	1.42937	1.25826	0.00243137
YTHDF3	-2.67123	-1.41834	1.25289	0.00105186
MYO6	-1.55304	-0.302063	1.25098	0.00622391
NENF	-1.57808	-0.334628	1.24345	0.000681402
GALK1	-0.809575	0.432584	1.24216	0.006525
GLYR1	-2.65581	-1.41517	1.24064	0.00824438
SPATA5L1	-0.0965731	1.14243	1.239	0.0011152
NOP53	-2.43076	-1.19271	1.23805	0.00243137
SMCHD1	-2.00391	-0.766516	1.2374	0.00127537
ZC3H15	-2.16686	-0.930087	1.23677	0.00858447
SELENBP1	-0.675375	0.553878	1.22925	0.000280824
HBB	0.81747	2.04434	1.22687	0.000192428
PRRC1	-0.0662775	1.14538	1.21166	0.000347042
ACTL6A	-0.720266	0.489906	1.21017	0.00184464
H3-2	1.47195	2.68047	1.20852	0.00764022
H2BC1	-0.670893	0.537515	1.20841	0.00146402
GNS	-0.362349	0.845802	1.20815	0.000576991
PCNA	-1.12385	0.0831453	1.207	0.000715946
RPL8	-0.233923	0.964937	1.19886	0.00183422
ACTN4	-0.994939	0.197035	1.19197	0.000576991
TXNDC5	-1.46657	-0.278045	1.18853	0.00291597
RPL5	-0.971896	0.216339	1.18824	0.00496361
RPL36A	-0.739261	0.44803	1.18729	0.000440647
TOP2A	-1.2715	-0.0859909	1.18551	0.00420268
NUCB1	-1.80884	-0.629734	1.1791	0.00327914
NAGA	-0.594843	0.579927	1.17477	0.00164837
NANS	-1.58371	-0.411001	1.17271	0.00183422
HBA1	1.37519	2.54103	1.16584	0.00831339
PDIA6	-0.0160772	1.14649	1.16257	0.000923289
VCL	-1.18311	-0.0409974	1.14212	0.0012366
RCN1	-0.0493122	1.08892	1.13823	0.000599352
WDR18	-1.51453	-0.397238	1.1173	0.00691077
PPAT	-1.05634	0.0600885	1.11643	0.00340968
GGH	-1.55142	-0.437906	1.11352	0.00263196
ARG1	0.609396	1.7194	1.11	0.00222682
RPS15A	0.399579	1.50812	1.10854	0.00289533
INTS1	-1.4834	-0.375392	1.10801	0.00594667
PRPF31	-1.29668	-0.18978	1.1069	0.00534174
ADSL	-1.93995	-0.835098	1.10486	0.00262315
SNX1	-1.04018	0.06214	1.10232	0.00549453
ALDH16A1	-1.88564	-0.787132	1.09851	0.00202178
MOB1A	0.854175	1.95183	1.09765	0.00577075
NDRG1	-2.00608	-0.909036	1.09704	0.00256084
RPL27	-0.464213	0.630602	1.09482	0.00172234
VRK3	-1.7862	-0.698716	1.08749	0.000847833
RIOX1	-1.1555	-0.0780569	1.07744	0.00394273
SMARCC1	-0.823528	0.25006	1.07359	0.00403475
YY1	-1.94094	-0.869533	1.07141	0.00666818
ABRACL	-1.32201	-0.252116	1.06989	0.00169566
RPL35	-0.105444	0.95833	1.06377	0.00455832
RNF2	-1.04123	0.0208521	1.06208	0.00666818
NFIB	2.8225	3.88216	1.05966	0.00785163
H2AX	0.0924934	1.15143	1.05894	0.00267424
SLC2A1	-0.468909	0.583313	1.05222	0.000661074
FXR1	-1.10555	-0.0557258	1.04983	0.00977497
PRPF38B	1.06636	2.11537	1.04901	0.00143691
CHERP	-0.301604	0.746823	1.04843	0.00315687
RPS8	-0.786348	0.262004	1.04835	0.00179268
AK2	0.407682	1.45514	1.04745	0.000715946
RPS3A	-0.702896	0.344069	1.04696	0.00140844
SNRPB	-1.19645	-0.152217	1.04423	0.00975989
GBA	-1.19966	-0.158202	1.04146	0.00091968
POLD1	-1.10165	-0.0649466	1.0367	0.00179268
RELN	-1.4947	-0.4693	1.0254	0.00115883
SRSF6	-0.990799	0.0343086	1.02511	0.0012366
SMARCA5	-1.51712	-0.492909	1.02421	0.000516959
BPTF	-1.44267	-0.420118	1.02255	0.00439204
AGO1	-0.514356	0.507821	1.02218	0.00803727
SAE1	-0.976507	0.0418233	1.01833	0.00131197
KRT8	-1.45349	-0.435709	1.01778	0.00627415
IGF2BP1	-0.695066	0.320828	1.01589	0.00577298
IGF2R	-0.841055	0.170467	1.01152	0.00547904
PSAT1	-1.30783	-0.29773	1.0101	0.00348897
H2AC21	1.95165	2.96095	1.0093	0.00428385
ALAD	-1.07115	-0.0624399	1.00871	0.00357941
POGLUT1	-0.394107	0.613632	1.00774	0.00315687
CNBP	-1.98032	-0.974817	1.0055	0.00868837
CNN3	-0.585627	0.415803	1.00143	0.00586154
LUC7L2	-1.43629	-0.43498	1.00131	0.00860327
APBA1	-2.17995	-3.18714	-1.00719	0.00439204
PRKCG	2.40988	1.39357	-1.01631	0.00249795
CADM3	0.252868	-0.766642	-1.01951	0.00393803
SNAP91	1.3036	0.283923	-1.01967	0.000866249
ZC2HC1A	0.590923	-0.440953	-1.03188	0.000408294
HECTD4	-0.477277	-1.52297	-1.0457	0.00603418
TUBB1	5.716	4.66779	-1.04822	0.00122848
ATP6V0A1	1.23274	0.179385	-1.05335	0.000359394
NEGR1	0.686798	-0.366774	-1.05357	0.00269396
GNAO1	1.47754	0.416117	-1.06142	0.000715946
AP2M1	0.60073	-0.461312	-1.06204	0.000894595
FAM241B	2.23402	1.16997	-1.06405	0.0017376
VAT1	2.2568	1.19223	-1.06457	0.000552824
ATP1A1	1.54719	0.477869	-1.06932	0.00036515
GABRA3	-0.784769	-1.85632	-1.07155	0.000595279
BCAT1	0.498607	-0.583704	-1.08231	0.00116926
STXBP1	0.930028	-0.15774	-1.08777	0.000432307
ATP4A	3.16543	2.07675	-1.08868	0.000772973
FGG	1.2551	0.164773	-1.09032	0.000576991
GOLGA3	4.405	3.30807	-1.09693	0.000440647
PIP4K2B	0.847173	-0.259979	-1.10715	0.00889952
RAB6B	0.984002	-0.123675	-1.10768	0.00164694
VAMP2	1.61305	0.497472	-1.11557	0.000484013
HRAS	0.476321	-0.642504	-1.11882	0.00829166
PLPPR3	0.251333	-0.869597	-1.12093	0.00123685
PRKCA	1.83929	0.715417	-1.12388	0.000576991
DPYSL3	2.71621	1.5863	-1.12991	0.00037793
CNTNAP2	0.816811	-0.319505	-1.13632	0.00333517
RAB3A	0.470884	-0.666781	-1.13766	0.000622
SPAST	1.43003	0.290296	-1.13973	0.0023321
REEP1	0.850591	-0.289959	-1.14055	0.00228698
DCLK2	0.418127	-0.731201	-1.14933	0.000622
STX1A	2.56609	1.41575	-1.15034	0.00237831
PPFIA2	0.0516281	-1.10619	-1.15782	0.00169566
PRSS1	7.65692	6.49293	-1.16399	0.000559761
MAPRE3	2.13439	0.957584	-1.1768	0.000923289
CXADR	1.66998	0.476997	-1.19299	0.000293271
NCAM2	2.00898	0.801653	-1.20733	0.000399625
ATP6V0C	0.760198	-0.448112	-1.20831	0.00982836
DCHS1	-0.0448174	-1.2535	-1.20869	0.00252229
NCDN	-0.145823	-1.3563	-1.21048	0.000449032
PLXNA1	0.63315	-0.591418	-1.22457	0.000321739
ANK2	0.655852	-0.571813	-1.22766	0.000600673
NDUFS6	0.716509	-0.513748	-1.23026	0.00517182
TNC	1.9401	0.707982	-1.23212	0.000207492
MAP6	1.43841	0.158939	-1.27947	0.000885631
L1CAM	0.829811	-0.4517	-1.28151	0.000293271
SMAP1	1.08152	-0.201609	-1.28313	0.00525371
KCND2	0.457741	-0.828909	-1.28665	0.00111292
ATP1A3	0.160478	-1.12848	-1.28896	0.000440647
NTRK2	0.530622	-0.767524	-1.29815	0.00542018
RHOB	0.406499	-0.891662	-1.29816	0.000557495
AP3B2	0.937813	-0.366413	-1.30423	0.000738455
BRSK1	1.39161	0.0800656	-1.31155	0.000168238
LY6H	0.659329	-0.656257	-1.31559	0.000622
RTN1	0.925359	-0.396253	-1.32161	0.00019644
TUBAL3	1.34607	0.0109433	-1.33512	0.000360727
NDRG4	1.15585	-0.180696	-1.33655	0.000726422
SYT5	0.636174	-0.701454	-1.33763	0.00174033
SFRP1	1.43919	0.0939125	-1.34528	0.00841243
CNTN1	1.94416	0.5934	-1.35076	0.000174447
SDC3	2.38714	1.02839	-1.35875	0.000894595
DLG2	-1.57401	-2.94265	-1.36864	0.000320546
LSAMP	0.616233	-0.752857	-1.36909	0.00146402
SYNGR1	1.14143	-0.231672	-1.3731	0.000174447
SV2A	0.860945	-0.534032	-1.39498	0.00140989
WDR37	1.03979	-0.374813	-1.4146	0.00164702
BIN1	1.67935	0.257323	-1.42202	0.000837496
CACNA2D1	0.773873	-0.665448	-1.43932	0.00015062
PPFIA3	0.801833	-0.637655	-1.43949	0.000484013
MBLAC2	1.2219	-0.247025	-1.46893	0.00213319
NRGN	-0.0722013	-1.55697	-1.48476	0.00181431
RRP1	4.8083	3.31757	-1.49073	0.000622
GLS	0.426654	-1.06431	-1.49096	0.000690554
SYP	0.652833	-0.878447	-1.53128	0.000885631
CADM2	1.32714	-0.207028	-1.53417	0.000947985
ATP1B1	2.03046	0.490635	-1.53982	0.000191727
AMPH	1.00171	-0.542865	-1.54458	0.000461998
NEFM	-0.233244	-1.78567	-1.55243	0.000534072
MAPT	2.43172	0.874107	-1.55761	0.000165299
FGB	3.25423	1.65083	-1.6034	0.000115517
STK32C	1.68106	0.0644881	-1.61657	0.000313659
TMEM132B	-0.0746058	-1.70843	-1.63382	0.00307953
PCSK1N	-0.530048	-2.18088	-1.65083	0.000640388
FBXO41	-0.0989619	-1.75697	-1.658	0.00214808
SYN1	1.26167	-0.400888	-1.66255	0.000115517
EPB41L1	1.22543	-0.440247	-1.66568	0.000387722
RFT1	6.07744	4.40956	-1.66788	0.000638644
SMPD3	0.235612	-1.44884	-1.68445	0.000446042
CAMK2A	2.38038	0.694802	-1.68558	0.00674627
TPPP	-0.571046	-2.2704	-1.69936	0.00208103
SLC16A2	0.363735	-1.34668	-1.71041	0.000622
INA	2.12976	0.413106	-1.71665	0.000115517
PKIA	0.133325	-1.59496	-1.72828	0.00760629
NRP2	1.18107	-0.588947	-1.77002	0.000576991
PSD3	1.78243	-0.0172127	-1.79964	0.000715946
SYNGR3	2.02784	0.220871	-1.80697	0.000136328
NSG1	-0.990552	-2.8117	-1.82115	0.000509188
NTM	1.27541	-0.578831	-1.85424	0.000181816
STXBP4	2.44158	0.582032	-1.85955	0.00948359
PLPPR1	3.83766	1.92172	-1.91594	0.000115517
HERC2	8.33087	6.39195	-1.93892	0.00336556
PRRT2	1.13777	-0.801338	-1.93911	0.000165299
COL4A1	0.232551	-1.73574	-1.96829	0.000599352
TINAGL1	0.279986	-1.72919	-2.00917	0.000715946
HSPG2	2.00678	-0.00515023	-2.01193	7.64034e-05
COL4A2	1.83115	-0.196513	-2.02766	0.000174447
PXDN	0.87203	-1.16511	-2.03714	0.000115517
TRIM16	-0.752368	-2.79216	-2.03979	0.000399625
PEX5L	1.91394	-0.158769	-2.07271	0.000640388
TMEM163	3.64051	1.53862	-2.10189	0.00019644
MBNL2	1.88483	-0.253965	-2.13879	0.00277178
VGF	-0.328092	-2.4778	-2.14971	0.00955541
VAT1L	1.5469	-0.605882	-2.15278	7.67636e-05
GNMT	-0.921858	-3.28564	-2.36378	0.00643138
CALB2	-0.15803	-2.52514	-2.36711	0.000449032
DDX47	4.77036	2.324	-2.44636	0.00208909
NECAB2	1.04114	-1.50446	-2.5456	0.000187911
NID1	3.19472	0.643976	-2.55074	0.000115517
SCG2	1.62021	-1.0464	-2.66661	0.000921085
SNX27	3.29622	0.605183	-2.69104	0.000523533
SYN3	1.80257	-0.996806	-2.79938	0.000187911
APOA1	0.0168562	-2.98131	-2.99817	0.000115517
SCN9A	4.22315	1.20384	-3.01931	1.57106e-05
OLFM2	2.9578	-0.114684	-3.07248	0.00278493
APOBEC3D	3.08323	0.0107196	-3.07251	1.57106e-05
NOS1	2.32248	-0.782253	-3.10473	0.000114968
NEFL	1.4392	-1.67555	-3.11475	0.000622
LAMA1	3.92028	0.78796	-3.13232	1.57106e-05
LAMC1	3.85006	0.650339	-3.19972	1.57106e-05
LAMB1	4.33496	1.09814	-3.23682	1.57106e-05
CRYAA2	0.517547	-2.74256	-3.26011	0.000634735
COMMD2	4.91844	0.930498	-3.98794	0.00804517
