# Supplementary material for: A Study on the Inflammatory Response of the Brain in Neurosyphilis
Source: Adv Sci (Weinh). 2024 Nov 22;12(5):2406971. doi: 10.1002/advs.202406971 (PMC11792053; doi:10.1002/advs.202406971)
Supplement: Supplementary file 6 — Supplemental Table 5 [file ADVS-12-2406971-s004.xlsx]

## Sheet: Table S5
Table S5. Detailed information about the reagents and equipments used in this study.
REAGENT or RESOURCE	SOURCE	IDENTIFIER
Antibodies
Alexa Fluor® 488 Goat anti-mouse IgG (H+L)	Invitrogen	Cat#A32723
Alexa Fluor® 488 Goat anti-mouse IgG2a	Invitrogen	Cat#A21131
Alexa Fluor® 488 Goat anti-rabbit IgG (H+L)	Invitrogen	Cat#A11008
Alexa Fluor® 568 Goat anti-mouse IgG1	Invitrogen	Cat#A21124
Alexa Fluor® 647 Goat anti-mouse IgG1	Invitrogen	Cat#A21240
Alexa Fluor® 568 Goat anti-mouse IgG2a	Invitrogen	Cat#A21134
Alexa Fluor® 568 Goat anti-rabbit IgG (H+L)	Invitrogen	Cat#A11011
Alexa Fluor® 647 Goat anti-mouse IgG2b	Invitrogen	Cat#A21242
CD4	Proteintech	Cat#67786-1-Ig
CD8	Proteintech	Cat#66868-1-Ig
CD20	Proteintech	Cat#60271-1-Ig
CD79A	Proteintech	Cat#22349-1-AP
CD38	Proteintech	Cat#25284-1-AP
CD163	Proteintech	Cat#16646-1-AP
NF-kB p65	Abcam	Cat#ab16502
ZO-1	Proteintech	Cat#21773-1-AP
ZO-2	Proteintech	Cat#18900-1-AP
CD31	Santa Cruz Biotechnology	Cat#sc-376764
APC	Abcam	Cat#ab16794
ITIH1	Abcam	Cat#ab233032
ITIH2	Abcam	Cat#ab110822
ITIH4	Proteintech	Cat#24069-1-AP
CNTNAP4	Invitrogen	Cat#PA5-63433
GFAP	Sigma	Cat#HPA056030
NeuN	Millipore	Cat#MAB377
TUJ1	Biolegend	Cat#801202
CTIP2	Abcam	Cat#ab233713
MAP2	Abcam	Cat#ab32454
TBR1	Abcam	Cat#ab183032
TRAF2	Proteintech	Cat#26846-1-AP
TRAF3	Proteintech	Cat#66310-1-Ig
TRAF6	Abcam	Cat#ab40675
TNFα	Proteintech	Cat#60291-1-Ig
Bcl-2	Santa Cruz Biotechnology	Cat#sc-7382
TLR4	Abcam	Cat#ab13867
BAFF	Abcam	Cat#ab168389
Rel B	Abcam	Cat#ab180127
CD14	Proteintech	Cat#17000-1-AP
IL-1β	Proteintech	Cat#16806-1-AP
IL-6	Abcam	Cat#ab6672
CXCL8/IL-8	Abcam	Cat#27095-1-AP
IL-12	Bioss	Cat#bs-1789R
CXCL12	Proteintech	Cat#17402-1-AP
IFNα	Proteintech	Cat#18013-1-AP
Chemicals	SOURCE
Accutase	Stem Cell Technologies	Cat#7920
Matrigel	Corning	Cat#354230
Normocin	InvivoGen	Cat#ant-nr-1
FGF-2	peprotech	Cat#100-18B
Y-27632	Selleck	Cat#S1049
E8 medium	Gibco	Cat#A2858501
DMEM/F12 medium	Gibco	Cat#11330032
Neurobasal medium	Gibco	Cat#21103049
N2 supplement	Gibco	Cat#17502048
Glutamax	Gibco	Cat#35050061
MEM-NEAA	Gibco	Cat#11140050
Heparin	Sigma	Cat#H3149
B27 supplement WITHOUT Vitamin A	Gibco	Cat#12587010
B27 supplement	Gibco	Cat#17504044
Insulin	Procell	Cat#PB180432
DAPI	Invtrogen	Cat#D1306
Fluoro-Gel	Electron Microscopy Science	Cat#17985-10
Goat serum	Gibco	Cat#16210064
2-mercaptoethanol	Gibco	Cat#21985023
Critical Commercial Assays	SOURCE
ABC-HRP Kit	Vectastain	Cat#PK-6200
VECTOR® NovaRED™ Peroxidase (HRP) Substrate Kit	Vector	Cat#SK-4800
Avidin/Biotin Blocking Kit	Vector	Cat#SP-2001
Experimental models: Cell lines
hiPSC	Nuwacell Biotechnologies Co., Ltd	RC01001-B, Female
TISSUE RESOURCE	SOURCE
Cerebrospinal fluid (CSF)	Peking Union Medical College Hospital
Brain tissues	Peking Union Medical College Hospital
INSTRUMENT	MANUFACTOR
Nikon Confocal laser scanning microscopy A1R Si	Nikon, Japan
Orbitrap Fusion mass spectrometer	Thermo Scientific™, America
SOFTWARE AND ALGORITHMS
Cell Ranger software	version 6.1.1
Circlize package	version 0.4.11
Cytoscape	version 3.8.2
DAVID	https://david.ncifcrf.gov/home.jsp
InForm	PerkinElmer
iProX	https://www.iprox.org/
R	version 4.3.2
R package ape	version 5.5
R package ComplexHeatmap	version 2.10.0
R package Limma	version 3.58.1
R package Seurat	version 4.0.2
Spectronaut	version 14.10.201222.47784
STRING database	https://string-db.org/
Uniprot	https://www.uniprot.org/
Volocity Demo	PerkinElmer
